# Supplementary material for: Neurodegeneration and Astrogliosis in the Human CA1 Hippocampal Subfield Are Related to hsp90ab1 and bag3 in Alzheimer’s Disease
Source: Int J Mol Sci. 2021 Dec 23;23(1):165. doi: 10.3390/ijms23010165 (PMC8745315; doi:10.3390/ijms23010165)
Supplement: Supplementary file 1 [file ijms-23-00165-s001.zip]

Archive with 8 entries (8 files):
- Figure S1.jpg
- File S1.pdf
- File S2.pdf
- Table S1.pdf
- Table S2.xlsx
- Table S3.xlsx
- Table S4.xlsx
- Video S1.avi
