# Supplementary material for: Neurodegeneration and Astrogliosis in the Human CA1 Hippocampal Subfield Are Related to hsp90ab1 and bag3 in Alzheimer’s Disease
Source: Int J Mol Sci. 2021 Dec 23;23(1):165. doi: 10.3390/ijms23010165 (PMC8745315; doi:10.3390/ijms23010165)
Supplement: Supplementary file 1 [file ijms-23-00165-s001.zip › Table S2.xlsx]

## Sheet: Proteomic Analysis
				Table S2: Detailed information of 1635 identified proteins (fold change and p-value).
Peak Name	Group	Case 25	Case 26	Case 27	Case 28	Case 10	Case 11	Case 12	Case 13	Case 14	Case 15	log2 (Case 25)	log2 (Case 26)	log2 (Case 27)	log2 (Case 28)	log2 (Case 10)	log2 (Case 11)	log2 (Case 12)	log2 (Case 13)	log2 (Case 14)	log2 (Case 15)	FoldChange(AD/Non-AD)	p-value
Q13813	Spectrin alpha chain, non-erythrocytic 1	7.39286e+06	7.58601e+06	4.15487e+06	7.34094e+06	6.79308e+06	7.34147e+06	8.02707e+06	8.07716e+06	7.80183e+06	7.7739e+06	22.8177	22.8549	21.9864	22.8075	22.6956	22.8076	22.9364	22.9454	22.8954	22.8902	1.15367	0.194646
Q01082	Spectrin beta chain, non-erythrocytic 1	4.58204e+06	4.77988e+06	2.5094e+06	4.72848e+06	3.53157e+06	4.14335e+06	4.11194e+06	3.34523e+06	4.60603e+06	4.66011e+06	22.1276	22.1885	21.2589	22.1729	21.7519	21.9824	21.9714	21.6737	22.1351	22.1519	0.979861	0.972094
Q15149	Plectin	645709	1.3697e+06	1.1815e+06	884749	507731	1.65256e+06	991246	370429	1.59627e+06	2.0478e+06	19.3005	20.3854	20.1722	19.7549	18.9537	20.6563	19.9189	18.4988	20.6063	20.9656	1.17045	0.957609
Q09666	Neuroblast differentiation-associated protein AHNAK	470048	947678	627594	1.1825e+06	1.88793e+06	3.37791e+06	2.41435e+06	2.01873e+06	2.11204e+06	2.33091e+06	18.8424	19.854	19.2595	20.1734	20.8484	21.6877	21.2032	20.945	21.0102	21.1525	2.92083	0.000434496
P78559	Microtubule-associated protein 1A	3.50029e+06	2.65193e+06	3.43141e+06	3.76758e+06	3.86647e+06	2.18439e+06	2.15617e+06	4.88834e+06	3.08716e+06	2.16851e+06	21.739	21.3386	21.7104	21.8452	21.8826	21.0588	21.04	22.2209	21.5579	21.0483	0.916323	0.50406
P11137	Microtubule-associated protein 2	4.27242e+06	3.02161e+06	3.54923e+06	5.33233e+06	4.42936e+06	2.54125e+06	2.34051e+06	6.33589e+06	3.47826e+06	2.48419e+06	22.0266	21.5269	21.7591	22.3463	22.0787	21.2771	21.1584	22.5951	21.7299	21.2443	0.89062	0.488487
P46821	Microtubule-associated protein 1B	4.02946e+06	3.75484e+06	3.15963e+06	4.16549e+06	3.2889e+06	3.24414e+06	2.60666e+06	3.33152e+06	3.7033e+06	3.12233e+06	21.9422	21.8403	21.5913	21.9901	21.6492	21.6294	21.3138	21.6677	21.8204	21.5742	0.851427	0.0685955
Q00610	Clathrin heavy chain 1	8.57457e+06	6.48013e+06	1.40286e+06	1.03844e+07	3.42046e+06	2.07381e+06	1.98028e+06	3.0295e+06	4.05854e+06	4.03696e+06	23.0316	22.6276	20.4199	23.3079	21.7058	20.9839	20.9173	21.5306	21.9525	21.9448	0.461952	0.178291
P14136	Glial fibrillary acidic protein	4.19361e+07	6.28059e+07	2.60581e+07	5.0627e+07	8.06122e+07	1.37403e+08	1.42001e+08	1.06561e+08	1.37212e+08	1.41913e+08	25.3217	25.9044	24.6352	25.5934	26.2645	27.0338	27.0813	26.6671	27.0318	27.0804	2.74013	0.000581526
Q14204	Cytoplasmic dynein 1 heavy chain 1	1.00581e+06	867048	565843	922137	522330	664220	606271	388788	795900	861436	19.9399	19.7258	19.11	19.8146	18.9946	19.3413	19.2096	18.5686	19.6022	19.7164	0.761506	0.153243
Q16555	Dihydropyrimidinase-related protein 2	2.73227e+07	2.8031e+07	3.0632e+07	2.64992e+07	2.24485e+07	2.32596e+07	2.22707e+07	1.96103e+07	2.11116e+07	2.57221e+07	24.7036	24.7405	24.8685	24.6594	24.4201	24.4713	24.4086	24.2251	24.3315	24.6165	0.796686	0.00245005
Q01484	Ankyrin-2	1.11861e+06	997725	841706	1.03014e+06	683819	733833	615764	741920	872442	865866	20.0933	19.9283	19.683	19.9744	19.3833	19.4851	19.232	19.5009	19.7347	19.7238	0.754504	0.00941048
P02768	Serum albumin	7.84874e+06	1.13857e+07	1.61892e+07	2.62165e+07	2.2284e+07	9.95313e+06	1.49207e+07	2.80227e+07	1.85684e+07	1.42153e+07	22.904	23.4407	23.9485	24.644	24.4095	23.2467	23.8308	24.7401	24.1463	23.7609	1.16768	0.489409
P68371	Tubulin beta-4B chain	1.1891e+06	580091	503458	624266	478528	542858	453067	453798	747795	785395	20.1814	19.1459	18.9415	19.2518	18.8682	19.0502	18.7894	18.7917	19.5123	19.5831	0.79658	0.352597
P13637	Sodium/potassium-transporting ATPase subunit alpha-3	8.99112e+06	6.99996e+06	6.59362e+06	5.00495e+06	6.96254e+06	4.63265e+06	5.50502e+06	5.54241e+06	4.82572e+06	4.99942e+06	23.1001	22.7389	22.6526	22.2549	22.7312	22.1434	22.3923	22.4021	22.2023	22.2533	0.78454	0.0931768
Q99798	Aconitate hydratase, mitochondrial	5.98334e+06	6.48657e+06	4.45155e+06	8.79423e+06	7.67636e+06	3.79794e+06	4.41328e+06	4.99665e+06	4.64668e+06	4.86652e+06	22.5125	22.629	22.0859	23.0681	22.872	21.8568	22.0734	22.2525	22.1478	22.2145	0.788038	0.190873
P04075	Fructose-bisphosphate aldolase A	9.88391e+06	9.58265e+06	1.00318e+07	1.22038e+07	9.83833e+06	7.47515e+06	7.33125e+06	6.64928e+06	7.31601e+06	6.5368e+06	23.2367	23.192	23.2581	23.5408	23.23	22.8337	22.8056	22.6648	22.8026	22.6402	0.721734	0.00509125
P14618	Pyruvate kinase PKM	2.41319e+07	2.69362e+07	2.19119e+07	2.67547e+07	2.51632e+07	2.44871e+07	2.52075e+07	2.05686e+07	2.10696e+07	2.54142e+07	24.5244	24.683	24.3852	24.6733	24.5848	24.5455	24.5874	24.2939	24.3287	24.5991	0.948585	0.422383
Q9NQC3	Reticulon-4	975643	855030	1.62988e+06	1.42618e+06	1.00927e+06	676481	802672	1.3825e+06	840830	917000	19.896	19.7056	20.6363	20.4437	19.9449	19.3677	19.6145	20.3988	19.6815	19.8066	0.767897	0.178824
P31150	Rab GDP dissociation inhibitor alpha	5.74399e+06	6.35894e+06	6.53173e+06	5.95878e+06	5.62366e+06	4.99575e+06	5.27163e+06	4.94184e+06	4.40594e+06	4.90262e+06	22.4536	22.6004	22.639	22.5066	22.4231	22.2523	22.3298	22.2366	22.071	22.2251	0.817059	0.00270688
P17600	Synapsin-1	5.17509e+06	6.81938e+06	5.8413e+06	9.13589e+06	6.14039e+06	2.20431e+06	3.20159e+06	4.84702e+06	4.48796e+06	3.84604e+06	22.3032	22.7012	22.4779	23.1231	22.5499	21.0719	21.6104	22.2087	22.0976	21.8749	0.611192	0.0360878
P07197	Neurofilament medium polypeptide	3.3121e+06	3.09224e+06	6.30154e+06	1.13648e+06	703940	1.5853e+06	1.04252e+06	1.37392e+06	3.51051e+06	1.70869e+06	21.6593	21.5602	22.5873	20.1161	19.4251	20.5963	19.9916	20.3899	21.7432	20.7045	0.477995	0.113337
P11142	Heat shock cognate 71 kDa protein	1.20784e+07	1.18127e+07	1.04953e+07	1.3311e+07	1.25071e+07	7.94458e+06	7.1024e+06	8.32301e+06	8.91041e+06	8.31318e+06	23.5259	23.4938	23.3232	23.6661	23.5762	22.9215	22.7599	22.9887	23.0871	22.987	0.742188	0.0185771
P12814	Alpha-actinin-1	635992	733097	442838	560764	855417	463366	627409	478400	544531	518933	19.2786	19.4836	18.7564	19.097	19.7063	18.8218	19.259	18.8679	19.0547	18.9852	0.980056	0.858476
P25705	ATP synthase subunit alpha, mitochondrial	2.36036e+07	1.56404e+07	1.58165e+07	1.17622e+07	1.82163e+07	1.14583e+07	1.06727e+07	1.50699e+07	1.25923e+07	1.38787e+07	24.4925	23.8988	23.9149	23.4877	24.1187	23.4499	23.3474	23.8452	23.586	23.7264	0.816969	0.249885
P11216	Glycogen phosphorylase, brain form	1.64563e+06	2.18925e+06	1.22314e+06	2.63139e+06	2.30355e+06	1.93926e+06	2.26422e+06	1.84587e+06	1.76193e+06	2.41763e+06	20.6502	21.062	20.2222	21.3274	21.1354	20.8871	21.1106	20.8159	20.7487	21.2052	1.08656	0.455024
P06576	ATP synthase subunit beta, mitochondrial	1.61683e+07	1.43431e+07	1.28543e+07	1.09594e+07	1.58218e+07	9.84503e+06	1.06641e+07	1.14831e+07	9.89936e+06	1.28484e+07	23.9467	23.7739	23.6158	23.3857	23.9154	23.231	23.3463	23.453	23.2389	23.6151	0.865921	0.22838
P07900	Heat shock protein HSP 90-alpha	4.97667e+06	6.14875e+06	6.70496e+06	7.77398e+06	3.14941e+06	4.70477e+06	3.50178e+06	3.1857e+06	4.753e+06	4.87838e+06	22.2467	22.5519	22.6768	22.8902	21.5866	22.1657	21.7397	21.6032	22.1804	22.218	0.629399	0.00701399
P09543	2',3'-cyclic-nucleotide 3'-phosphodiesterase	2.59366e+07	2.69568e+07	2.44841e+07	1.22007e+07	8.60974e+06	1.45386e+07	1.30118e+07	8.13912e+06	1.42012e+07	1.23407e+07	24.6285	24.6841	24.5453	23.5405	23.0375	23.7934	23.6333	22.9564	23.7595	23.5569	0.52722	0.0138177
O94856	Neurofascin	4.7237e+06	4.77431e+06	4.45982e+06	3.00778e+06	3.69598e+06	3.59022e+06	3.74301e+06	3.02497e+06	3.42895e+06	4.22279e+06	22.1715	22.1869	22.0886	21.5203	21.8175	21.7756	21.8358	21.5285	21.7093	22.0098	0.852938	0.192527
P09104	Gamma-enolase	5.21953e+06	4.79332e+06	6.61695e+06	4.90517e+06	5.10473e+06	3.63652e+06	3.8626e+06	5.67314e+06	3.73648e+06	4.00223e+06	22.3155	22.1926	22.6577	22.2259	22.2834	21.7941	21.8811	22.4357	21.8332	21.9324	0.805378	0.0793752
Q92752	Tenascin-R	4.55605e+06	5.92099e+06	3.91475e+06	2.78376e+06	3.00612e+06	5.37646e+06	4.71188e+06	2.04934e+06	4.34641e+06	4.15077e+06	22.1194	22.4974	21.9005	21.4086	21.5195	22.3582	22.1679	20.9667	22.0514	21.9849	0.917622	0.670206
Q96JE9	Microtubule-associated protein 6	1.07181e+06	1.15435e+06	1.67328e+06	1.78667e+06	1.62294e+06	1.13427e+06	1.26803e+06	2.09039e+06	1.19476e+06	1.14652e+06	20.0316	20.1386	20.6742	20.7688	20.6302	20.1133	20.2742	20.9953	20.1883	20.1288	0.99153	0.950209
P61764	Syntaxin-binding protein 1	5.71707e+06	4.28845e+06	1.09799e+07	5.92209e+06	2.08227e+06	1.61192e+06	1.5558e+06	2.11554e+06	3.37425e+06	2.75117e+06	22.4468	22.032	23.3884	22.4977	20.9897	20.6204	20.5692	21.0126	21.6861	21.3916	0.334254	0.00120875
Q12860	Contactin-1	4.11166e+06	4.15533e+06	3.21329e+06	2.13019e+06	3.62084e+06	3.67202e+06	3.22723e+06	2.27767e+06	3.3947e+06	3.97333e+06	21.9713	21.9865	21.6156	21.0225	21.7879	21.8081	21.6219	21.1191	21.6949	21.9219	0.987759	0.966451
P12277	Creatine kinase B-type	3.6941e+06	3.53768e+06	6.54795e+06	3.73314e+06	2.37105e+06	3.50839e+06	3.31384e+06	1.99489e+06	4.63095e+06	4.06631e+06	21.8168	21.7544	22.6426	21.832	21.1771	21.7424	21.6601	20.9279	22.1429	21.9553	0.756983	0.194055
P19367	Hexokinase-1	5.29021e+06	6.48946e+06	3.85188e+06	2.8727e+06	5.63318e+06	4.00608e+06	4.19691e+06	4.13377e+06	4.81674e+06	4.86347e+06	22.3349	22.6297	21.8771	21.454	22.4255	21.9338	22.0009	21.979	22.1996	22.2136	0.996173	0.825207
P00367	Glutamate dehydrogenase 1, mitochondrial	5.00835e+06	7.12973e+06	4.60831e+06	9.53946e+06	9.02501e+06	4.95473e+06	7.03062e+06	6.11435e+06	5.25684e+06	5.54108e+06	22.2559	22.7654	22.1358	23.1855	23.1055	22.2404	22.7452	22.5438	22.3258	22.4017	0.961802	0.922575
O94973	AP-2 complex subunit alpha-2	1.29542e+06	1.28956e+06	810458	1.6228e+06	928739	633412	675967	725069	779151	755116	20.305	20.2984	19.6284	20.6301	19.8249	19.2728	19.3666	19.4678	19.5715	19.5263	0.597481	0.00616154
P02686	Myelin basic protein	1.91107e+07	1.61431e+07	7.89213e+06	1.63202e+06	5.29228e+06	1.92983e+07	1.19372e+07	5.4983e+06	8.3889e+06	5.01752e+06	24.1879	23.9444	22.912	20.6382	22.3355	24.202	23.509	22.3906	23	22.2585	0.825294	0.97064
P63010	AP-2 complex subunit beta	2.31022e+06	2.25233e+06	1.6365e+06	2.71012e+06	1.90822e+06	1.33807e+06	1.47132e+06	1.70935e+06	1.60484e+06	1.55641e+06	21.1396	21.103	20.6422	21.3699	20.8638	20.3517	20.4887	20.705	20.614	20.5698	0.717478	0.0148904
Q86VP6	Cullin-associated NEDD8-dissociated protein 1	2.39818e+06	1.95953e+06	1.37427e+06	2.39912e+06	1.82583e+06	1.52834e+06	1.33798e+06	1.3308e+06	1.75229e+06	1.88564e+06	21.1935	20.9021	20.3902	21.1941	20.8001	20.5435	20.3516	20.3439	20.7408	20.8466	0.792091	0.132603
P55786	Puromycin-sensitive aminopeptidase	2.84081e+06	2.92523e+06	2.58398e+06	3.2663e+06	2.47398e+06	2.02456e+06	1.80694e+06	1.95928e+06	2.27209e+06	2.46148e+06	21.4379	21.4801	21.3012	21.6392	21.2384	20.9492	20.7851	20.9019	21.1156	21.2311	0.745982	0.00460194
P55072	Transitional endoplasmic reticulum ATPase	2.39424e+06	2.58416e+06	2.21335e+06	2.92763e+06	2.41778e+06	2.38468e+06	2.41385e+06	1.84679e+06	2.214e+06	2.46929e+06	21.1911	21.3013	21.0778	21.4813	21.2053	21.1854	21.2029	20.8166	21.0782	21.2357	0.905614	0.215052
P08670	Vimentin	2.33526e+06	2.71935e+06	1.72218e+06	1.77452e+06	3.48396e+06	1.06273e+07	1.18727e+07	2.71726e+06	4.67814e+06	7.9207e+06	21.1552	21.3748	20.7158	20.759	21.7323	23.3413	23.5011	21.3737	22.1575	22.9172	3.21978	0.0121072
P49418	Amphiphysin	2.72656e+06	2.65103e+06	3.23356e+06	4.0511e+06	3.94063e+06	2.03718e+06	2.44341e+06	4.63276e+06	3.40364e+06	2.2064e+06	21.3786	21.3381	21.6247	21.9499	21.91	20.9581	21.2205	22.1434	21.6986	21.0733	0.98266	0.796926
P10809	60 kDa heat shock protein, mitochondrial	6.52897e+06	6.83986e+06	4.3888e+06	7.68812e+06	8.19799e+06	5.09703e+06	6.05286e+06	6.85359e+06	5.97763e+06	5.97456e+06	22.6384	22.7055	22.0654	22.8742	22.9668	22.2812	22.5292	22.7084	22.5111	22.5104	0.999608	0.942141
P13591	Neural cell adhesion molecule 1	3.2334e+06	4.73177e+06	5.59311e+06	4.78964e+06	4.24545e+06	3.73864e+06	3.20283e+06	3.26248e+06	3.09835e+06	3.58647e+06	21.6246	22.1739	22.4152	22.1915	22.0175	21.8341	21.6109	21.6375	21.5631	21.7741	0.767906	0.05231
P23634	Plasma membrane calcium-transporting ATPase 4	809173	1.03651e+06	1.47766e+06	1.09355e+06	1.36327e+06	757733	875642	688958	806282	899148	19.6261	19.9833	20.4949	20.0606	20.3786	19.5313	19.74	19.3941	19.6209	19.7782	0.813699	0.21744
O43426	Synaptojanin-1	1.47518e+06	1.19726e+06	988395	1.6794e+06	673126	365646	337575	810245	809278	533898	20.4925	20.1913	19.9147	20.6795	19.3605	18.4801	18.3648	19.628	19.6263	19.0262	0.440651	0.00425995
Q02952	A-kinase anchor protein 12	476255	392279	909447	551923	428133	393424	566497	586460	528234	348267	18.8614	18.5815	19.7946	19.0741	18.7077	18.5857	19.1117	19.1617	19.0108	18.4098	0.815775	0.367421
P0DMV9	Heat shock 70 kDa protein 1B	3.38242e+06	3.894e+06	3.47739e+06	4.17477e+06	4.42724e+06	5.75319e+06	3.21419e+06	3.18104e+06	4.60925e+06	4.36068e+06	21.6896	21.8928	21.7296	21.9933	22.078	22.4559	21.616	21.6011	22.1361	22.0561	1.14079	0.380851
Q9Y2J2	Band 4.1-like protein 3	1.35412e+06	1.17891e+06	2.01937e+06	1.25475e+06	566665	684928	661241	781280	1.07542e+06	913315	20.3689	20.169	20.9455	20.259	19.1121	19.3856	19.3348	19.5755	20.0365	19.8008	0.537596	0.00362211
Q14194	Dihydropyrimidinase-related protein 1	5.4463e+06	4.18599e+06	4.48502e+06	4.94322e+06	4.14203e+06	2.14671e+06	2.33473e+06	2.55631e+06	2.75521e+06	3.73139e+06	22.3768	21.9971	22.0967	22.237	21.9819	21.0337	21.1548	21.2856	21.3937	21.8313	0.617905	0.00725202
O60641	Clathrin coat assembly protein AP180	1.29367e+06	1.17406e+06	2.00057e+06	2.02015e+06	1.87268e+06	968152	1.3411e+06	2.17012e+06	1.31073e+06	926755	20.303	20.1631	20.932	20.946	20.8367	19.8849	20.355	21.0493	20.3219	19.8218	0.882546	0.507913
P38606	V-type proton ATPase catalytic subunit A	4.22742e+06	3.07462e+06	2.48063e+06	3.50483e+06	2.47148e+06	2.48486e+06	2.196e+06	1.67883e+06	2.76246e+06	2.44133e+06	22.0113	21.552	21.2423	21.7409	21.2369	21.2447	21.0664	20.679	21.3975	21.2192	0.704169	0.0250847
P00505	Aspartate aminotransferase, mitochondrial	5.89239e+06	6.18734e+06	3.9654e+06	5.95638e+06	5.76949e+06	4.01659e+06	4.334e+06	5.33313e+06	4.97284e+06	4.40236e+06	22.4904	22.5609	21.919	22.506	22.46	21.9375	22.0473	22.3466	22.2456	22.0698	0.873528	0.272707
P22314	Ubiquitin-like modifier-activating enzyme 1	1.05935e+06	1.74025e+06	2.98052e+06	2.10795e+06	662282	911443	850678	607853	1.15874e+06	1.34089e+06	20.0147	20.7309	21.5071	21.0074	19.3371	19.7978	19.6983	19.2134	20.1441	20.3548	0.467532	0.013359
P04406	Glyceraldehyde-3-phosphate dehydrogenase	3.11415e+07	3.32216e+07	3.02805e+07	3.47875e+07	3.4845e+07	3.39537e+07	3.2586e+07	2.68519e+07	2.59463e+07	3.37999e+07	24.8923	24.9856	24.8519	25.0521	25.0544	25.0171	24.9577	24.6785	24.629	25.0105	0.968251	0.609164
P09972	Fructose-bisphosphate aldolase C	5.71216e+06	7.14838e+06	5.08159e+06	1.01693e+07	7.39473e+06	6.68441e+06	6.0804e+06	5.97534e+06	6.60979e+06	5.36637e+06	22.4456	22.7692	22.2768	23.2777	22.8181	22.6724	22.5357	22.5106	22.6562	22.3555	0.903808	0.613778
P68871	Hemoglobin subunit beta	3.55861e+06	3.08902e+06	4.26928e+06	1.25585e+07	5.59057e+06	3.20129e+06	6.05411e+06	1.02676e+07	3.20496e+06	6.75427e+06	21.7629	21.5587	22.0256	23.5822	22.4146	21.6102	22.5295	23.2916	21.6119	22.6874	0.996016	0.805973
P10636	Microtubule-associated protein tau	1.61019e+06	1.59185e+06	1.90257e+06	1.71757e+06	2.92954e+06	1.80651e+06	1.88165e+06	3.04154e+06	2.05201e+06	1.55587e+06	20.6188	20.6023	20.8595	20.7119	21.4822	20.7848	20.8436	21.5364	20.9686	20.5693	1.29647	0.144731
Q05193	Dynamin-1	2.51207e+06	1.87434e+06	1.52519e+06	1.0638e+06	992140	915054	721926	879802	1.76289e+06	1.42363e+06	21.2604	20.838	20.5406	20.0208	19.9202	19.8035	19.4615	19.7468	20.7495	20.4411	0.639911	0.0788971
P05023	Sodium/potassium-transporting ATPase subunit alpha-1	3.29729e+06	3.31866e+06	3.8554e+06	2.05426e+06	3.17304e+06	2.35453e+06	2.46306e+06	2.51318e+06	2.4121e+06	3.16681e+06	21.6529	21.6622	21.8784	20.9702	21.5974	21.167	21.232	21.2611	21.2019	21.5946	0.855991	0.317047
P17174	Aspartate aminotransferase, cytoplasmic	6.18044e+06	5.69171e+06	5.6416e+06	5.98678e+06	5.16379e+06	3.26221e+06	3.49642e+06	3.97135e+06	3.9461e+06	3.96744e+06	22.5593	22.4404	22.4277	22.5133	22.3	21.6374	21.7374	21.9212	21.912	21.9198	0.67537	0.00117071
P00558	Phosphoglycerate kinase 1	8.38228e+06	8.38523e+06	8.23467e+06	8.90609e+06	8.48914e+06	6.752e+06	7.05582e+06	6.58118e+06	7.23693e+06	6.93008e+06	22.9989	22.9994	22.9733	23.0864	23.0172	22.6869	22.7504	22.6499	22.7869	22.7244	0.846306	0.00770394
P21333	Filamin-A	217987	362818	308135	461396	263295	416848	664480	189458	295480	344316	17.7339	18.4689	18.2332	18.8156	18.0063	18.6692	19.3419	17.5315	18.1727	18.3934	1.07325	0.915776
P08133	Annexin A6	4.14332e+06	2.93199e+06	506461	3.88065e+06	554770	2.69217e+06	793793	632963	4.08191e+06	989108	21.9824	21.4834	18.9501	21.8879	19.0815	21.3603	19.5984	19.2718	21.9608	19.9158	0.566763	0.320101
P43304	Glycerol-3-phosphate dehydrogenase, mitochondrial	1.94378e+06	1.91006e+06	975123	2.36757e+06	2.25813e+06	1.22322e+06	1.36451e+06	1.3861e+06	1.35201e+06	1.65728e+06	20.8904	20.8652	19.8952	21.175	21.1067	20.2223	20.38	20.4026	20.3667	20.6604	0.856083	0.522851
P01023	Alpha-2-macroglobulin	439561	503005	396458	521127	623948	602901	478640	430338	532862	535293	18.7457	18.9402	18.5968	18.9913	19.2511	19.2016	18.8686	18.7151	19.0234	19.03	1.14829	0.155481
Q16352	Alpha-internexin	2.85608e+06	2.39507e+06	3.8801e+06	626197	631988	1.32699e+06	1.29136e+06	821724	2.00539e+06	1.71605e+06	21.4456	21.1916	21.8877	19.2563	19.2695	20.3397	20.3005	19.6483	20.9355	20.7107	0.532482	0.221414
P46459	Vesicle-fusing ATPase	4.07481e+06	3.095e+06	384109	1.52975e+06	1.54736e+06	1.52496e+06	1.31221e+06	1.31309e+06	2.66673e+06	2.09368e+06	21.9583	21.5615	18.5512	20.5449	20.5614	20.5403	20.3236	20.3245	21.3466	20.9976	0.767534	0.965547
P69905	Hemoglobin subunit alpha	1.55638e+07	1.2091e+07	1.34335e+07	2.20622e+07	1.71521e+07	1.79189e+07	2.67217e+07	2.65518e+07	2.31341e+07	1.94095e+07	23.8917	23.5274	23.6793	24.3951	24.0319	24.095	24.6715	24.6623	24.4635	24.2103	1.38176	0.0488347
P05091	Aldehyde dehydrogenase, mitochondrial	2.84766e+06	4.2164e+06	1.91889e+06	3.97696e+06	3.85977e+06	2.99447e+06	3.81586e+06	2.49363e+06	2.74253e+06	3.16072e+06	21.4413	22.0076	20.8718	21.9232	21.8801	21.5139	21.8636	21.2498	21.3871	21.5918	0.980818	0.936508
P34932	Heat shock 70 kDa protein 4	1.21296e+06	1.12624e+06	1.08358e+06	1.37619e+06	1.23053e+06	1.0508e+06	871814	848920	1.09672e+06	807683	20.2101	20.1031	20.0474	20.3922	20.2308	20.0031	19.7337	19.6953	20.0648	19.6234	0.820519	0.0629793
P06733	Alpha-enolase	1.4338e+07	1.84285e+07	1.36234e+07	2.01407e+07	2.11072e+07	2.12378e+07	2.06012e+07	1.92835e+07	1.76795e+07	1.95508e+07	23.7733	24.1354	23.6996	24.2636	24.3312	24.3401	24.2962	24.2009	24.0756	24.2207	1.19704	0.0501306
O95782	AP-2 complex subunit alpha-1	2.56684e+06	2.41229e+06	1.57744e+06	3.04467e+06	1.84253e+06	1.04621e+06	1.17367e+06	1.4346e+06	1.52926e+06	1.51574e+06	21.2916	21.202	20.5892	21.5379	20.8133	19.9967	20.1626	20.4522	20.5444	20.5316	0.593119	0.00965268
P12235	ADP/ATP translocase 1	863377	585079	289623	425116	612351	326036	362375	428411	441224	755500	19.7196	19.1583	18.1438	18.6975	19.224	18.3147	18.4671	18.7086	18.7512	19.5271	0.901721	0.789605
O75891	Cytosolic 10-formyltetrahydrofolate dehydrogenase	540916	849370	632053	1.21056e+06	681726	541153	712448	542728	672557	610131	19.045	19.696	19.2697	20.2072	19.3788	19.0457	19.4424	19.0499	19.3593	19.2188	0.775515	0.203842
P27816	Microtubule-associated protein 4	613488	588245	917230	799118	886974	1.69957e+06	1.1112e+06	1.4169e+06	798470	1.11372e+06	19.2267	19.1661	19.8069	19.608	19.7585	20.6967	20.0837	20.4343	19.6069	20.087	1.60536	0.0253847
P09471	Guanine nucleotide-binding protein G(o) subunit alpha	1.17832e+07	9.99072e+06	1.49587e+07	1.02323e+07	8.73034e+06	5.33742e+06	7.50737e+06	9.08492e+06	8.07442e+06	7.71242e+06	23.4902	23.2522	23.8345	23.2866	23.0576	22.3477	22.8399	23.115	22.9449	22.8788	0.659313	0.00885808
P78357	Contactin-associated protein 1	1.4623e+06	1.60774e+06	991297	1.01321e+06	1.13889e+06	826518	986997	940823	927117	1.02471e+06	20.4798	20.6166	19.919	19.9505	20.1192	19.6567	19.9127	19.8436	19.8224	19.9668	0.767891	0.0605149
P60174	Triosephosphate isomerase	1.13481e+07	1.11564e+07	1.49253e+07	1.6303e+07	1.31453e+07	9.31359e+06	9.43684e+06	1.14589e+07	1.02974e+07	1.00214e+07	23.4359	23.4114	23.8313	23.9586	23.648	23.1509	23.1699	23.45	23.2958	23.2566	0.790001	0.0535013
P35611	Alpha-adducin	2.71976e+06	2.42721e+06	1.56771e+06	2.62739e+06	2.55396e+06	2.47662e+06	2.38902e+06	2.18957e+06	2.21535e+06	2.78519e+06	21.375	21.2109	20.5802	21.3252	21.2843	21.2399	21.188	21.0622	21.0791	21.4093	1.04257	0.599086
Q9NQ66	1-phosphatidylinositol 4,5-bisphosphate phosphodiesterase beta-1	1.19756e+06	860008	872931	1.05595e+06	673615	470412	437220	452713	711548	661448	20.1917	19.714	19.7355	20.0101	19.3616	18.8436	18.738	18.7882	19.4406	19.3353	0.569756	0.00238843
P29401	Transketolase	2.82271e+06	3.47306e+06	3.91796e+06	3.35875e+06	2.84162e+06	3.42013e+06	3.60115e+06	2.44488e+06	3.49667e+06	3.6091e+06	21.4286	21.7278	21.9017	21.6795	21.4383	21.7056	21.78	21.2213	21.7376	21.7832	0.953574	0.61573
P38646	Stress-70 protein, mitochondrial	1.35565e+06	2.05873e+06	1.42134e+06	2.39869e+06	2.09574e+06	1.21801e+06	1.25863e+06	1.32027e+06	1.5525e+06	1.45747e+06	20.3705	20.9733	20.4388	21.1938	20.999	20.2161	20.2634	20.3324	20.5662	20.475	0.820396	0.250241
P06396	Gelsolin	1.52994e+06	2.34234e+06	2.41398e+06	1.73682e+06	1.17875e+06	2.31932e+06	2.01824e+06	916161	2.05033e+06	2.11435e+06	20.545	21.1595	21.203	20.728	20.1688	21.1453	20.9447	19.8052	20.9674	21.0118	0.880555	0.467154
P49419	Alpha-aminoadipic semialdehyde dehydrogenase	2.13067e+06	2.51751e+06	2.74555e+06	3.39732e+06	2.55988e+06	4.59008e+06	3.53609e+06	2.25016e+06	3.31228e+06	4.21434e+06	21.0229	21.2636	21.3887	21.696	21.2876	22.1301	21.7537	21.1016	21.6594	22.0069	1.26418	0.213697
P40939	Trifunctional enzyme subunit alpha, mitochondrial	1.40904e+06	1.93631e+06	973673	2.14676e+06	1.63559e+06	1.22449e+06	1.43592e+06	1.1873e+06	1.57946e+06	1.55846e+06	20.4263	20.8849	19.8931	21.0337	20.6414	20.2237	20.4535	20.1793	20.591	20.5717	0.888908	0.622779
Q9Y617	Phosphoserine aminotransferase	1.98024e+06	4.42623e+06	2.91296e+06	3.87915e+06	3.91617e+06	5.69868e+06	4.33503e+06	3.3519e+06	4.2458e+06	5.49564e+06	20.9172	22.0776	21.4741	21.8873	21.901	22.4422	22.0476	21.6765	22.0176	22.3899	1.36597	0.0876919
Q92598	Heat shock protein 105 kDa	1.90559e+06	1.83487e+06	1.65782e+06	2.39826e+06	1.77236e+06	1.06982e+06	969082	1.31009e+06	1.53652e+06	1.22739e+06	20.8618	20.8072	20.6609	21.1936	20.7572	20.0289	19.8863	20.3212	20.5512	20.2272	0.674253	0.0141411
P62873	Guanine nucleotide-binding protein G(I)/G(S)/G(T) subunit beta-1	1.40393e+06	1.30836e+06	1.85505e+06	1.23954e+06	1.22328e+06	841144	885793	923522	1.14712e+06	854243	20.421	20.3193	20.823	20.2414	20.2223	19.682	19.7566	19.8168	20.1296	19.7043	0.6745	0.0067804
O00499	Myc box-dependent-interacting protein 1	1.9046e+06	2.6311e+06	4.08415e+06	1.97969e+06	2.08741e+06	3.07684e+06	2.74584e+06	2.16886e+06	2.35594e+06	1.75097e+06	20.8611	21.3272	21.9616	20.9168	20.9933	21.553	21.3888	21.0485	21.1679	20.7397	0.892231	0.64865
P29966	Myristoylated alanine-rich C-kinase substrate	1.89007e+06	2.70782e+06	4.66874e+06	3.60359e+06	4.75124e+06	5.07373e+06	4.19193e+06	5.96267e+06	4.53078e+06	4.06863e+06	20.85	21.3687	22.1546	21.781	22.1799	22.2746	21.9992	22.5075	22.1113	21.9561	1.48037	0.0320124
P02787	Serotransferrin	815123	1.32538e+06	2.06564e+06	703587	632972	557436	537916	708404	754881	572631	19.6367	20.338	20.9782	19.4244	19.2718	19.0884	19.037	19.4342	19.5259	19.1272	0.511127	0.0214955
P40926	Malate dehydrogenase, mitochondrial	1.53029e+07	1.54257e+07	1.16228e+07	1.64438e+07	1.55336e+07	9.96892e+06	1.07344e+07	1.12716e+07	9.9404e+06	1.08823e+07	23.8673	23.8788	23.4705	23.971	23.8889	23.249	23.3557	23.4262	23.2449	23.3755	0.774792	0.0379091
P21281	V-type proton ATPase subunit B, brain isoform	2.49693e+06	2.19502e+06	1.92732e+06	2.39076e+06	1.5668e+06	1.65525e+06	1.49096e+06	1.26225e+06	1.90108e+06	1.71467e+06	21.2517	21.0658	20.8782	21.189	20.5794	20.6586	20.5078	20.2676	20.8584	20.7095	0.709654	0.00337276
P11021	Endoplasmic reticulum chaperone BiP	861490	931864	786567	1.10968e+06	1.0781e+06	1.0313e+06	1.00491e+06	799236	769391	1.02967e+06	19.7165	19.8298	19.5852	20.0817	20.0401	19.976	19.9386	19.6083	19.5534	19.9737	1.0322	0.748833
P50993	Sodium/potassium-transporting ATPase subunit alpha-2	3.33049e+06	3.32641e+06	3.08916e+06	3.09927e+06	3.67113e+06	2.96616e+06	3.46777e+06	2.43174e+06	2.97655e+06	3.08014e+06	21.6673	21.6655	21.5588	21.5635	21.8078	21.5002	21.7256	21.2136	21.5052	21.5546	0.964992	0.579658
P30153	Serine/threonine-protein phosphatase 2A 65 kDa regulatory subunit A alpha isoform	1.37249e+06	1.33264e+06	1.59311e+06	2.02036e+06	879388	800069	854283	1.18476e+06	1.18012e+06	970409	20.3884	20.3459	20.6034	20.9462	19.7461	19.6098	19.7044	20.1762	20.1705	19.8882	0.619233	0.00306271
Q92823	Neuronal cell adhesion molecule	944621	1.27199e+06	1.32338e+06	1.0566e+06	1.42235e+06	1.10588e+06	1.02643e+06	1.09446e+06	1.13605e+06	1.26683e+06	19.8494	20.2787	20.3358	20.011	20.4398	20.0768	19.9692	20.0618	20.1156	20.2728	1.02278	0.774069
Q96KP4	Cytosolic non-specific dipeptidase	2.42228e+06	2.88704e+06	3.61658e+06	2.75307e+06	2.0377e+06	3.0667e+06	2.23301e+06	1.75829e+06	2.95816e+06	3.22311e+06	21.2079	21.4612	21.7862	21.3926	20.9585	21.5483	21.0906	20.7457	21.4963	21.62	0.87205	0.322224
Q96GW7	Brevican core protein	2.52832e+06	3.93321e+06	3.12605e+06	2.18969e+06	3.1982e+06	5.16298e+06	5.18542e+06	2.50759e+06	4.57508e+06	3.5049e+06	21.2697	21.9073	21.5759	21.0623	21.6088	22.2998	22.306	21.2579	22.1254	21.7409	1.36614	0.132991
P09936	Ubiquitin carboxyl-terminal hydrolase isozyme L1	7.34218e+06	5.83469e+06	9.32512e+06	1.22031e+07	4.18181e+06	3.03959e+06	2.85588e+06	6.07783e+06	5.18713e+06	3.97257e+06	22.8078	22.4762	23.1527	23.5407	21.9957	21.5354	21.4455	22.5351	22.3065	21.9216	0.486283	0.00620455
P61266	Syntaxin-1B	3.5256e+06	2.80596e+06	5.52884e+06	2.50483e+06	3.05783e+06	1.90064e+06	2.33119e+06	4.86815e+06	2.61357e+06	2.26126e+06	21.7494	21.4201	22.3985	21.2563	21.5441	20.8581	21.1526	22.2149	21.3176	21.1087	0.790456	0.309976
P07195	L-lactate dehydrogenase B chain	1.11571e+07	1.26313e+07	1.1566e+07	1.2525e+07	1.18769e+07	1.21507e+07	1.10992e+07	9.63486e+06	1.05022e+07	1.26828e+07	23.4115	23.5905	23.4634	23.5783	23.5017	23.5345	23.404	23.1998	23.3242	23.5964	0.946083	0.339078
P14625	Endoplasmin	1.2333e+06	1.37381e+06	1.25628e+06	1.83469e+06	699837	614862	924671	760985	897041	1.22929e+06	20.2341	20.3898	20.2607	20.8071	19.4167	19.2299	19.8186	19.5375	19.7748	20.2294	0.599813	0.00671047
O95202	Mitochondrial proton/calcium exchanger protein	830241	738624	1.09365e+06	1.07418e+06	1.25347e+06	725646	936312	1.43561e+06	950706	819812	19.6632	19.4945	20.0607	20.0348	20.2575	19.4689	19.8366	20.4532	19.8586	19.6449	1.09215	0.639556
P16152	Carbonyl reductase [NADPH] 1	1.87358e+06	2.61355e+06	4.53517e+06	3.06603e+06	1.37982e+06	2.0756e+06	2.09562e+06	1.57163e+06	2.38375e+06	2.95013e+06	20.8374	21.3176	22.1127	21.5479	20.396	20.9851	20.9989	20.5838	21.1848	21.4923	0.686974	0.116355
Q92777	Synapsin-2	3.49858e+06	4.97594e+06	4.28328e+06	6.58918e+06	5.46681e+06	1.78655e+06	2.03668e+06	4.12477e+06	3.30437e+06	2.73822e+06	21.7383	22.2465	22.0303	22.6517	22.3823	20.7687	20.9578	21.9759	21.6559	21.3848	0.670471	0.0997849
Q9Y2Q0	Phospholipid-transporting ATPase IA	1.37061e+06	1.77168e+06	1.28039e+06	1.13033e+06	1.61704e+06	641768	722195	1.24889e+06	1.45053e+06	1.38357e+06	20.3864	20.7567	20.2882	20.1083	20.6249	19.2917	19.462	20.2522	20.4681	20.4	0.848067	0.354157
P28482	Mitogen-activated protein kinase 1	1.90545e+06	3.05492e+06	2.44096e+06	3.10153e+06	3.12858e+06	1.84495e+06	2.08626e+06	2.77808e+06	2.42924e+06	2.72227e+06	20.8617	21.5427	21.219	21.5645	21.5771	20.8152	20.9925	21.4057	21.2121	21.3764	0.951448	0.739145
Q9BY11	Protein kinase C and casein kinase substrate in neurons protein 1	1.36956e+06	1.19429e+06	2.01631e+06	1.6619e+06	1.4262e+06	843969	1.11118e+06	1.48266e+06	1.22068e+06	865911	20.3853	20.1877	20.9433	20.6644	20.4437	19.6868	20.0837	20.4998	20.2193	19.7239	0.742341	0.083137
Q96F07	Cytoplasmic FMR1-interacting protein 2	827589	765885	256080	947109	491189	264187	188412	340754	340943	582865	19.6586	19.5468	17.9662	19.8532	18.9059	18.0112	17.5235	18.3784	18.3792	19.1528	0.526425	0.095204
Q08209	Serine/threonine-protein phosphatase 2B catalytic subunit alpha isoform	3.01673e+06	2.23112e+06	1.5424e+06	2.08477e+06	2.72047e+06	1.90455e+06	1.79073e+06	2.47148e+06	2.01714e+06	1.97195e+06	21.5246	21.0893	20.5567	20.9915	21.3754	20.861	20.7721	21.2369	20.9439	20.9112	0.967234	0.907328
P17987	T-complex protein 1 subunit alpha	1.48351e+06	1.43065e+06	885645	1.15047e+06	1.19321e+06	932998	959782	871307	1.08843e+06	1.29034e+06	20.5006	20.4482	19.7564	20.1338	20.1864	19.8315	19.8723	19.7328	20.0538	20.2993	0.853296	0.259745
O00429	Dynamin-1-like protein	637040	946672	866432	1.42055e+06	408951	374292	427290	430836	543633	528267	19.281	19.8525	19.7247	20.438	18.6416	18.5138	18.7049	18.7168	19.0523	19.0109	0.467318	0.00130805
P30041	Peroxiredoxin-6	5.93309e+06	6.56624e+06	5.75735e+06	6.13237e+06	1.13199e+07	1.70712e+07	1.54849e+07	1.24469e+07	1.10575e+07	1.6486e+07	22.5004	22.6466	22.457	22.548	23.4324	24.0251	23.8844	23.5693	23.3985	23.9747	2.29246	4.3106e-05
Q9Y2A7	Nck-associated protein 1	1.06321e+06	1.04285e+06	406183	1.10048e+06	812399	659255	525256	632618	784127	722695	20.02	19.9921	18.6318	20.0697	19.6318	19.3305	19.0027	19.271	19.5807	19.463	0.763291	0.349352
P50990	T-complex protein 1 subunit theta	2.22787e+06	2.24494e+06	1.14553e+06	1.38867e+06	2.03585e+06	1.6357e+06	1.63514e+06	1.65393e+06	1.77483e+06	1.91607e+06	21.0872	21.0982	20.1276	20.4053	20.9572	20.6415	20.641	20.6575	20.7593	20.8697	1.01342	0.725419
P31040	Succinate dehydrogenase [ubiquinone] flavoprotein subunit, mitochondrial	349292	423772	258346	151232	389048	243876	277094	254986	237134	301032	18.4141	18.6929	17.9789	17.2064	18.5696	17.8958	18.08	17.9601	17.8553	18.1996	0.960094	0.945857
P80404	4-aminobutyrate aminotransferase, mitochondrial	1.31059e+06	1.32289e+06	924423	1.76212e+06	1.35377e+06	923093	999393	960949	838464	1.09021e+06	20.3218	20.3353	19.8182	20.7489	20.3685	19.8161	19.9307	19.8741	19.6774	20.0562	0.772664	0.10645
Q9UBB6	Neurochondrin	2.1906e+06	3.27467e+06	1.89515e+06	5.51863e+06	1.68102e+06	895841	1.30374e+06	1.401e+06	2.08517e+06	2.17616e+06	21.0629	21.6429	20.8539	22.3959	20.6809	19.7729	20.3142	20.418	20.9917	21.0534	0.493977	0.0318048
P40925	Malate dehydrogenase, cytoplasmic	1.23366e+07	1.15048e+07	1.11652e+07	1.2115e+07	1.13997e+07	7.78679e+06	7.68213e+06	9.34683e+06	8.5057e+06	9.16887e+06	23.5564	23.4557	23.4125	23.5303	23.4425	22.8926	22.8731	23.156	23.02	23.1283	0.762427	0.00646965
Q9Y2T3	Guanine deaminase	2.30083e+06	2.6074e+06	3.0624e+06	3.08141e+06	2.56004e+06	1.11416e+06	1.36399e+06	1.94735e+06	1.56075e+06	1.2551e+06	21.1337	21.3142	21.5462	21.5552	21.2877	20.0875	20.3794	20.8931	20.5738	20.2594	0.591226	0.00992221
P30086	Phosphatidylethanolamine-binding protein 1	1.92405e+07	1.97667e+07	1.99267e+07	1.85491e+07	2.06987e+07	2.06672e+07	2.00592e+07	1.83422e+07	1.60402e+07	2.10426e+07	24.1976	24.2366	24.2482	24.1448	24.303	24.3008	24.2578	24.1287	23.9352	24.3268	1.00538	0.981512
P27338	Amine oxidase [flavin-containing] B	1.80009e+06	3.50007e+06	1.44018e+06	1.07664e+06	5.03326e+06	5.16326e+06	4.84093e+06	3.41627e+06	3.26403e+06	4.7813e+06	20.7796	21.739	20.4578	20.0381	22.2631	22.2999	22.2069	21.704	21.6382	22.189	2.25996	0.00392167
O75746	Calcium-binding mitochondrial carrier protein Aralar1	2.33951e+06	1.72502e+06	1.02053e+06	555742	1.86371e+06	1.51455e+06	1.33148e+06	1.21437e+06	1.51895e+06	1.28239e+06	21.1578	20.7182	19.9609	19.0841	20.8297	20.5305	20.3446	20.2118	20.5346	20.2904	1.03123	0.564718
P21579	Synaptotagmin-1	4.01852e+06	4.34045e+06	5.08863e+06	3.40384e+06	5.31576e+06	2.62417e+06	3.28793e+06	4.24201e+06	2.62064e+06	3.44347e+06	21.9382	22.0494	22.2788	21.6987	22.3418	21.3234	21.6487	22.0163	21.3215	21.7154	0.851914	0.27486
P62258	14-3-3 protein epsilon	4.00962e+06	3.11243e+06	6.63212e+06	5.01703e+06	3.68285e+06	3.57772e+06	3.76136e+06	6.59879e+06	5.31075e+06	3.69149e+06	21.935	21.5696	22.661	22.2584	21.8124	21.7706	21.8428	22.6538	22.3405	21.8158	0.945525	0.806205
P36871	Phosphoglucomutase-1	1.39931e+06	1.77118e+06	1.2804e+06	1.56733e+06	1.72689e+06	1.76673e+06	1.72786e+06	1.36303e+06	1.64283e+06	2.08548e+06	20.4163	20.7563	20.2882	20.5799	20.7197	20.7526	20.7206	20.3784	20.6477	20.9919	1.1424	0.17499
P35612	Beta-adducin	1.85069e+06	1.72265e+06	1.31583e+06	1.71389e+06	1.54802e+06	1.06475e+06	1.09442e+06	1.42717e+06	1.4351e+06	1.35223e+06	20.8196	20.7162	20.3275	20.7088	20.562	20.0221	20.0617	20.4447	20.4527	20.3669	0.7998	0.052166
P08195	4F2 cell-surface antigen heavy chain	1.59377e+06	1.74496e+06	1.7846e+06	1.98471e+06	1.96486e+06	1.71507e+06	1.58978e+06	1.41505e+06	1.56976e+06	2.11734e+06	20.604	20.7348	20.7672	20.9205	20.906	20.7098	20.6004	20.4324	20.5821	21.0138	0.972785	0.697977
P15311	Ezrin	847706	1.1166e+06	917737	1.34444e+06	1.41771e+06	1.68095e+06	1.98533e+06	1.79936e+06	1.40922e+06	1.7494e+06	19.6932	20.0907	19.8077	20.3586	20.4351	20.6808	20.9209	20.7791	20.4265	20.7384	1.58398	0.00240791
Q9NVA2	Septin-11	238790	250724	228896	372239	275203	163540	237114	223576	225405	249473	17.8654	17.9357	17.8043	18.5059	18.0701	17.3193	17.8552	17.7704	17.7822	17.9285	0.840057	0.223822
P24821	Tenascin	437116	1.17531e+06	366378	426917	566114	1.89746e+06	1.23646e+06	347822	918742	1.25759e+06	18.7377	20.1646	18.483	18.7036	19.1107	20.8556	20.2378	18.408	19.8093	20.2622	1.72483	0.20173
Q14195	Dihydropyrimidinase-related protein 3	740211	1.2653e+06	1.37481e+06	1.52641e+06	1.32801e+06	2.38563e+06	1.96854e+06	1.16439e+06	1.43316e+06	1.83523e+06	19.4976	20.2711	20.3908	20.5417	20.3408	21.1859	20.9087	20.1511	20.4508	20.8075	1.3743	0.124348
Q16799	Reticulon-1	884674	678966	1.14204e+06	1.0452e+06	933321	642298	739073	1.0025e+06	827576	604563	19.7548	19.373	20.1232	19.9954	19.832	19.2929	19.4954	19.9352	19.6585	19.2055	0.844126	0.256674
O94760	N(G),N(G)-dimethylarginine dimethylaminohydrolase 1	2.15326e+06	2.44216e+06	2.45802e+06	2.51768e+06	2.81668e+06	2.64648e+06	2.69016e+06	3.48253e+06	2.454e+06	2.70208e+06	21.0381	21.2197	21.2291	21.2637	21.4256	21.3356	21.3593	21.7317	21.2267	21.3656	1.16962	0.0519921
O75390	Citrate synthase, mitochondrial	4.09399e+06	3.9234e+06	3.51155e+06	4.67953e+06	4.72697e+06	2.59525e+06	3.23217e+06	4.07186e+06	2.9768e+06	3.47349e+06	21.9651	21.9037	21.7437	22.1579	22.1725	21.3074	21.6241	21.9573	21.5053	21.728	0.866895	0.226108
P28331	NADH-ubiquinone oxidoreductase 75 kDa subunit, mitochondrial	2.80745e+06	2.04065e+06	465088	813456	1.5079e+06	1.14635e+06	1.30273e+06	1.09329e+06	1.70252e+06	1.24009e+06	21.4208	20.9606	18.8271	19.6337	20.5241	20.1286	20.3131	20.0602	20.6992	20.242	0.869741	0.815995
O14594	Neurocan core protein	1.04455e+06	1.03702e+06	810076	609945	966588	1.03251e+06	1.04813e+06	696127	1.10732e+06	683867	19.9945	19.984	19.6277	19.2183	19.8825	19.9777	19.9994	19.409	20.0786	19.3834	1.05372	0.711531
P13639	Elongation factor 2	1.37142e+06	1.24642e+06	1.5278e+06	1.54364e+06	889552	914479	962722	856112	1.21432e+06	1.27288e+06	20.3872	20.2494	20.543	20.5579	19.7627	19.8026	19.8768	19.7074	20.2117	20.2797	0.715973	0.00694366
P13611	Versican core protein	4.71316e+06	1.05258e+07	5.36945e+06	2.46276e+06	6.39946e+06	2.14021e+07	1.92737e+07	4.78549e+06	1.26378e+07	1.16022e+07	22.1683	23.3274	22.3563	21.2318	22.6095	24.3513	24.2001	22.1902	23.5912	23.4679	2.19902	0.0754603
P78371	T-complex protein 1 subunit beta	1.40108e+06	1.37477e+06	1.04826e+06	1.18337e+06	1.01813e+06	887905	942670	1.03124e+06	1.20201e+06	1.17458e+06	20.4181	20.3908	19.9996	20.1745	19.9575	19.76	19.8464	19.976	20.197	20.1637	0.832959	0.055682
P07339	Cathepsin D	4.29378e+06	4.23632e+06	3.66734e+06	4.06156e+06	5.2054e+06	5.53912e+06	6.50319e+06	4.61083e+06	3.59479e+06	5.87149e+06	22.0338	22.0144	21.8063	21.9536	22.3116	22.4012	22.6327	22.1366	21.7775	22.4853	1.28441	0.0659544
O15020	Spectrin beta chain, non-erythrocytic 2	295462	243541	161348	459468	176250	185921	219321	214523	209488	292805	18.1726	17.8938	17.2998	18.8096	17.4273	17.5043	17.7427	17.7108	17.6765	18.1596	0.74627	0.258713
O43175	D-3-phosphoglycerate dehydrogenase	764975	1.20718e+06	1.67408e+06	1.51946e+06	869642	1.71748e+06	1.40832e+06	872062	1.79207e+06	2.26489e+06	19.5451	20.2032	20.6749	20.5351	19.7301	20.7119	20.4255	19.7341	20.7732	21.111	1.15176	0.634088
Q969P0	Immunoglobulin superfamily member 8	1.59764e+06	1.8576e+06	2.20847e+06	1.05648e+06	1.13167e+06	1.07675e+06	1.15224e+06	836683	889312	1.14018e+06	20.6075	20.825	21.0746	20.0108	20.11	20.0383	20.136	19.6743	19.7623	20.1208	0.617724	0.0133
Q6PCE3	Glucose 1,6-bisphosphate synthase	1.89942e+06	1.69984e+06	1.53455e+06	1.96105e+06	1.12449e+06	754438	822389	794795	906289	1.11573e+06	20.8571	20.697	20.5494	20.9032	20.1008	19.525	19.6495	19.6002	19.7896	20.0896	0.518509	0.000148378
Q16658	Fascin	2.76036e+06	3.13937e+06	4.20082e+06	2.60959e+06	1.46741e+06	1.19652e+06	1.22977e+06	1.4573e+06	1.51347e+06	1.47357e+06	21.3964	21.582	22.0022	21.3154	20.4848	20.1904	20.23	20.4749	20.5294	20.4909	0.437344	3.62035e-05
Q9UMF0	Intercellular adhesion molecule 5	1.51472e+06	1.67192e+06	1.18757e+06	2.00373e+06	1.93973e+06	760232	886100	1.2757e+06	1.30555e+06	1.22986e+06	20.5306	20.6731	20.1796	20.9343	20.8874	19.5361	19.7571	20.2829	20.3162	20.2301	0.773203	0.1693
P32119	Peroxiredoxin-2	6.06377e+06	6.93132e+06	6.00869e+06	7.50354e+06	6.82366e+06	5.96997e+06	5.97533e+06	5.83481e+06	5.41031e+06	6.11834e+06	22.5318	22.7247	22.5186	22.8391	22.7021	22.5093	22.5106	22.4763	22.3673	22.5447	0.90874	0.141317
Q93050	V-type proton ATPase 116 kDa subunit a isoform 1	1.24517e+06	597461	363265	926207	557989	819191	344913	384292	694411	311188	20.2479	19.1885	18.4707	19.821	19.0899	19.6438	18.3959	18.5518	19.4054	18.2474	0.662385	0.235857
P43004	Excitatory amino acid transporter 2	4.21893e+06	4.23651e+06	4.29055e+06	4.95135e+06	4.78198e+06	1.99285e+06	2.64017e+06	3.00447e+06	2.87795e+06	2.93127e+06	22.0084	22.0144	22.0327	22.2394	22.1892	20.9264	21.3322	21.5187	21.4566	21.4831	0.686683	0.0243459
P07196	Neurofilament light polypeptide	3.21519e+06	3.04884e+06	6.9432e+06	858829	501019	1.39575e+06	818268	413904	2.75826e+06	1.8849e+06	21.6165	21.5398	22.7272	19.712	18.9345	20.4126	19.6422	18.6589	21.3953	20.8461	0.368362	0.0925097
P08237	ATP-dependent 6-phosphofructokinase, muscle type	1.00866e+06	1.05903e+06	605042	1.06685e+06	921007	752461	816580	696270	767656	849578	19.944	20.0143	19.2067	20.0249	19.8129	19.5213	19.6392	19.4093	19.5501	19.6964	0.856345	0.296156
P17677	Neuromodulin	2.95198e+06	2.74318e+06	6.41216e+06	4.48937e+06	3.88914e+06	2.53687e+06	2.88671e+06	3.94699e+06	3.23658e+06	1.66354e+06	21.4933	21.3874	22.6124	22.0981	21.891	21.2746	21.461	21.9123	21.626	20.6658	0.729456	0.229344
Q13228	Methanethiol oxidase	1.88441e+06	3.53665e+06	2.08857e+06	3.05532e+06	3.25604e+06	3.8726e+06	3.9157e+06	2.77612e+06	2.62705e+06	3.74336e+06	20.8457	21.754	20.9941	21.5429	21.6347	21.8849	21.9008	21.4046	21.325	21.8359	1.27408	0.113945
Q8IXJ6	NAD-dependent protein deacetylase sirtuin-2	2.51766e+06	2.71439e+06	4.62324e+06	1.42056e+06	1.15978e+06	1.99895e+06	1.77132e+06	1.30934e+06	1.61789e+06	1.10016e+06	21.2637	21.3722	22.1405	20.438	20.1454	20.9308	20.7564	20.3204	20.6257	20.0693	0.529595	0.0353099
P26232	Catenin alpha-2	377822	458755	359687	370113	366712	495545	457974	323388	585672	548766	18.5273	18.8074	18.4564	18.4976	18.4843	18.9187	18.8049	18.3029	19.1597	19.0658	1.18237	0.267074
P28838	Cytosol aminopeptidase	549627	856761	732421	945806	918173	1.2709e+06	1.15476e+06	763479	625171	1.29333e+06	19.0681	19.7085	19.4823	19.8512	19.8084	20.2774	20.1392	19.5422	19.2539	20.3027	1.30234	0.198667
P23528	Cofilin-1	4.23292e+06	3.39325e+06	5.08448e+06	4.03074e+06	2.95188e+06	2.83838e+06	2.96981e+06	3.51e+06	3.49151e+06	3.13353e+06	22.0132	21.6942	22.2777	21.9426	21.4932	21.4366	21.5019	21.743	21.7354	21.5794	0.752431	0.00862028
P42658	Dipeptidyl aminopeptidase-like protein 6	2.6537e+06	2.25508e+06	1.96767e+06	1.74558e+06	2.5491e+06	1.44224e+06	1.30129e+06	1.76956e+06	1.51127e+06	1.87888e+06	21.3396	21.1047	20.9081	20.7353	21.2816	20.4599	20.3115	20.755	20.5273	20.8414	0.808189	0.149677
Q9Y2J8	Protein-arginine deiminase type-2	991959	1.66009e+06	837310	767820	1.92757e+06	2.44053e+06	2.27473e+06	1.32473e+06	2.02952e+06	3.17371e+06	19.9199	20.6628	19.6754	19.5504	20.8784	21.2188	21.1173	20.3373	20.9527	21.5977	2.06252	0.00632014
P23471	Receptor-type tyrosine-protein phosphatase zeta	2.18636e+06	2.61858e+06	2.38615e+06	1.50657e+06	2.83388e+06	3.38669e+06	3.15573e+06	2.30989e+06	3.06001e+06	2.91254e+06	21.0601	21.3204	21.1863	20.5228	21.4343	21.6914	21.5895	21.1394	21.5451	21.4738	1.35352	0.0267336
P78324	Tyrosine-protein phosphatase non-receptor type substrate 1	1.92633e+06	2.14655e+06	3.72149e+06	1.33575e+06	2.54892e+06	1.61696e+06	1.47539e+06	1.81356e+06	1.15924e+06	1.43104e+06	20.8774	21.0336	21.8274	20.3492	21.2815	20.6249	20.4927	20.7904	20.1447	20.4486	0.733478	0.243939
O43707	Alpha-actinin-4	572646	692012	523775	317088	484353	513148	576376	372430	542847	507820	19.1273	19.4004	18.9986	18.2745	18.8857	18.969	19.1367	18.5066	19.0502	18.954	0.948926	0.884019
P31930	Cytochrome b-c1 complex subunit 1, mitochondrial	3.20679e+06	2.81767e+06	1.55727e+06	895632	3.49477e+06	2.09429e+06	2.1883e+06	2.86099e+06	2.67008e+06	2.39856e+06	21.6127	21.4261	20.5706	19.7725	21.7368	20.998	21.0614	21.4481	21.3485	21.1937	1.23521	0.247785
P06744	Glucose-6-phosphate isomerase	2.06749e+06	2.16007e+06	3.38849e+06	3.856e+06	1.13754e+06	1.01207e+06	1.05673e+06	1.23459e+06	1.45339e+06	1.49185e+06	20.9794	21.0426	21.6922	21.8787	20.1175	19.9489	20.0112	20.2356	20.471	20.5087	0.429227	0.000584722
P50991	T-complex protein 1 subunit delta	2.00732e+06	1.83168e+06	909084	1.30778e+06	1.49763e+06	1.32325e+06	1.29337e+06	1.0672e+06	1.50938e+06	1.53502e+06	20.9368	20.8047	19.7941	20.3187	20.5143	20.3357	20.3027	20.0254	20.5255	20.5498	0.905551	0.711306
O15394	Neural cell adhesion molecule 2	1.07132e+06	1.17152e+06	1.8799e+06	1.80868e+06	1.69521e+06	1.13013e+06	1.13696e+06	1.02003e+06	1.09003e+06	1.29043e+06	20.031	20.16	20.8422	20.7865	20.693	20.1081	20.1167	19.9602	20.0559	20.2994	0.827544	0.275943
P51649	Succinate-semialdehyde dehydrogenase, mitochondrial	1.48785e+06	1.5115e+06	768568	1.55044e+06	1.57525e+06	1.22196e+06	1.25705e+06	1.28056e+06	1.21942e+06	1.50611e+06	20.5048	20.5275	19.5518	20.5642	20.5872	20.2208	20.2616	20.2883	20.2178	20.5224	1.01038	0.774327
Q02252	Methylmalonate-semialdehyde dehydrogenase [acylating], mitochondrial	768737	1.97272e+06	1.64126e+06	2.68688e+06	1.51024e+06	1.19655e+06	1.83911e+06	1.32326e+06	1.12666e+06	1.66558e+06	19.5521	20.9118	20.6464	21.3575	20.5263	20.1905	20.8106	20.3357	20.1036	20.6676	0.816775	0.609669
P67936	Tropomyosin alpha-4 chain	783336	561946	1.00031e+06	1.03569e+06	853536	930169	1.02424e+06	1.79718e+06	751579	1.91531e+06	19.5793	19.1001	19.932	19.9822	19.7031	19.8271	19.9661	20.7773	19.5196	20.8691	1.43378	0.203185
P30101	Protein disulfide-isomerase A3	966933	1.33422e+06	1.65752e+06	1.48948e+06	734437	798999	996223	687477	878985	1.13782e+06	19.8831	20.3476	20.6606	20.5064	19.4863	19.6078	19.9261	19.391	19.7455	20.1178	0.640454	0.0108638
P48735	Isocitrate dehydrogenase [NADP], mitochondrial	1.7277e+06	1.03558e+06	1.42702e+06	3.01204e+06	1.20352e+06	791524	881155	1.42132e+06	1.27051e+06	1.0424e+06	20.7204	19.982	20.4446	21.5223	20.1988	19.5943	19.749	20.4388	20.277	19.9915	0.611877	0.0738562
P04264	Keratin, type II cytoskeletal 1	364062	302429	335716	141967	158527	349291	309545	296960	181798	278136	18.4738	18.2062	18.3569	17.1152	17.2744	18.4141	18.2398	18.1799	17.472	18.0854	0.917259	0.790012
O43865	S-adenosylhomocysteine hydrolase-like protein 1	139577	176530	102523	226413	194929	218331	218071	151223	169657	151550	17.0907	17.4296	16.6456	17.7886	17.5726	17.7362	17.7344	17.2063	17.3723	17.2094	1.14076	0.339084
Q9H115	Beta-soluble NSF attachment protein	1.39152e+06	1.20316e+06	1.45629e+06	1.0587e+06	1.28923e+06	739373	880520	1.89149e+06	1.52375e+06	1.04902e+06	20.4082	20.1984	20.4739	20.0139	20.2981	19.4959	19.748	20.8511	20.5392	20.0006	0.96202	0.674268
Q16181	Septin-7	2.50321e+06	2.65414e+06	1.77022e+06	3.35213e+06	2.00479e+06	1.79634e+06	2.01831e+06	1.91023e+06	1.87889e+06	2.32066e+06	21.2553	21.3398	20.7555	21.6766	20.935	20.7766	20.9447	20.8653	20.8414	21.1461	0.773643	0.0727585
Q16143	Beta-synuclein	2.23965e+06	1.56125e+06	5.16628e+06	3.07277e+06	3.12066e+06	1.97253e+06	2.23596e+06	5.11749e+06	2.12721e+06	1.75007e+06	21.0948	20.5743	22.3007	21.5511	21.5734	20.9116	21.0925	22.287	21.0205	20.739	0.903874	0.796381
P08238	Heat shock protein HSP 90-beta	1.66417e+06	1.52098e+06	2.6401e+06	2.3705e+06	688953	1.15201e+06	832612	854509	1.18903e+06	1.45916e+06	20.6664	20.5366	21.3322	21.1768	19.394	20.1357	19.6673	19.7047	20.1814	20.4767	0.502396	0.00447141
P63104	14-3-3 protein zeta/delta	1.51417e+07	1.08711e+07	2.26293e+07	1.77037e+07	1.05297e+07	7.84582e+06	7.40502e+06	1.59052e+07	1.42268e+07	7.68482e+06	23.852	23.374	24.4317	24.0775	23.328	22.9035	22.8201	23.923	23.7621	22.8736	0.639051	0.0588694
P50395	Rab GDP dissociation inhibitor beta	2.38374e+06	2.22976e+06	3.31415e+06	2.08881e+06	2.25576e+06	2.46667e+06	2.4322e+06	2.22251e+06	1.9843e+06	2.33793e+06	21.1848	21.0885	21.6602	20.9943	21.1052	21.2341	21.2138	21.0838	20.9202	21.1568	0.911792	0.412241
O95741	Copine-6	492112	720513	385539	566522	440121	501780	271333	486609	625189	641857	18.9086	19.4587	18.5565	19.1118	18.7475	18.9367	18.0497	18.8924	19.2539	19.2919	0.913724	0.607014
P00352	Retinal dehydrogenase 1	469491	653610	389318	510210	657070	831759	805441	510842	607942	787814	18.8407	19.3181	18.5706	18.9607	19.3257	19.6658	19.6194	18.9625	19.2136	19.5875	1.38462	0.03549
P22695	Cytochrome b-c1 complex subunit 2, mitochondrial	1.67357e+06	1.36133e+06	753630	563411	1.9403e+06	1.22833e+06	1.11787e+06	1.49401e+06	1.24389e+06	1.36393e+06	20.6745	20.3766	19.5235	19.1038	20.8878	20.2283	20.0923	20.5108	20.2464	20.3793	1.28499	0.18231
Q9C040	Tripartite motif-containing protein 2	851157	873175	488701	911352	417933	519897	402405	448080	620320	643698	19.6991	19.7359	18.8986	19.7976	18.6729	18.9879	18.6183	18.7734	19.2427	19.296	0.651293	0.0278482
P08758	Annexin A5	445120	959222	344492	701759	359138	3.16549e+06	532086	577511	1.65181e+06	1.0456e+06	18.7638	19.8715	18.3941	19.4206	18.4542	21.594	19.0213	19.1395	20.6556	19.9959	1.99452	0.315576
P00738	Haptoglobin	258792	332838	216632	2.77857e+06	1.52273e+06	2.21162e+06	1.85131e+06	1.30493e+06	1.65805e+06	1.15133e+06	17.9814	18.3445	17.7249	21.4059	20.5382	21.0767	20.8201	20.3155	20.6611	20.1349	1.80288	0.0387303
P49189	4-trimethylaminobutyraldehyde dehydrogenase	898516	1.17714e+06	756870	1.07361e+06	1.30984e+06	1.76801e+06	1.51964e+06	880173	1.09033e+06	1.42681e+06	19.7772	20.1669	19.5297	20.034	20.321	20.7537	20.5353	19.7474	20.0563	20.4444	1.36449	0.0787183
P49368	T-complex protein 1 subunit gamma	1.83236e+06	1.82344e+06	1.03119e+06	1.19614e+06	1.44892e+06	1.20442e+06	1.18982e+06	1.028e+06	1.33488e+06	1.65216e+06	20.8053	20.7982	19.9759	20.19	20.4665	20.1999	20.1823	19.9714	20.3483	20.6559	0.890479	0.524284
P07237	Protein disulfide-isomerase	504669	513549	674340	630419	613178	570915	605859	539702	510454	527907	18.945	18.9701	19.3631	19.266	19.2259	19.1229	19.2086	19.0418	18.9614	19.0099	0.96658	0.692384
Q9UPA5	Protein bassoon	177335	240797	358218	453352	397696	169352	299512	516111	209117	134191	17.4361	17.8775	18.4505	18.7903	18.6013	17.3697	18.1923	18.9773	17.674	17.0339	0.935717	0.724627
P30038	Delta-1-pyrroline-5-carboxylate dehydrogenase, mitochondrial	328706	579712	654494	608428	667756	171996	185787	554250	336038	341687	18.3264	19.145	19.32	19.2147	19.349	17.392	17.5033	19.0802	18.3583	18.3823	0.693124	0.177241
Q12765	Secernin-1	935433	1.12186e+06	1.72356e+06	1.44368e+06	506691	808278	598138	551971	783100	973603	19.8353	20.0975	20.717	20.4613	18.9507	19.6245	19.1901	19.0742	19.5788	19.893	0.538713	0.00624265
Q13561	Dynactin subunit 2	1.76355e+06	864566	1.5709e+06	1.56856e+06	802466	1.31486e+06	1.45584e+06	1.55733e+06	1.64981e+06	1.64412e+06	20.7501	19.7216	20.5832	20.581	19.6141	20.3265	20.4734	20.5706	20.6539	20.6489	0.97377	0.921589
P00338	L-lactate dehydrogenase A chain	3.77737e+06	3.39575e+06	3.57539e+06	3.79511e+06	3.30276e+06	2.91175e+06	3.05296e+06	2.73203e+06	2.79561e+06	2.71071e+06	21.849	21.6953	21.7697	21.8557	21.6552	21.4735	21.5418	21.3815	21.4147	21.3702	0.802451	0.00101051
P13489	Ribonuclease inhibitor	777542	813523	724194	966479	431055	689205	716075	616510	720374	739738	19.5686	19.6338	19.466	19.8824	18.7175	19.3946	19.4498	19.2338	19.4584	19.4967	0.794895	0.0714399
Q01813	ATP-dependent 6-phosphofructokinase, platelet type	756779	619705	178235	468183	426041	427024	355937	288733	571976	540095	19.5295	19.2412	17.4434	18.8367	18.7006	18.704	18.4413	18.1394	19.1256	19.0429	0.860087	0.868167
P80723	Brain acid soluble protein 1	3.32607e+06	2.89956e+06	4.98645e+06	2.87959e+06	5.61956e+06	2.79968e+06	3.18959e+06	6.51258e+06	3.93276e+06	2.40689e+06	21.6654	21.4674	22.2496	21.4574	22.422	21.4168	21.6049	22.6348	21.9071	21.1987	1.15723	0.648398
P21796	Voltage-dependent anion-selective channel protein 1	993869	784143	232334	375254	743400	1.55942e+06	870418	456476	1.11785e+06	793948	19.9227	19.5808	17.8258	18.5175	19.5038	20.5726	19.7313	18.8002	20.0923	19.5987	1.5486	0.160324
P01024	Complement C3	419345	233837	738116	689371	509742	644738	519164	298106	734046	631591	18.6778	17.8351	19.4935	19.3949	18.9594	19.2984	18.9858	18.1855	19.4855	19.2686	1.06933	0.651176
P61019	Ras-related protein Rab-2A	381237	350761	397794	320514	377162	265426	285704	332903	232417	311542	18.5403	18.4201	18.6017	18.29	18.5248	18.0179	18.1242	18.3447	17.8264	18.2491	0.829781	0.0742686
P20916	Myelin-associated glycoprotein	2.14965e+06	2.47367e+06	4.21397e+06	591022	909265	2.09955e+06	1.60301e+06	601392	1.80709e+06	1.17411e+06	21.0357	21.2382	22.0067	19.1729	19.7943	21.0017	20.6123	19.1979	20.7852	20.1631	0.579419	0.334223
Q06830	Peroxiredoxin-1	7.50516e+06	8.82908e+06	7.55393e+06	9.08467e+06	1.07522e+07	1.64596e+07	1.28706e+07	9.50383e+06	1.00714e+07	1.40036e+07	22.8395	23.0738	22.8488	23.115	23.3581	23.9724	23.6176	23.1801	23.2638	23.7393	1.48933	0.0106035
Q02750	Dual specificity mitogen-activated protein kinase kinase 1	354270	369601	505318	467606	163018	140707	188570	146670	209339	283723	18.4345	18.4956	18.9468	18.8349	17.3147	17.1023	17.5247	17.1622	17.6755	18.1141	0.444771	0.000564084
Q8N573	Oxidation resistance protein 1	741208	589819	737065	659003	521012	266876	390173	403058	389666	443677	19.4995	19.1699	19.4914	19.3299	18.991	18.0258	18.5738	18.6206	18.5719	18.7592	0.590241	0.00202311
P62937	Peptidyl-prolyl cis-trans isomerase A	1.0049e+07	1.31331e+07	1.6423e+07	1.33054e+07	6.87466e+06	7.34969e+06	7.28607e+06	7.00149e+06	8.01132e+06	8.68054e+06	23.2605	23.6467	23.9692	23.6655	22.7129	22.8093	22.7967	22.7392	22.9336	23.0494	0.569562	0.000314987
P21283	V-type proton ATPase subunit C 1	2.03026e+06	502759	611082	1.65397e+06	521517	465248	468518	561364	792900	634509	20.9532	18.9395	19.221	20.6575	18.9924	18.8276	18.8377	19.0986	19.5968	19.2753	0.478533	0.0849495
P49327	Fatty acid synthase	616379	772393	721223	855358	410277	340527	393411	495254	731213	661202	19.2335	19.559	19.4601	19.7062	18.6462	18.3774	18.5857	18.9178	19.4799	19.3347	0.681624	0.0353821
P13645	Keratin, type I cytoskeletal 10	188764	293795	125294	75211	150427	165239	128932	208658	108973	207205	17.5262	18.1645	16.935	16.1987	17.1987	17.3342	16.9763	17.6708	16.7336	17.6607	0.946161	0.886553
Q13423	NAD(P) transhydrogenase, mitochondrial	799487	564501	394992	298000	587504	358024	328330	433396	547073	460886	19.6087	19.1066	18.5915	18.185	19.1642	18.4497	18.3248	18.7253	19.0614	18.8141	0.88	0.705362
Q99962	Endophilin-A1	434525	612155	787785	827880	660028	316052	403668	768672	500082	399770	18.7291	19.2235	19.5874	19.6591	19.3322	18.2698	18.6228	19.552	18.9318	18.6088	0.763305	0.203696
Q99832	T-complex protein 1 subunit eta	978233	949516	556932	684251	819132	601968	682623	635153	745587	742877	19.8998	19.8568	19.0871	19.3842	19.6437	19.1993	19.3807	19.2767	19.508	19.5028	0.88933	0.453732
P61421	V-type proton ATPase subunit d 1	2.87495e+06	2.35566e+06	2.04884e+06	2.71217e+06	2.65425e+06	2.08056e+06	2.15481e+06	2.31436e+06	3.39809e+06	1.45369e+06	21.4551	21.1677	20.9664	21.371	21.3399	20.9885	21.0391	21.1422	21.6963	20.4713	0.937837	0.58685
P16615	Sarcoplasmic/endoplasmic reticulum calcium ATPase 2	1.08139e+06	1.04171e+06	670228	795554	932532	475462	494607	692138	871368	789669	20.0445	19.9905	19.3543	19.6016	19.8308	18.859	18.9159	19.4007	19.7329	19.5909	0.790548	0.185601
P01857	Immunoglobulin heavy constant gamma 1	736203	1.31341e+06	3.44681e+06	1.14043e+06	1.39448e+06	786735	1.16215e+06	748786	1.1872e+06	833969	19.4897	20.3249	21.7168	20.1212	20.4113	19.5855	20.1484	19.5142	20.1791	19.6696	0.614078	0.269576
P62760	Visinin-like protein 1	2.2225e+06	1.49406e+06	5.11879e+06	996533	1.9091e+06	1.72836e+06	2.3471e+06	2.66643e+06	2.06229e+06	1.52748e+06	21.0838	20.5108	22.2874	19.9266	20.8645	20.721	21.1624	21.3465	20.9758	20.5427	0.830003	0.969752
P12532	Creatine kinase U-type, mitochondrial	5.21984e+06	3.35261e+06	2.99344e+06	1.74174e+06	4.78726e+06	2.03443e+06	2.53143e+06	3.94321e+06	3.82054e+06	3.96636e+06	22.3156	21.6769	21.5134	20.7321	22.1908	20.9562	21.2715	21.9109	21.8653	21.9194	1.0562	0.728626
P40227	T-complex protein 1 subunit zeta	808829	723553	378040	538449	667663	643411	558266	480156	641015	696314	19.6255	19.4647	18.5282	19.0384	19.3488	19.2954	19.0906	18.8731	19.29	19.4094	1.00368	0.812853
Q15019	Septin-2	1.1491e+06	1.22054e+06	920088	1.74271e+06	1.22888e+06	1.38683e+06	1.56867e+06	1.58812e+06	1.18656e+06	1.68945e+06	20.1321	20.2191	19.8114	20.7329	20.2289	20.4034	20.5811	20.5989	20.1784	20.6881	1.1457	0.26377
P28161	Glutathione S-transferase Mu 2	528596	787126	987210	855768	668100	1.18239e+06	1.11954e+06	1.31037e+06	1.15573e+06	1.32666e+06	19.0118	19.5862	19.913	19.7069	19.3497	20.1733	20.0945	20.3215	20.1404	20.3394	1.42734	0.0652432
Q7Z6L0	Proline-rich transmembrane protein 2	1.06175e+06	952487	2.22296e+06	873448	1.13898e+06	983037	1.05226e+06	1.26334e+06	1.0848e+06	853012	20.018	19.8613	21.0841	19.7364	20.1193	19.9069	20.0051	20.2688	20.049	19.7022	0.831652	0.544529
P55084	Trifunctional enzyme subunit beta, mitochondrial	1.6461e+06	2.10169e+06	1.36995e+06	3.23787e+06	1.7169e+06	1.22321e+06	1.78389e+06	2.17008e+06	2.08005e+06	2.17152e+06	20.6506	21.0031	20.3857	21.6266	20.7114	20.2222	20.7666	21.0493	20.9882	21.0503	0.889275	0.668724
P61106	Ras-related protein Rab-14	859165	697770	1.07366e+06	825077	868461	799892	801479	1.03743e+06	448046	773353	19.7126	19.4124	20.0341	19.6542	19.7281	19.6094	19.6123	19.9846	18.7733	19.5608	0.912251	0.5125
O15144	Actin-related protein 2/3 complex subunit 2	1.09815e+06	836967	486622	905220	791259	653007	638489	706861	609512	705427	20.0666	19.6748	18.8924	19.7879	19.5938	19.3167	19.2843	19.4311	19.2173	19.4281	0.822483	0.312154
O00533	Neural cell adhesion molecule L1-like protein	382470	426480	543855	444565	466740	366969	323935	378057	404306	370829	18.545	18.7021	19.0529	18.762	18.8323	18.4853	18.3053	18.5282	18.6251	18.5004	0.857118	0.110708
P32004	Neural cell adhesion molecule L1	653333	620059	978733	740066	672573	380571	536772	498965	497906	570299	19.3175	19.242	19.9006	19.4973	19.3593	18.5378	19.0339	18.9286	18.9255	19.1214	0.703406	0.0234656
Q9UEY8	Gamma-adducin	1.08382e+06	1.36997e+06	839061	1.50503e+06	1.41051e+06	1.58602e+06	1.67632e+06	1.42615e+06	1.41303e+06	1.89056e+06	20.0477	20.3857	19.6784	20.5214	20.4278	20.597	20.6769	20.4437	20.4304	20.8504	1.30649	0.0438482
P22061	Protein-L-isoaspartate(D-aspartate) O-methyltransferase	1.1041e+06	1.16437e+06	1.30794e+06	1.13997e+06	1.15485e+06	972358	1.0537e+06	924971	960867	921604	20.0744	20.1511	20.3189	20.1206	20.1393	19.8911	20.007	19.819	19.874	19.8138	0.846461	0.0137414
Q15435	Protein phosphatase 1 regulatory subunit 7	615238	610680	858077	638553	668368	487057	443976	749024	520399	449448	19.2308	19.2201	19.7107	19.2844	19.3503	18.8937	18.7601	19.5147	18.9893	18.7778	0.81254	0.128251
P02545	Prelamin-A/C	578337	854215	284859	167778	293881	1.07925e+06	843132	238397	673586	994307	19.1416	19.7042	18.1199	17.3562	18.1649	20.0416	19.6854	17.863	19.3615	19.9233	1.45787	0.374737
P02649	Apolipoprotein E	492634	625663	960785	931414	1.27219e+06	774941	975807	2.46161e+06	1.02338e+06	910980	18.9102	19.255	19.8739	19.8291	20.2789	19.5637	19.8962	21.2312	19.9649	19.7971	1.6429	0.101045
P15121	Aldo-keto reductase family 1 member B1	1.22214e+06	1.21813e+06	1.28703e+06	1.37277e+06	1.32927e+06	1.2417e+06	1.22091e+06	1.83702e+06	1.44247e+06	1.46154e+06	20.221	20.2162	20.2956	20.3887	20.3422	20.2439	20.2195	20.8089	20.4601	20.4791	1.1154	0.241398
O75781	Paralemmin-1	1.05807e+06	891751	1.36298e+06	1.26433e+06	1.44201e+06	1.46873e+06	1.37482e+06	1.91169e+06	1.48193e+06	1.26364e+06	20.013	19.7663	20.3783	20.2699	20.4596	20.4861	20.3908	20.8664	20.4991	20.2691	1.30253	0.0313181
O00154	Cytosolic acyl coenzyme A thioester hydrolase	2.47982e+06	2.31659e+06	2.51913e+06	3.31062e+06	2.52988e+06	1.25119e+06	1.32425e+06	1.7924e+06	1.81391e+06	1.40954e+06	21.2418	21.1436	21.2645	21.6587	21.2706	20.2549	20.3367	20.7735	20.7907	20.4268	0.634985	0.0125821
Q16623	Syntaxin-1A	1.45875e+06	1.22322e+06	2.71633e+06	946607	1.15259e+06	723104	962049	1.42355e+06	950462	747078	20.4763	20.2222	21.3732	19.8524	20.1364	19.4638	19.8758	20.4411	19.8583	19.5109	0.626102	0.0964037
P09417	Dihydropteridine reductase	5.07416e+06	4.23765e+06	5.8169e+06	3.40161e+06	3.55504e+06	4.89164e+06	4.62873e+06	3.14507e+06	4.5865e+06	3.43256e+06	22.2747	22.0148	22.4718	21.6978	21.7614	22.2219	22.1422	21.5847	22.129	21.7109	0.872068	0.350073
Q05639	Elongation factor 1-alpha 2	565645	465731	681779	845266	313998	185568	217291	293606	304620	286014	19.1095	18.8291	19.3789	19.689	18.2604	17.5016	17.7293	18.1635	18.2167	18.1257	0.41721	0.000390923
P0DP25	Calmodulin-3	1.10218e+07	9.02974e+06	1.68571e+07	5.8107e+06	1.27697e+07	1.29304e+07	1.35092e+07	1.7175e+07	1.17462e+07	6.95193e+06	23.3939	23.1063	24.0069	22.4703	23.6062	23.6243	23.6874	24.0338	23.4857	22.729	1.17172	0.422545
P24752	Acetyl-CoA acetyltransferase, mitochondrial	1.00499e+06	1.30697e+06	768271	1.20785e+06	1.27456e+06	1.12541e+06	1.39914e+06	938650	988014	1.14672e+06	19.9387	20.3178	19.5513	20.204	20.2816	20.102	20.4161	19.8402	19.9142	20.1291	1.06847	0.541991
Q9UI12	V-type proton ATPase subunit H	1.11416e+06	668675	576418	1.03438e+06	540700	544826	388794	421913	644621	498119	20.0875	19.3509	19.1368	19.9803	19.0445	19.0554	18.5686	18.6866	19.2981	18.9261	0.596994	0.0147609
Q9NZR1	Tropomodulin-2	1.28762e+06	1.33459e+06	1.61248e+06	1.37032e+06	1.21946e+06	1.57293e+06	1.78151e+06	2.12729e+06	1.75293e+06	1.62767e+06	20.2963	20.348	20.6208	20.3861	20.2178	20.585	20.7647	21.0206	20.7413	20.6344	1.19914	0.128793
P60201	Myelin proteolipid protein	1.36734e+07	1.30156e+07	8.62493e+06	2.80589e+06	3.36649e+06	7.65053e+06	7.24365e+06	4.33832e+06	7.90688e+06	4.94196e+06	23.7049	23.6337	23.0401	21.42	21.6828	22.8671	22.7883	22.0487	22.9147	22.2367	0.619937	0.31731
O60313	Dynamin-like 120 kDa protein, mitochondrial	545952	514390	323354	434472	441965	286619	256370	364627	487762	438650	19.0584	18.9725	18.3028	18.7289	18.7536	18.1288	17.9679	18.4761	18.8958	18.7427	0.834537	0.27811
P51149	Ras-related protein Rab-7a	2.53909e+06	2.5303e+06	2.59226e+06	2.29121e+06	2.78898e+06	2.62212e+06	2.60238e+06	2.38867e+06	2.21633e+06	2.7823e+06	21.2759	21.2709	21.3058	21.1277	21.4113	21.3223	21.3114	21.1878	21.0797	21.4078	1.03158	0.58635
P09211	Glutathione S-transferase P	2.56626e+06	2.96555e+06	3.61635e+06	2.75568e+06	3.60213e+06	5.98586e+06	4.48789e+06	4.69175e+06	3.8702e+06	4.32736e+06	21.2912	21.4999	21.7861	21.394	21.7804	22.5131	22.0976	22.1617	21.884	22.0451	1.51017	0.00528268
P11217	Glycogen phosphorylase, muscle form	670270	997557	484548	1.09051e+06	774212	974399	992049	575912	890384	1.73504e+06	19.3544	19.928	18.8863	20.0566	19.5624	19.8942	19.9201	19.1355	19.7641	20.7265	1.22154	0.441324
O75947	ATP synthase subunit d, mitochondrial	1.85708e+06	1.73516e+06	1.41443e+06	921134	2.4593e+06	1.90239e+06	2.00449e+06	3.90724e+06	2.12953e+06	2.02037e+06	20.8246	20.7266	20.4318	19.8131	21.2298	20.8594	20.9348	21.8977	21.0221	20.9462	1.62211	0.031067
P00492	Hypoxanthine-guanine phosphoribosyltransferase	2.59744e+06	2.75735e+06	2.13424e+06	2.95573e+06	2.44505e+06	1.46839e+06	1.69887e+06	1.99925e+06	1.57623e+06	1.83126e+06	21.3087	21.3948	21.0253	21.4951	21.2214	20.4858	20.6961	20.931	20.588	20.8044	0.703323	0.0107133
P09960	Leukotriene A-4 hydrolase	692878	783424	682705	848234	761316	739545	728348	646459	725046	779065	19.4022	19.5794	19.3809	19.6941	19.5381	19.4963	19.4743	19.3022	19.4677	19.5714	0.970941	0.619661
P09622	Dihydrolipoyl dehydrogenase, mitochondrial	1.44885e+06	1.32467e+06	1.06258e+06	1.43422e+06	1.29069e+06	700147	811520	923597	1.03746e+06	879095	20.4665	20.3372	20.0191	20.4518	20.2997	19.4173	19.6303	19.8169	19.9846	19.7457	0.713746	0.0208981
O14745	Na(+)/H(+) exchange regulatory cofactor NHE-RF1	1.35144e+06	1.07503e+06	1.80182e+06	1.15054e+06	1.58182e+06	2.17519e+06	2.29994e+06	1.99603e+06	1.3967e+06	2.40589e+06	20.3661	20.0359	20.781	20.1339	20.5931	21.0527	21.1332	20.9287	20.4136	21.1981	1.46941	0.0276698
Q02978	Mitochondrial 2-oxoglutarate/malate carrier protein	3.13113e+06	2.04916e+06	1.12301e+06	1.00706e+06	2.04719e+06	1.3553e+06	1.42143e+06	1.55831e+06	1.66848e+06	2.00891e+06	21.5783	20.9666	20.0989	19.9417	20.9652	20.3702	20.4389	20.5715	20.6701	20.938	0.917386	0.970356
P30626	Sorcin	1.24039e+06	1.47744e+06	1.14455e+06	1.33868e+06	2.02887e+06	2.99241e+06	2.83555e+06	2.70213e+06	2.22202e+06	2.3353e+06	20.2424	20.4947	20.1264	20.3524	20.9522	21.5129	21.4352	21.3657	21.0834	21.1552	1.93759	7.78317e-05
P31948	Stress-induced-phosphoprotein 1	874997	834026	711420	1.0644e+06	1.26504e+06	1.10332e+06	945518	1.27514e+06	1.00331e+06	827978	19.7389	19.6697	19.4403	20.0216	20.2708	20.0734	19.8507	20.2822	19.9363	19.6592	1.22824	0.0971767
P54920	Alpha-soluble NSF attachment protein	1.12358e+06	1.02738e+06	927598	746428	1.12444e+06	1.06767e+06	1.13248e+06	1.51565e+06	1.42321e+06	1.15464e+06	20.0997	19.9705	19.8231	19.5096	20.1008	20.026	20.1111	20.5315	20.4407	20.139	1.29292	0.0335297
Q96QK1	Vacuolar protein sorting-associated protein 35	587857	620824	569562	947544	328012	368949	290168	335092	553068	488225	19.1651	19.2438	19.1195	19.8538	18.3234	18.4931	18.1465	18.3542	19.0771	18.8972	0.578063	0.008307
P49591	Serine--tRNA ligase, cytoplasmic	801737	779693	800758	970676	725657	588164	592868	718650	622683	728486	19.6128	19.5725	19.611	19.8886	19.4689	19.1659	19.1774	19.4549	19.2481	19.4745	0.790669	0.0076271
P30084	Enoyl-CoA hydratase, mitochondrial	2.10414e+06	2.31096e+06	1.4404e+06	2.84599e+06	2.71734e+06	1.71774e+06	2.08274e+06	2.88166e+06	2.12743e+06	2.06622e+06	21.0048	21.1401	20.458	21.4405	21.3738	20.7121	20.9901	21.4585	21.0207	20.9786	1.04144	0.726709
P13797	Plastin-3	203040	257598	355607	220407	144676	268702	201774	157046	155724	206569	17.6314	17.9748	18.4399	17.7498	17.1425	18.0356	17.6224	17.2608	17.2486	17.6563	0.729587	0.0760621
P37837	Transaldolase	2.39564e+06	2.36558e+06	3.01235e+06	1.8256e+06	1.9976e+06	3.15486e+06	3.17707e+06	2.7315e+06	2.19607e+06	2.66429e+06	21.192	21.1738	21.5225	20.7999	20.9298	21.5891	21.5993	21.3813	21.0665	21.3453	1.10575	0.443009
Q04760	Lactoylglutathione lyase	2.30642e+06	2.44679e+06	2.28208e+06	2.36173e+06	2.58648e+06	2.60131e+06	2.62026e+06	2.63381e+06	2.45413e+06	2.5545e+06	21.1372	21.2225	21.1219	21.1714	21.3026	21.3108	21.3213	21.3287	21.2268	21.2846	1.09613	0.000903846
Q16798	NADP-dependent malic enzyme, mitochondrial	704224	802115	335020	848805	808868	599005	417739	637786	689006	433494	19.4257	19.6134	18.3539	19.6951	19.6255	19.1922	18.6722	19.2827	19.3942	18.7257	0.888644	0.703592
Q01814	Plasma membrane calcium-transporting ATPase 2	1.48561e+06	1.02101e+06	1.82744e+06	1.06561e+06	1.12768e+06	550702	635104	736395	734080	819644	20.5026	19.9616	20.8014	20.0232	20.1049	19.0709	19.2766	19.4901	19.4856	19.6446	0.568381	0.00962073
Q16891	MICOS complex subunit MIC60	456173	414655	181311	197658	309907	532576	395172	258198	578262	397839	18.7992	18.6616	17.4681	17.5927	18.2415	19.0226	18.5921	17.9781	19.1414	18.6018	1.31859	0.227943
P07355	Annexin A2	183067	272994	119452	310950	188786	857926	310631	178494	630838	372305	17.482	18.0585	16.8661	18.2463	17.5264	19.7105	18.2448	17.4455	19.2669	18.5061	1.90945	0.173625
P18669	Phosphoglycerate mutase 1	1.85362e+06	1.64453e+06	3.01699e+06	3.03504e+06	1.26031e+06	1.61748e+06	1.58148e+06	2.09147e+06	1.78845e+06	1.71191e+06	20.8219	20.6492	21.5247	21.5333	20.2653	20.6253	20.5928	20.9961	20.7703	20.7072	0.701634	0.0643335
P60880	Synaptosomal-associated protein 25	1.88571e+06	1.52636e+06	2.21684e+06	1.67347e+06	2.19376e+06	1.68229e+06	2.14032e+06	3.61929e+06	1.91223e+06	1.78497e+06	20.8467	20.5417	21.0801	20.6744	21.065	20.682	21.0294	21.7873	20.8668	20.7675	1.21722	0.299416
O94811	Tubulin polymerization-promoting protein	2.84967e+06	2.80958e+06	4.46026e+06	2.33878e+06	1.7682e+06	2.26638e+06	2.06314e+06	2.49885e+06	2.35354e+06	1.62438e+06	21.4424	21.4219	22.0887	21.1573	20.7538	21.112	20.9764	21.2528	21.1664	20.6315	0.672885	0.0260734
P00441	Superoxide dismutase [Cu-Zn]	3.15715e+06	3.43734e+06	6.81392e+06	3.81367e+06	4.60993e+06	4.85196e+06	4.46719e+06	5.71379e+06	4.29655e+06	3.93084e+06	21.5902	21.7129	22.7001	21.8627	22.1363	22.2101	22.0909	22.446	22.0347	21.9064	1.07886	0.457612
P50213	Isocitrate dehydrogenase [NAD] subunit alpha, mitochondrial	1.42878e+06	1.26704e+06	1.00917e+06	1.69996e+06	1.39147e+06	427572	478515	1.08944e+06	666657	737693	20.4464	20.273	19.9447	20.6971	20.4082	18.7058	18.8682	20.0552	19.3466	19.4927	0.590982	0.0436085
Q9BPU6	Dihydropyrimidinase-related protein 5	779759	1.04655e+06	1.48272e+06	911300	600125	604133	586168	440729	600213	552270	19.5727	19.9972	20.4998	19.7976	19.1949	19.2045	19.161	18.7495	19.1951	19.075	0.534498	0.00131713
P47755	F-actin-capping protein subunit alpha-2	1.32299e+06	1.06507e+06	755336	1.10067e+06	1.1025e+06	837537	943158	897549	1.01897e+06	844907	20.3354	20.0225	19.5268	20.07	20.0723	19.6758	19.8471	19.7756	19.9587	19.6884	0.886669	0.35562
O75083	WD repeat-containing protein 1	684648	508806	619261	856805	312631	489821	396494	278815	625783	698984	19.385	18.9568	19.2402	19.7086	18.2541	18.9019	18.5969	18.0889	19.2553	19.4149	0.699883	0.0930583
P11177	Pyruvate dehydrogenase E1 component subunit beta, mitochondrial	1.79291e+06	1.43665e+06	687560	1.39226e+06	1.05893e+06	590742	522957	959054	922263	838013	20.7739	20.4543	19.3911	20.409	20.0142	19.1722	18.9963	19.8713	19.8148	19.6766	0.614253	0.0684049
P10768	S-formylglutathione hydrolase	327497	322382	372370	432347	514175	689683	449855	464020	492591	439581	18.3211	18.2984	18.5064	18.7218	18.9719	19.3956	18.7791	18.8238	18.91	18.7458	1.39782	0.0110977
O43491	Band 4.1-like protein 2	548179	517517	741664	619265	429179	518254	427571	273641	553245	594354	19.0643	18.9812	19.5004	19.2402	18.7112	18.9833	18.7058	18.0619	19.0776	19.181	0.768212	0.106432
P49748	Very long-chain specific acyl-CoA dehydrogenase, mitochondrial	591017	812827	562692	693144	766026	595276	708311	517872	591843	670190	19.1728	19.6326	19.102	19.4028	19.547	19.1832	19.434	18.9822	19.1749	19.3542	0.964907	0.741261
P02794	Ferritin heavy chain	1.01389e+06	1.01838e+06	1.88338e+06	1.06772e+06	1.32924e+06	2.22949e+06	1.86386e+06	1.65169e+06	1.31795e+06	946451	19.9515	19.9578	20.8449	20.0261	20.3422	21.0883	20.8299	20.6555	20.3299	19.8522	1.24932	0.286222
P35579	Myosin-9	228914	159321	98425.3	69942.4	98077.3	196823	145958	257947	201006	123347	17.8044	17.2816	16.5867	16.0939	16.5816	17.5865	17.1552	17.9767	17.6169	16.9124	1.22548	0.387436
P52209	6-phosphogluconate dehydrogenase, decarboxylating	420678	585538	362002	544980	391491	435306	497726	257581	363007	554802	18.6824	19.1594	18.4656	19.0558	18.5786	18.7317	18.925	17.9747	18.4696	19.0816	0.871111	0.391833
Q99536	Synaptic vesicle membrane protein VAT-1 homolog	564301	663835	662629	758870	708042	838548	683872	579947	666186	704297	19.1061	19.3405	19.3378	19.5335	19.4335	19.6775	19.3834	19.1456	19.3456	19.4258	1.05194	0.534071
Q96CW1	AP-2 complex subunit mu	2.00628e+06	1.91925e+06	1.13446e+06	2.69794e+06	1.6062e+06	999478	1.09336e+06	1.12876e+06	1.39075e+06	1.43386e+06	20.9361	20.8721	20.1136	21.3634	20.6152	19.9308	20.0603	20.1063	20.4074	20.4515	0.657599	0.0529781
P54652	Heat shock-related 70 kDa protein 2	978582	1.34331e+06	1.52268e+06	949780	629425	1.17996e+06	967521	599107	955503	1.28905e+06	19.9003	20.3574	20.5382	19.8572	19.2637	20.1703	19.8839	19.1925	19.8659	20.2979	0.781554	0.191335
P48047	ATP synthase subunit O, mitochondrial	3.07464e+06	2.58498e+06	1.92008e+06	1.1799e+06	3.93762e+06	2.68635e+06	3.12754e+06	4.14697e+06	2.75698e+06	2.58639e+06	21.552	21.3017	20.8727	20.1702	21.9089	21.3572	21.5766	21.9836	21.3947	21.3025	1.46444	0.0616115
P05026	Sodium/potassium-transporting ATPase subunit beta-1	3.94295e+06	3.29426e+06	3.50525e+06	2.33038e+06	3.87504e+06	2.76332e+06	2.88795e+06	3.32612e+06	2.71191e+06	3.00596e+06	21.9108	21.6515	21.7411	21.1521	21.8858	21.398	21.4616	21.6654	21.3709	21.5194	0.947017	0.705748
Q9BWM7	Sideroflexin-3	431599	220577	366256	149341	353802	252368	168799	221039	290690	331637	18.7193	17.7509	18.4825	17.1883	18.4326	17.9452	17.3649	17.7539	18.1491	18.3392	0.923886	0.915049
P0C0L5	Complement C4-B	329621	278668	403072	329611	606244	705790	539603	463859	668187	688809	18.3304	18.0882	18.6207	18.3304	19.2095	19.4289	19.0415	18.8233	19.3499	19.3937	1.82579	0.000386708
P61586	Transforming protein RhoA	142020	141936	156590	94788.8	154089	200031	186739	128818	114286	163051	17.1157	17.1149	17.2566	16.5324	17.2334	17.6099	17.5107	16.975	16.8023	17.315	1.17934	0.277553
P38117	Electron transfer flavoprotein subunit beta	802378	948890	741018	1.03489e+06	1.20302e+06	785092	900985	989435	811199	855188	19.6139	19.8559	19.4991	19.981	20.1982	19.5825	19.7811	19.9162	19.6297	19.7059	1.04804	0.666618
P18206	Vinculin	269238	366985	200695	323163	347927	443882	590946	406745	409153	395868	18.0385	18.4854	17.6146	18.3019	18.4084	18.7598	19.1727	18.6338	18.6423	18.5947	1.491	0.0176919
P52306	Rap1 GTPase-GDP dissociation stimulator 1	797627	705468	1.1686e+06	923139	347632	379844	316109	367462	537013	522708	19.6054	19.4282	20.1564	19.8162	18.4072	18.535	18.2701	18.4872	19.0346	18.9956	0.458207	0.000549306
Q99497	Protein/nucleic acid deglycase DJ-1	6.07783e+06	5.41611e+06	6.19765e+06	5.33839e+06	6.78817e+06	8.02383e+06	7.21461e+06	7.023e+06	6.18895e+06	5.93255e+06	22.5351	22.3688	22.5633	22.348	22.6946	22.9359	22.7825	22.7437	22.5613	22.5002	1.19181	0.026017
P60953	Cell division control protein 42 homolog	2.45786e+06	2.3472e+06	3.50289e+06	1.63922e+06	2.07008e+06	1.85855e+06	1.49915e+06	1.44652e+06	1.34296e+06	2.11877e+06	21.229	21.1625	21.7401	20.6446	20.9813	20.8257	20.5157	20.4642	20.357	21.0148	0.692729	0.059792
O15075	Serine/threonine-protein kinase DCLK1	753668	581741	435334	493786	391334	988299	606871	601936	520089	739540	19.5236	19.15	18.7318	18.9135	18.578	19.9146	19.211	19.1993	18.9884	19.4963	1.13285	0.586718
Q14203	Dynactin subunit 1	337509	423743	363663	496571	178384	260252	258921	164939	268922	247387	18.3646	18.6928	18.4722	18.9216	17.4446	17.9895	17.9822	17.3316	18.0368	17.9164	0.566889	0.00213158
Q9BW30	Tubulin polymerization-promoting protein family member 3	639899	1.06618e+06	1.0159e+06	859019	1.32324e+06	2.30553e+06	1.86102e+06	1.64477e+06	1.37235e+06	2.03505e+06	19.2875	20.024	19.9543	19.7123	20.3356	21.1367	20.8277	20.6495	20.3882	20.9566	1.96258	0.00163529
P10515	Dihydrolipoyllysine-residue acetyltransferase component of pyruvate dehydrogenase complex, mitochondrial	1.05659e+06	733645	271456	699089	552438	190773	316318	507818	632340	425252	20.011	19.4847	18.0504	19.4151	19.0755	17.5415	18.271	18.954	19.2703	18.698	0.633864	0.228261
O94819	Kelch repeat and BTB domain-containing protein 11	299452	296301	166884	355893	223075	291927	272310	206503	287854	352570	18.192	18.1767	17.3485	18.4411	17.7672	18.1552	18.0549	17.6558	18.135	18.4276	0.974039	0.977278
Q9NR46	Endophilin-B2	380886	440276	937405	667003	384897	289937	309438	459885	417284	288128	18.539	18.748	19.8383	19.3473	18.5541	18.1454	18.2393	18.8109	18.6707	18.1363	0.590808	0.036658
O95197	Reticulon-3	458353	405671	561719	482986	333265	298209	252211	353938	358179	274416	18.8061	18.6299	19.0995	18.8816	18.3463	18.186	17.9443	18.4331	18.4503	18.066	0.653216	0.00149232
Q00325	Phosphate carrier protein, mitochondrial	3.7813e+06	2.27262e+06	1.78781e+06	1.52451e+06	2.12808e+06	1.76719e+06	1.45388e+06	1.29119e+06	2.27149e+06	2.36049e+06	21.8505	21.1159	20.7698	20.5399	21.0211	20.753	20.4715	20.3003	21.1152	21.1707	0.802336	0.391524
P05060	Secretogranin-1	130935	341476	245796	547055	815417	461865	576398	1.23657e+06	616731	652271	16.9985	18.3814	17.9071	19.0613	19.6372	18.8171	19.1367	20.2379	19.2343	19.3151	2.29689	0.0149714
P48643	T-complex protein 1 subunit epsilon	378960	421207	254668	327414	364794	228875	301874	263626	447419	343981	18.5317	18.6842	17.9583	18.3208	18.4767	17.8042	18.2036	18.0081	18.7713	18.392	0.94077	0.662854
P13521	Secretogranin-2	107104	278697	530456	657744	582796	279407	304968	777406	345080	168220	16.7086	18.0883	19.0169	19.3272	19.1526	18.092	18.2183	19.5683	18.3966	17.36	1.04103	0.777947
P07954	Fumarate hydratase, mitochondrial	1.2201e+06	1.27913e+06	915344	1.74012e+06	1.39219e+06	757454	789529	969263	955753	1.06754e+06	20.2186	20.2867	19.804	20.7308	20.4089	19.5308	19.5906	19.8865	19.8663	20.0259	0.767163	0.12821
Q2M2I8	AP2-associated protein kinase 1	192959	132018	218711	169253	173639	97518.4	100737	211878	137773	95639.6	17.5579	17.0104	17.7387	17.3688	17.4057	16.5734	16.6202	17.6929	17.0719	16.5453	0.764144	0.155674
Q9UHD8	Septin-9	423382	461830	384986	613208	424658	450310	531118	463313	380012	501002	18.6916	18.817	18.5544	19.226	18.6959	18.7806	19.0187	18.8216	18.5357	18.9345	0.97356	0.869609
Q9P2U7	Vesicular glutamate transporter 1	484109	360225	443593	401322	476580	274619	315050	399335	315340	252301	18.885	18.4585	18.7589	18.6144	18.8624	18.0671	18.2652	18.6072	18.2665	17.9448	0.802418	0.106867
Q96AQ6	Pre-B-cell leukemia transcription factor-interacting protein 1	260700	522682	142646	285896	680734	863651	633854	603915	610767	469555	17.992	18.9956	17.1221	18.1251	19.3767	19.7201	19.2738	19.204	19.2203	18.8409	2.12471	0.00686219
P61204	ADP-ribosylation factor 3	1.27929e+06	1.23398e+06	1.19949e+06	1.28734e+06	1.65466e+06	1.21661e+06	1.34798e+06	1.29783e+06	1.0654e+06	1.22583e+06	20.2869	20.2349	20.194	20.296	20.6581	20.2144	20.3624	20.3077	20.023	20.2253	1.04109	0.687417
P01009	Alpha-1-antitrypsin	1.93712e+06	622347	1.47165e+06	1.69805e+06	995502	2.08692e+06	1.79425e+06	934376	1.52993e+06	892698	20.8855	19.2474	20.489	20.6954	19.9251	20.9929	20.775	19.8336	20.545	19.7678	0.9581	0.955857
Q9Y639	Neuroplastin	956889	904887	1.04567e+06	896005	1.56611e+06	802138	961027	1.26621e+06	879004	943229	19.868	19.7874	19.996	19.7731	20.5788	19.6135	19.8742	20.2721	19.7455	19.8472	1.1249	0.505478
Q99719	Septin-5	806442	681429	689543	1.00778e+06	639871	266076	471335	572081	465847	406566	19.6212	19.3782	19.3953	19.9427	19.2874	18.0215	18.8464	19.1259	18.8295	18.6331	0.590603	0.0127923
O76070	Gamma-synuclein	831747	1.01983e+06	1.72758e+06	1.42641e+06	1.70947e+06	846147	1.13632e+06	2.31455e+06	1.25492e+06	719245	19.6658	19.9599	20.7203	20.444	20.7051	19.6905	20.1159	21.1423	20.2592	19.4561	1.0629	0.935974
Q14894	Ketimine reductase mu-crystallin	2.05699e+06	1.6875e+06	2.91236e+06	2.46618e+06	1.84335e+06	878950	941462	1.27671e+06	1.07166e+06	651358	20.9721	20.6865	21.4738	21.2338	20.8139	19.7454	19.8445	20.284	20.0314	19.3131	0.486935	0.0059929
P17655	Calpain-2 catalytic subunit	447526	551125	502922	569595	665158	754034	762925	467908	645996	803777	18.7716	19.072	18.94	19.1196	19.3433	19.5243	19.5412	18.8359	19.3012	19.6164	1.31964	0.0405581
Q99747	Gamma-soluble NSF attachment protein	726223	1.01547e+06	803320	674543	1.19256e+06	665197	684488	1.10594e+06	963174	872878	19.4701	19.9537	19.6156	19.3636	20.1856	19.3434	19.3847	20.0768	19.8774	19.7354	1.13561	0.440527
P22234	Multifunctional protein ADE2	292484	404484	248844	424774	321307	401502	369551	286953	305433	447919	18.158	18.6257	17.9249	18.6963	18.2936	18.615	18.4954	18.1305	18.2205	18.7729	1.03735	0.727066
P07099	Epoxide hydrolase 1	1.18375e+06	1.54431e+06	837725	830359	1.75765e+06	1.65524e+06	1.79933e+06	1.42797e+06	1.15644e+06	1.16019e+06	20.1749	20.5585	19.6761	19.6634	20.7452	20.6586	20.779	20.4455	20.1413	20.1459	1.35828	0.0720315
O75363	Breast carcinoma-amplified sequence 1	487803	368421	849323	226062	355399	611398	579340	327710	378343	343709	18.8959	18.491	19.696	17.7864	18.4391	19.2218	19.1441	18.3221	18.5293	18.3908	0.895937	0.912099
Q9UK22	F-box only protein 2	775125	1.16239e+06	1.28288e+06	1.06711e+06	565079	1.18634e+06	981499	675944	1.52291e+06	1.39625e+06	19.5641	20.1487	20.291	20.0253	19.1081	20.1781	19.9046	19.3665	20.5384	20.4131	0.98395	0.787179
Q13509	Tubulin beta-3 chain	4.63188e+06	2.04885e+06	1.96672e+06	3.10083e+06	1.93554e+06	1.49287e+06	1.19214e+06	1.51577e+06	2.06906e+06	2.03398e+06	22.1432	20.9664	20.9074	21.5642	20.8843	20.5097	20.1851	20.5316	20.9805	20.9559	0.581041	0.0332885
P04179	Superoxide dismutase [Mn], mitochondrial	1.08939e+06	1.37994e+06	1.11734e+06	1.4071e+06	1.84245e+06	1.4793e+06	1.68134e+06	1.28272e+06	1.14002e+06	1.48696e+06	20.0551	20.3962	20.0916	20.4243	20.8132	20.4965	20.6812	20.2908	20.1206	20.5039	1.18985	0.144406
P49821	NADH dehydrogenase [ubiquinone] flavoprotein 1, mitochondrial	1.08564e+06	833516	250199	351340	677759	455300	615598	499859	791637	509653	20.0501	19.6689	17.9327	18.4225	19.3704	18.7965	19.2316	18.9312	19.5945	18.9592	0.938841	0.770298
O94919	Endonuclease domain-containing 1 protein	689981	553212	672137	320921	453819	698520	543911	318822	509584	455719	19.3962	19.0775	19.3584	18.2919	18.7918	19.4139	19.053	18.2824	18.959	18.7978	0.888504	0.60869
P13804	Electron transfer flavoprotein subunit alpha, mitochondrial	611395	869827	500129	941856	1.04984e+06	719848	744613	665073	803064	559867	19.2217	19.7304	18.9319	19.8451	20.0017	19.4573	19.5061	19.3432	19.6152	19.0947	1.03592	0.765601
Q15907	Ras-related protein Rab-11B	1.96587e+06	1.8501e+06	2.52279e+06	1.78199e+06	2.03568e+06	1.49293e+06	1.77637e+06	2.40947e+06	1.51088e+06	1.94942e+06	20.9067	20.8192	21.2666	20.7651	20.9571	20.5097	20.7605	21.2003	20.527	20.8946	0.917382	0.442708
P36543	V-type proton ATPase subunit E 1	1.09731e+06	796259	906684	960347	911199	937530	793512	1.14478e+06	1.06331e+06	722925	20.0655	19.6029	19.7902	19.8732	19.7974	19.8385	19.5979	20.1266	20.0201	19.4635	0.988008	0.866912
P61158	Actin-related protein 3	1.2728e+06	849243	582901	1.23457e+06	860597	875788	817982	795236	903968	811987	20.2796	19.6958	19.1529	20.2356	19.715	19.7402	19.6417	19.601	19.7859	19.6311	0.857221	0.486548
Q9BQI5	SH3-containing GRB2-like protein 3-interacting protein 1	425195	488388	468319	599370	487326	353448	265336	467610	375896	317430	18.6978	18.8977	18.8371	19.1931	18.8945	18.4311	18.0175	18.8349	18.52	18.2761	0.762825	0.0616075
O00264	Membrane-associated progesterone receptor component 1	670362	910779	1.28638e+06	1.04967e+06	601322	404049	574496	718409	589903	659889	19.3546	19.7967	20.2949	20.0015	19.1978	18.6242	19.1319	19.4544	19.1701	19.3319	0.603846	0.0103989
P08559	Pyruvate dehydrogenase E1 component subunit alpha, somatic form, mitochondrial	1.65465e+06	1.36344e+06	586643	1.15386e+06	1.02148e+06	550645	530707	766710	918756	906613	20.6581	20.3788	19.1621	20.138	19.9622	19.0708	19.0176	19.5483	19.8093	19.7901	0.657747	0.132167
P55809	Succinyl-CoA:3-ketoacid coenzyme A transferase 1, mitochondrial	754362	677918	747847	850087	442807	216694	187926	369963	326018	297329	19.5249	19.3708	19.5124	19.6973	18.7563	17.7253	17.5198	18.497	18.3146	18.1817	0.404974	0.000528809
Q9Y2S2	Lambda-crystallin homolog	521983	699031	537368	661625	561916	1.14338e+06	807818	605096	758837	977813	18.9936	19.415	19.0356	19.3357	19.1	20.1249	19.6237	19.2068	19.5334	19.8992	1.33742	0.113299
O60664	Perilipin-3	193916	229718	402949	234398	240304	405542	362915	378617	429651	262690	17.5651	17.8095	18.6202	17.8386	17.8745	18.6295	18.4693	18.5304	18.7128	18.003	1.30679	0.142583
O94826	Mitochondrial import receptor subunit TOM70	423971	562617	373162	555402	259837	170225	174013	329365	278503	242024	18.6936	19.1018	18.5094	19.0832	17.9872	17.3771	17.4088	18.3293	18.0873	17.8848	0.506128	0.0022083
Q96CX2	BTB/POZ domain-containing protein KCTD12	571946	789355	460992	1.11737e+06	831367	816487	602387	928467	722044	816689	19.1255	19.5903	18.8144	20.0917	19.6651	19.6391	19.2003	19.8245	19.4617	19.6394	1.06984	0.518747
P04899	Guanine nucleotide-binding protein G(i) subunit alpha-2	569818	744730	1.11833e+06	719843	540031	688436	708146	700412	709200	792119	19.1201	19.5064	20.0929	19.4573	19.0427	19.393	19.4337	19.4178	19.4358	19.5954	0.875083	0.418606
Q8NFZ8	Cell adhesion molecule 4	991524	1.25999e+06	1.85585e+06	693178	810642	1.20635e+06	928639	793899	1.04682e+06	1.18987e+06	19.9193	20.265	20.8236	19.4029	19.6287	20.2022	19.8248	19.5986	19.9976	20.1824	0.829937	0.489487
P20336	Ras-related protein Rab-3A	314318	298439	403686	401538	344030	132091	207303	230464	143636	182525	18.2619	18.1871	18.6229	18.6152	18.3922	17.0112	17.6614	17.8142	17.1321	17.4777	0.583012	0.0147518
P15104	Glutamine synthetase	2.12654e+06	1.92206e+06	2.77325e+06	2.86213e+06	2.6357e+06	761338	1.45425e+06	1.48161e+06	2.02893e+06	1.01939e+06	21.0201	20.8742	21.4031	21.4487	21.3298	19.5382	20.4718	20.4987	20.9523	19.9593	0.645824	0.0705604
P63098	Calcineurin subunit B type 1	882501	649940	731404	732279	824134	579654	485101	839654	662716	616183	19.7512	19.3099	19.4803	19.482	19.6525	19.1448	18.8879	19.6794	19.338	19.233	0.891694	0.316481
Q9UPY8	Microtubule-associated protein RP/EB family member 3	707409	873565	1.21064e+06	1.20167e+06	564116	334012	614930	631887	724670	655739	19.4322	19.7366	20.2073	20.1966	19.1056	18.3495	19.2301	19.2693	19.467	19.3228	0.588547	0.0157157
P00568	Adenylate kinase isoenzyme 1	597905	673380	721596	1.1385e+06	747323	923047	1.38668e+06	962566	863016	1.69401e+06	19.1896	19.3611	19.4608	20.1187	19.5114	19.816	20.4032	19.8765	19.719	20.692	1.40016	0.131256
P05413	Fatty acid-binding protein, heart	2.61568e+06	2.02806e+06	2.13197e+06	2.19635e+06	2.47595e+06	1.27383e+06	1.3332e+06	2.62779e+06	1.64603e+06	1.32763e+06	21.3188	20.9517	21.0238	21.0667	21.2396	20.2807	20.3465	21.3254	20.6506	20.3404	0.793905	0.153235
P52565	Rho GDP-dissociation inhibitor 1	1.25422e+06	1.49292e+06	1.9301e+06	1.64395e+06	841684	846183	780765	865895	886601	925015	20.2584	20.5097	20.8802	20.6487	19.6829	19.6906	19.5745	19.7238	19.7579	19.8191	0.54274	5.25626e-05
Q92747	Actin-related protein 2/3 complex subunit 1A	1.28539e+06	864661	519686	1.15513e+06	819080	637139	513017	646140	752393	780729	20.2938	19.7218	18.9873	20.1396	19.6436	19.2812	18.9686	19.3015	19.5211	19.5745	0.723074	0.164497
Q9Y5K8	V-type proton ATPase subunit D	569793	476211	538173	640112	471768	522475	457801	664214	596042	481777	19.1201	18.8612	19.0377	19.288	18.8477	18.995	18.8044	19.3413	19.1851	18.878	0.957332	0.612365
P21291	Cysteine and glycine-rich protein 1	1.0089e+06	985008	697739	918377	1.18174e+06	1.58984e+06	1.43466e+06	1.11616e+06	1.76478e+06	1.66169e+06	19.9443	19.9098	19.4123	19.8087	20.1725	20.6005	20.4523	20.0901	20.7511	20.6642	1.61567	0.00356412
O43813	Glutathione S-transferase LANCL1	1.16301e+06	1.06602e+06	974420	893173	1.06512e+06	1.08321e+06	1.17411e+06	1.21685e+06	1.10662e+06	1.06754e+06	20.1494	20.0238	19.8942	19.7686	20.0226	20.0469	20.1631	20.2147	20.0777	20.0259	1.09252	0.120905
Q9UQM7	Calcium/calmodulin-dependent protein kinase type II subunit alpha	1.05869e+06	691622	61633.3	280487	373436	337376	285959	310234	670964	544004	20.0139	19.3996	15.9114	18.0976	18.5105	18.364	18.1254	18.243	19.3559	19.0533	0.803522	0.747525
P45880	Voltage-dependent anion-selective channel protein 2	2.15586e+06	1.71229e+06	514590	843384	1.46795e+06	3.22962e+06	1.63632e+06	1.15138e+06	2.3343e+06	1.61176e+06	21.0398	20.7075	18.9731	19.6858	20.4854	21.6229	20.642	20.1349	21.1546	20.6202	1.45823	0.181787
Q9NUQ9	Protein FAM49B	524145	437238	908721	520270	382789	398273	320900	408967	426928	368855	18.9996	18.7381	19.7935	18.9889	18.5462	18.6034	18.2918	18.6416	18.7036	18.4927	0.643334	0.0175717
Q7L266	Isoaspartyl peptidase/L-asparaginase	288236	211476	222968	269771	403616	586236	321096	246764	310550	226710	18.1369	17.6901	17.7665	18.0414	18.6226	19.1611	18.2926	17.9128	18.2445	17.7905	1.40727	0.149505
P27797	Calreticulin	419695	637260	784683	836543	384672	478600	995663	395260	512137	712637	18.679	19.2815	19.5818	19.6741	18.5533	18.8685	19.9253	18.5924	18.9662	19.4428	0.866002	0.470081
Q9UHG2	ProSAAS	1.43532e+06	1.60162e+06	3.80353e+06	3.18449e+06	2.87901e+06	2.4146e+06	2.91246e+06	5.69952e+06	2.27424e+06	1.76937e+06	20.4529	20.6111	21.8589	21.6026	21.4571	21.2034	21.4738	22.4424	21.117	20.7548	1.19364	0.511376
P50148	Guanine nucleotide-binding protein G(q) subunit alpha	247999	233062	374053	233102	171553	188778	189685	279523	184347	178443	17.92	17.8304	18.5129	17.8306	17.3883	17.5263	17.5332	18.0926	17.4921	17.4451	0.730449	0.0430019
Q9UN36	Protein NDRG2	624377	923069	889616	997830	713314	1.28763e+06	878185	626912	711483	1.71878e+06	19.2521	19.8161	19.7628	19.9284	19.4442	20.2963	19.7442	19.2579	19.4405	20.713	1.15216	0.698991
A6NGB9	WAS/WASL-interacting protein family member 3	816426	245000	146789	342812	420486	275235	271725	494321	348002	221575	19.639	17.9024	17.1634	18.3871	18.6817	18.0703	18.0518	18.9151	18.4087	17.7574	0.873118	0.931865
Q96GD0	Pyridoxal phosphate phosphatase	1.19975e+06	1.1129e+06	1.10718e+06	1.30167e+06	1.06032e+06	571259	620474	947232	781357	740621	20.1943	20.0859	20.0785	20.3119	20.0161	19.1238	19.243	19.8534	19.5756	19.4984	0.666634	0.00915607
P23396	40S ribosomal protein S3	1.87972e+06	994825	993090	927792	793339	1.16851e+06	866869	591762	1.7445e+06	1.67999e+06	20.8421	19.9241	19.9216	19.8234	19.5976	20.1562	19.7255	19.1747	20.7344	20.68	0.951599	0.761211
P09382	Galectin-1	1.42888e+06	2.02539e+06	2.41879e+06	1.67023e+06	2.86586e+06	4.6534e+06	3.33437e+06	3.01109e+06	3.23995e+06	3.25966e+06	20.4465	20.9498	21.2059	20.6716	21.4505	22.1499	21.669	21.5219	21.6275	21.6363	1.79977	0.00147909
Q01518	Adenylyl cyclase-associated protein 1	1.19106e+06	1.20757e+06	1.0242e+06	1.12161e+06	894900	1.08445e+06	1.10352e+06	849332	1.06346e+06	1.1645e+06	20.1838	20.2037	19.9661	20.0971	19.7714	20.0485	20.0737	19.696	20.0203	20.1513	0.903691	0.174821
Q9NS86	LanC-like protein 2	449535	355450	288509	364700	402232	235678	291729	411774	319422	281201	18.7781	18.4393	18.1383	18.4763	18.6177	17.8465	18.1543	18.6515	18.2851	18.1012	0.887873	0.36626
P61160	Actin-related protein 2	1.02719e+06	757322	464452	999969	710081	637982	538342	550461	659050	646997	19.9703	19.5305	18.8252	19.9315	19.4376	19.2832	19.0382	19.0703	19.33	19.3034	0.76803	0.191521
Q16643	Drebrin	609014	457852	418457	949061	372432	422288	201894	447628	415263	234339	19.2161	18.8045	18.6747	19.8561	18.5066	18.6879	17.6232	18.7719	18.6637	17.8382	0.573408	0.0422559
P35232	Prohibitin	1.74761e+06	519323	168852	350021	678650	1.41829e+06	880067	307604	2.21802e+06	848347	20.7369	18.9863	17.3654	18.4171	19.3723	20.4357	19.7473	18.2307	21.0808	19.6943	1.51984	0.269679
Q9NUJ1	Mycophenolic acid acyl-glucuronide esterase, mitochondrial	588428	627325	504497	612846	766106	426977	562235	715495	562042	589181	19.1665	19.2589	18.9445	19.2252	19.5472	18.7038	19.1008	19.4486	19.1003	19.1684	1.03497	0.860754
O75489	NADH dehydrogenase [ubiquinone] iron-sulfur protein 3, mitochondrial	1.85115e+06	1.25274e+06	351392	703273	1.32928e+06	1.01656e+06	1.24646e+06	1.5295e+06	1.43189e+06	1.01977e+06	20.82	20.2567	18.4227	19.4237	20.3422	19.9553	20.2494	20.5446	20.4495	19.9598	1.21412	0.263112
O43301	Heat shock 70 kDa protein 12A	1.01217e+06	679070	108081	390223	368915	381507	358490	259073	650426	525817	19.949	19.3732	16.7218	18.5739	18.4929	18.5414	18.4516	17.983	19.311	19.0042	0.774659	0.969559
P62136	Serine/threonine-protein phosphatase PP1-alpha catalytic subunit	120152	106778	96726.3	110710	93428.7	79429.1	85059.4	84987.1	88144.2	98141.9	16.8745	16.7043	16.5616	16.7564	16.5116	16.2774	16.3762	16.375	16.4276	16.5826	0.812204	0.00416622
P07737	Profilin-1	2.53337e+06	2.16214e+06	2.89094e+06	2.08831e+06	1.85201e+06	2.09001e+06	1.95252e+06	1.61767e+06	1.73579e+06	2.00735e+06	21.2726	21.044	21.4631	20.9939	20.8207	20.9951	20.8969	20.6255	20.7272	20.9369	0.775582	0.0118789
Q92558	Wiskott-Aldrich syndrome protein family member 1	904100	810989	692230	1.60803e+06	1.06996e+06	432847	700785	1.20635e+06	820890	520326	19.7861	19.6293	19.4009	20.6169	20.0291	18.7235	19.4186	20.2022	19.6468	18.9891	0.788833	0.352485
P48637	Glutathione synthetase	413996	415515	407891	432805	376159	388232	328909	460666	429820	374210	18.6593	18.6645	18.6378	18.7234	18.521	18.5666	18.3273	18.8134	18.7134	18.5135	0.941199	0.30903
P51178	1-phosphatidylinositol 4,5-bisphosphate phosphodiesterase delta-1	194243	277159	170099	303944	297470	435873	425132	233319	321728	521297	17.5675	18.0804	17.376	18.2134	18.1824	18.7335	18.6975	17.8319	18.2955	18.9917	1.57585	0.0434053
P14174	Macrophage migration inhibitory factor	6.51063e+06	5.25178e+06	5.23043e+06	5.76416e+06	6.20242e+06	4.45495e+06	4.31209e+06	6.18142e+06	5.12395e+06	4.57331e+06	22.6344	22.3244	22.3185	22.4587	22.5644	22.087	22.04	22.5595	22.2888	22.1248	0.903697	0.275868
P23526	Adenosylhomocysteinase	1.03458e+06	1.10517e+06	983019	1.22015e+06	1.01185e+06	903423	915654	1.14094e+06	827348	934665	19.9806	20.0758	19.9069	20.2186	19.9486	19.785	19.8044	20.1218	19.6581	19.8341	0.880188	0.0904246
P14550	Aldo-keto reductase family 1 member A1	250015	479966	930480	704279	268262	244473	395024	457884	310197	507966	17.9317	18.8726	19.8276	19.4258	18.0333	17.8993	18.5916	18.8046	18.2428	18.9544	0.615658	0.167746
Q14697	Neutral alpha-glucosidase AB	450678	398522	410259	507449	281817	302191	358982	326573	432138	412018	18.7817	18.6043	18.6462	18.9529	18.1044	18.2051	18.4536	18.317	18.7211	18.6523	0.797521	0.0423735
P27824	Calnexin	535289	660755	410320	703844	537556	599454	682622	546041	572611	711313	19.03	19.3338	18.6464	19.4249	19.0361	19.1933	19.3807	19.0586	19.1272	19.4401	1.05318	0.568241
Q99879	Histone H2B type 1-M	1.22497e+07	1.17788e+07	1.00625e+06	486087	1.15225e+07	1.69066e+07	1.9928e+07	6.02998e+06	1.43016e+07	1.69131e+07	23.5462	23.4897	19.9406	18.8909	23.458	24.0111	24.2483	22.5237	23.7697	24.0116	2.23612	0.0592845
O95336	6-phosphogluconolactonase	705734	758679	943705	852706	927304	1.1981e+06	1.20082e+06	1.22194e+06	1.12675e+06	996625	19.4288	19.5331	19.848	19.7017	19.8227	20.1923	20.1956	20.2207	20.1037	19.9267	1.36398	0.00379322
Q5JWF2	Guanine nucleotide-binding protein G(s) subunit alpha isoforms XLas	588772	715150	1.03394e+06	575199	437902	580149	617346	496807	547540	513109	19.1674	19.4479	19.9797	19.1337	18.7402	19.1461	19.2357	18.9223	19.0626	18.9689	0.730699	0.0469212
P07384	Calpain-1 catalytic subunit	890876	684207	624323	672721	610933	754051	702316	560111	598774	884833	19.7649	19.3841	19.2519	19.3596	19.2207	19.5243	19.4218	19.0954	19.1917	19.755	0.954233	0.652374
Q16795	NADH dehydrogenase [ubiquinone] 1 alpha subcomplex subunit 9, mitochondrial	1.74911e+06	1.24465e+06	216500	519610	1.04911e+06	776606	887276	909780	1.16493e+06	809259	20.7382	20.2473	17.724	18.9871	20.0007	19.5668	19.759	19.7952	20.1518	19.6262	1.00038	0.49309
Q16851	UTP--glucose-1-phosphate uridylyltransferase	712275	683357	601260	766780	651536	745041	633896	520212	552225	700363	19.4421	19.3823	19.1976	19.5485	19.3135	19.507	19.2739	18.9887	19.0749	19.4177	0.917445	0.297763
P61981	14-3-3 protein gamma	2.84881e+06	2.06482e+06	7.05289e+06	3.16659e+06	1.39376e+06	1.35581e+06	1.32468e+06	2.10817e+06	2.7395e+06	1.82931e+06	21.4419	20.9776	22.7498	21.5945	20.4105	20.3707	20.3372	21.0076	21.3855	20.8029	0.473629	0.0296184
P61978	Heterogeneous nuclear ribonucleoprotein K	432607	624076	632101	619575	470993	595568	671750	463890	606622	593309	18.7227	19.2514	19.2698	19.2409	18.8453	19.1839	19.3576	18.8234	19.2104	19.1784	0.982554	0.891999
P21266	Glutathione S-transferase Mu 3	380674	1.26398e+06	692912	2.06188e+06	869944	1.25289e+06	1.00193e+06	1.76043e+06	1.59166e+06	1.56035e+06	18.5382	20.2695	19.4023	20.9755	19.7306	20.2568	19.9344	20.7475	20.6021	20.5734	1.21791	0.305164
Q92599	Septin-8	1.51167e+06	1.44887e+06	848763	1.56976e+06	909742	1.1425e+06	1.06256e+06	833378	1.03158e+06	1.14082e+06	20.5277	20.4665	19.695	20.5821	19.7951	20.1238	20.0191	19.6686	19.9764	20.1216	0.758569	0.0892879
P61163	Alpha-centractin	677447	676261	466857	613336	439062	398345	390568	364407	476743	429891	19.3697	19.3672	18.8326	19.2263	18.7441	18.6037	18.5752	18.4752	18.8629	18.7136	0.684502	0.00234616
Q9ULU8	Calcium-dependent secretion activator 1	248858	295358	180763	359067	121840	77608.3	78501.2	111939	172660	142206	17.925	18.1721	17.4637	18.4539	16.8946	16.2439	16.2604	16.7724	17.3976	17.1176	0.433409	0.002829
P54727	UV excision repair protein RAD23 homolog B	337892	343993	616100	476587	491723	370413	418036	562167	408595	299776	18.3662	18.392	19.2328	18.8624	18.9075	18.4988	18.6733	19.1006	18.6403	18.1935	0.958244	0.851838
P78417	Glutathione S-transferase omega-1	642410	711120	1.06286e+06	792604	660958	363852	835066	903706	749928	852893	19.2931	19.4397	20.0195	19.5962	19.3342	18.473	19.6715	19.7855	19.5164	19.702	0.907119	0.550321
P61604	10 kDa heat shock protein, mitochondrial	7.24898e+06	8.81464e+06	9.26557e+06	1.02848e+07	1.1849e+07	9.31537e+06	1.04543e+07	1.28237e+07	9.17078e+06	8.32925e+06	22.7893	23.0715	23.1434	23.294	23.4983	23.1512	23.3176	23.6123	23.1286	22.9898	1.15951	0.195293
Q9UQB8	Brain-specific angiogenesis inhibitor 1-associated protein 2	452343	258014	540326	386653	233781	235596	222301	308981	209006	241184	18.7871	17.9771	19.0435	18.5607	17.8348	17.846	17.7622	18.2372	17.6732	17.8798	0.590736	0.00797046
P22392	Nucleoside diphosphate kinase B	499560	429705	235392	448094	622678	379453	345469	523721	536319	487595	18.9303	18.713	17.8447	18.7734	19.2481	18.5336	18.3982	18.9984	19.0327	18.8953	1.19681	0.293122
P00915	Carbonic anhydrase 1	1.3525e+06	1.38895e+06	801960	2.1786e+06	1.28696e+06	911191	1.79803e+06	1.1874e+06	1.34672e+06	1.10585e+06	20.3672	20.4056	19.6132	21.055	20.2955	19.7974	20.778	20.1794	20.361	20.0767	0.889682	0.705506
P27348	14-3-3 protein theta	1.27059e+06	1.53978e+06	2.48097e+06	2.25875e+06	693260	690994	734565	1.04876e+06	1.25463e+06	1.1724e+06	20.2771	20.5543	21.2425	21.1071	19.403	19.3983	19.4865	20.0003	20.2588	20.161	0.493999	0.00591206
P26038	Moesin	457059	493853	389268	394814	648061	1.11602e+06	918132	737861	657885	1.04538e+06	18.802	18.9137	18.5704	18.5908	19.3058	20.0899	19.8083	19.493	19.3275	19.9956	1.96863	0.000924765
P30048	Thioredoxin-dependent peroxide reductase, mitochondrial	3.3523e+06	2.99974e+06	1.96309e+06	3.04068e+06	3.17199e+06	2.27341e+06	2.62947e+06	2.47188e+06	2.49141e+06	2.57487e+06	21.6767	21.5164	20.9047	21.536	21.597	21.1164	21.3263	21.2372	21.2485	21.2961	0.916596	0.527
P55327	Tumor protein D52	443722	466409	1.01294e+06	479826	531739	826817	751665	767772	563469	566381	18.7593	18.8312	19.9501	18.8722	19.0204	19.6572	19.5197	19.5503	19.104	19.1114	1.11195	0.422716
P62987	Ubiquitin-60S ribosomal protein L40	5.1211e+06	4.88033e+06	6.65302e+06	5.82168e+06	6.98858e+06	5.36734e+06	5.78234e+06	7.70774e+06	5.77396e+06	5.07706e+06	22.288	22.2185	22.6656	22.473	22.7366	22.3558	22.4632	22.8779	22.4611	22.2756	1.08847	0.434519
P20020	Plasma membrane calcium-transporting ATPase 1	902195	730064	744587	640605	606249	323253	261809	410200	487748	469062	19.7831	19.4777	19.5061	19.2891	19.2096	18.3023	17.9982	18.646	18.8958	18.8394	0.565228	0.0064964
P24539	ATP synthase F(0) complex subunit B1, mitochondrial	401674	328774	334326	144838	464721	380343	364312	561993	425645	392134	18.6157	18.3267	18.3509	17.1441	18.826	18.5369	18.4748	19.1002	18.6993	18.581	1.42699	0.0708877
Q15700	Disks large homolog 2	84826.1	149370	156681	668908	86531.8	37159.9	79563.5	79119.6	104014	88209.7	16.3722	17.1885	17.2575	19.3514	16.4009	15.1815	16.2798	16.2717	16.6664	16.4287	0.29855	0.0465051
P21926	CD9 antigen	1.76891e+06	1.64396e+06	4.21538e+06	515198	974354	1.40858e+06	1.60202e+06	1.43483e+06	1.35444e+06	1.01718e+06	20.7544	20.6487	22.0072	18.9748	19.8941	20.4258	20.6115	20.4525	20.3693	19.9561	0.637847	0.561302
P30044	Peroxiredoxin-5, mitochondrial	2.37772e+06	2.22541e+06	4.47365e+06	3.25264e+06	2.17088e+06	1.92903e+06	2.09216e+06	3.02328e+06	1.94325e+06	2.29944e+06	21.1811	21.0856	22.093	21.6332	21.0499	20.8794	20.9966	21.5277	20.89	21.1329	0.727693	0.0935438
P23368	NAD-dependent malic enzyme, mitochondrial	248282	271855	149406	339971	264703	240245	335682	256646	355634	227532	17.9216	18.0525	17.1889	18.3751	18.014	17.8741	18.3567	17.9694	18.44	17.7957	1.10974	0.449053
P34949	Mannose-6-phosphate isomerase	277295	515431	505330	436313	364050	347196	325993	364245	329011	417262	18.0811	18.9754	18.9469	18.735	18.4738	18.4054	18.3145	18.4745	18.3278	18.6706	0.825567	0.213104
P00491	Purine nucleoside phosphorylase	154251	303521	197523	304128	379957	497598	533304	309848	310886	580602	17.2349	18.2114	17.5917	18.2143	18.5355	18.9246	19.0246	18.2412	18.246	19.1472	1.81511	0.0141537
Q99733	Nucleosome assembly protein 1-like 4	464224	353798	335207	433569	417159	319168	306586	378862	437811	326211	18.8245	18.4326	18.3547	18.7259	18.6702	18.284	18.2259	18.5313	18.7399	18.3154	0.918326	0.411012
P35613	Basigin	807856	695048	1.0541e+06	644971	1.07096e+06	1.0085e+06	1.02587e+06	1.12336e+06	845752	1.00021e+06	19.6237	19.4068	20.0076	19.2989	20.0305	19.9438	19.9684	20.0994	19.6899	19.9319	1.26477	0.0357029
Q13153	Serine/threonine-protein kinase PAK 1	371731	237613	904614	349745	226543	137954	192164	176443	201456	189920	18.5039	17.8583	19.7869	18.4159	17.7894	17.0738	17.552	17.4288	17.6201	17.535	0.402239	0.0107107
P00918	Carbonic anhydrase 2	3.16622e+06	3.37931e+06	3.82694e+06	2.82609e+06	2.62444e+06	3.64718e+06	3.48231e+06	2.55417e+06	2.61829e+06	2.52559e+06	21.5943	21.6883	21.8678	21.4304	21.3236	21.7984	21.7316	21.2844	21.3202	21.2682	0.881509	0.219564
P23381	Tryptophan--tRNA ligase, cytoplasmic	643754	623623	499587	606799	557212	399319	373071	486771	395870	412800	19.2961	19.2503	18.9304	19.2109	19.0879	18.6072	18.5091	18.8929	18.5947	18.6551	0.737238	0.00874189
Q8WUM4	Programmed cell death 6-interacting protein	240386	312303	351575	417226	140392	141172	154524	85850.8	166945	187590	17.875	18.2526	18.4235	18.6705	17.0991	17.1071	17.2375	16.3895	17.349	17.5172	0.442165	0.00107727
P00390	Glutathione reductase, mitochondrial	713592	682450	452729	753450	750695	609609	552940	533127	592062	721433	19.4447	19.3804	18.7883	19.5232	19.5179	19.2175	19.0768	19.0241	19.1754	19.4605	0.963245	0.823218
P26641	Elongation factor 1-gamma	203877	387872	391315	723221	162605	142171	153464	133489	157362	234082	17.6373	18.5652	18.578	19.4641	17.311	17.1173	17.2275	17.0264	17.2637	17.8367	0.384137	0.00489148
Q9UI15	Transgelin-3	999818	806374	2.04234e+06	1.05127e+06	1.00896e+06	623611	885543	1.15939e+06	776301	633592	19.9313	19.6211	20.9618	20.0037	19.9444	19.2503	19.7562	20.1449	19.5663	19.2732	0.692192	0.145692
P63208	S-phase kinase-associated protein 1	1.2486e+06	1.30021e+06	1.544e+06	1.55017e+06	2.24015e+06	2.62494e+06	2.6429e+06	2.97621e+06	2.07443e+06	1.95999e+06	20.2519	20.3103	20.5582	20.564	21.0952	21.3239	21.3337	21.505	20.9843	20.9024	1.71524	0.000462648
P16870	Carboxypeptidase E	232912	359570	284829	563587	494583	233923	317112	337365	234807	418396	17.8294	18.4559	18.1197	19.1043	18.9159	17.8357	18.2746	18.3639	17.8411	18.6745	0.942092	0.852233
O14531	Dihydropyrimidinase-related protein 4	201976	311299	242854	294010	99000.4	87806.5	164175	103875	147805	145683	17.6238	18.2479	17.8897	18.1655	16.5951	16.422	17.3249	16.6645	17.1733	17.1525	0.475077	0.00112125
P35222	Catenin beta-1	282522	285883	268181	235551	174722	253679	226459	137468	288326	340621	18.108	18.1251	18.0328	17.8457	17.4147	17.9526	17.7889	17.0687	18.1373	18.3778	0.883765	0.369729
P08865	40S ribosomal protein SA	726853	740170	260567	708636	637911	646263	750853	511109	632882	674406	19.4713	19.4975	17.9913	19.4347	19.283	19.3018	19.5182	18.9633	19.2716	19.3633	1.05448	0.563002
O15240	Neurosecretory protein VGF	131028	203866	499596	464911	294560	119061	126331	323011	117658	96108.4	16.9995	17.6373	18.9304	18.8266	18.1682	16.8613	16.9468	18.3012	16.8442	16.5524	0.552423	0.163634
P35908	Keratin, type II cytoskeletal 2 epidermal	183605	247130	299842	270037	118730	202065	188908	150599	119831	291361	17.4862	17.9149	18.1938	18.0428	16.8573	17.6245	17.5273	17.2004	16.8706	18.1525	0.713892	0.0926003
P46926	Glucosamine-6-phosphate isomerase 1	8860.03	20858.1	30556.3	18960.6	2851.03	5226.47	15797.9	6451.09	15636.3	20013.3	13.1131	14.3483	14.8992	14.2107	11.4773	12.3516	13.9474	12.6553	13.9326	14.2887	0.555109	0.145502
Q15121	Astrocytic phosphoprotein PEA-15	523856	1.0462e+06	2.69599e+06	1.83763e+06	940931	819430	1.06024e+06	2.1122e+06	821284	1.10116e+06	18.9988	19.9967	21.3624	20.8094	19.8437	19.6443	20.016	21.0103	19.6475	20.0706	0.748756	0.613922
P04271	Protein S100-B	2.56812e+06	3.41604e+06	5.95264e+06	1.52594e+06	4.27695e+06	1.16559e+07	1.04793e+07	1.33852e+07	5.38213e+06	6.84236e+06	21.2923	21.7039	22.5051	20.5413	22.0282	23.4746	23.321	23.6741	22.3597	22.7061	2.57609	0.0163854
P43034	Platelet-activating factor acetylhydrolase IB subunit alpha	963361	763874	900454	1.09558e+06	379368	463955	437420	462408	651228	619570	19.8777	19.543	19.7803	20.0633	18.5332	18.8236	18.7387	18.8188	19.3128	19.2409	0.539659	0.000907603
P43003	Excitatory amino acid transporter 1	3.68607e+06	3.79341e+06	3.96102e+06	5.07601e+06	5.33134e+06	3.64585e+06	3.98359e+06	3.43118e+06	3.79449e+06	4.1708e+06	21.8137	21.8551	21.9174	22.2753	22.3461	21.7978	21.9256	21.7103	21.8555	21.9919	0.983148	0.850211
Q8WWI5	Choline transporter-like protein 1	1.26007e+06	1.33357e+06	2.27677e+06	671074	679715	1.12601e+06	1.0653e+06	703409	780470	858216	20.2651	20.3469	21.1186	19.3561	19.3746	20.1028	20.0228	19.424	19.574	19.711	0.627163	0.117294
Q8TAM6	Ermin	251134	350578	1.09036e+06	244075	169712	245991	374991	324344	245746	232546	17.9381	18.4194	20.0564	17.897	17.3727	17.9082	18.5165	18.3072	17.9068	17.8272	0.548625	0.215591
P84074	Neuron-specific calcium-binding protein hippocalcin	1.83514e+06	915483	491391	940663	1.27879e+06	929780	700451	1.7117e+06	1.2294e+06	938022	20.8075	19.8042	18.9065	19.8433	20.2864	19.8265	19.4179	20.707	20.2295	19.8393	1.08194	0.597569
P10909	Clusterin	656652	913696	964248	791585	1.14864e+06	1.22202e+06	1.18039e+06	1.5935e+06	1.04069e+06	1.10019e+06	19.3248	19.8014	19.879	19.5944	20.1315	20.2208	20.1708	20.6038	19.9891	20.0693	1.46022	0.00581894
P09493	Tropomyosin alpha-1 chain	1.01094e+06	1.10086e+06	1.5655e+06	1.47553e+06	1.45167e+06	1.65625e+06	2.13392e+06	3.30487e+06	1.61713e+06	1.74646e+06	19.9473	20.0702	20.5782	20.4928	20.4693	20.6595	21.0251	21.6562	20.625	20.736	1.54094	0.0469751
Q8NCB2	CaM kinase-like vesicle-associated protein	347396	348322	116908	305439	250882	174928	205995	230778	285682	201778	18.4062	18.4101	16.835	18.2205	17.9367	17.4164	17.6522	17.8161	18.1241	17.6224	0.804987	0.544815
P20674	Cytochrome c oxidase subunit 5A, mitochondrial	1.846e+06	798763	535970	812964	907082	2.64482e+06	1.73707e+06	995961	2.64138e+06	975864	20.816	19.6074	19.0318	19.6328	19.7909	21.3347	20.7282	19.9257	21.3329	19.8963	1.65297	0.162812
Q8IW45	ATP-dependent (S)-NAD(P)H-hydrate dehydratase	541321	443457	362981	393059	475830	419632	370574	326729	374963	413406	19.0461	18.7584	18.4695	18.5844	18.8601	18.6788	18.4994	18.3177	18.5164	18.6572	0.911884	0.384316
Q9UFN0	Protein NipSnap homolog 3A	328718	422260	240564	404533	602775	453214	438830	429884	324400	360699	18.3265	18.6878	17.8761	18.6259	19.2013	18.7898	18.7433	18.7136	18.3074	18.4604	1.24626	0.170163
Q9NSD9	Phenylalanine--tRNA ligase beta subunit	310615	321695	259917	491845	191083	132812	114442	155372	181092	221254	18.2448	18.2953	17.9877	18.9078	17.5438	17.019	16.8043	17.2454	17.4664	17.7553	0.47977	0.00215502
Q8IWA5	Choline transporter-like protein 2	655024	1.03603e+06	972462	604325	989577	951206	1.17617e+06	789836	861300	982473	19.3212	19.9826	19.8913	19.205	19.9165	19.8594	20.1657	19.5912	19.7162	19.9061	1.17316	0.198743
Q8N3J6	Cell adhesion molecule 2	1.92765e+06	1.30691e+06	2.07319e+06	1.24385e+06	1.34802e+06	1.11645e+06	1.13986e+06	1.44543e+06	1.07278e+06	1.19491e+06	20.8784	20.3177	20.9834	20.2464	20.3624	20.0905	20.1204	20.4631	20.0329	20.1885	0.744597	0.0502894
P11766	Alcohol dehydrogenase class-3	747190	971909	699801	901422	930213	1.06628e+06	1.00984e+06	747555	845644	1.22758e+06	19.5111	19.8905	19.4166	19.7818	19.8272	20.0242	19.9457	19.5118	19.6897	20.2274	1.16999	0.195012
Q15084	Protein disulfide-isomerase A6	517179	595963	478391	519612	575812	553859	580434	382727	545610	557488	18.9803	19.1849	18.8678	18.9871	19.1352	19.0792	19.1468	18.546	19.0575	19.0886	1.00922	0.976751
P04792	Heat shock protein beta-1	613806	757122	229687	557997	1.00831e+06	2.61224e+06	1.45829e+06	668379	1.93856e+06	1.28611e+06	19.2274	19.5302	17.8093	19.0899	19.9435	21.3169	20.4758	19.3503	20.8866	20.2946	2.77088	0.013481
Q96C19	EF-hand domain-containing protein D2	636621	458905	1.16078e+06	452689	404673	358247	529503	669923	341357	452134	19.2801	18.8078	20.1467	18.7882	18.6264	18.4506	19.0143	19.3536	18.3809	18.7864	0.678194	0.159052
Q02218	2-oxoglutarate dehydrogenase, mitochondrial	467897	484547	430278	461413	354275	286690	297735	306542	424392	423012	18.8358	18.8863	18.7149	18.8157	18.4345	18.1291	18.1837	18.2257	18.695	18.6903	0.756505	0.0132966
P61224	Ras-related protein Rap-1b	668234	946219	1.07057e+06	536795	767817	788231	796929	625936	567375	806686	19.35	19.8518	20.0299	19.034	19.5504	19.5883	19.6041	19.2557	19.1139	19.6216	0.900728	0.614775
Q7Z2K8	G protein-regulated inducer of neurite outgrowth 1	70191.9	54570.5	96185.7	163480	131469	57740.6	73314.5	165478	118600	92867.5	16.099	15.7358	16.5535	17.3188	17.0044	15.8173	16.1618	17.3363	16.8557	16.5029	1.10895	0.648996
P02792	Ferritin light chain	962802	879769	1.556e+06	1.02298e+06	1.64403e+06	1.96208e+06	1.49791e+06	2.50912e+06	1.66481e+06	1.29532e+06	19.8769	19.7468	20.5694	19.9643	20.6488	20.904	20.5145	21.2587	20.6669	20.3049	1.59421	0.0157892
P62826	GTP-binding nuclear protein Ran	1.83757e+06	1.14688e+06	2.01458e+06	2.04915e+06	1.28045e+06	784167	769696	1.1909e+06	1.2436e+06	1.12881e+06	20.8094	20.1293	20.9421	20.9666	20.2882	19.5808	19.5539	20.1836	20.2461	20.1064	0.605132	0.0145998
Q04917	14-3-3 protein eta	854833	978431	2.80161e+06	1.887e+06	690293	521780	656785	1.1015e+06	1.03638e+06	877522	19.7053	19.9001	21.4178	20.8477	19.3968	18.9931	19.3251	20.071	19.9831	19.7431	0.499268	0.050403
Q99963	Endophilin-A3	113791	247626	166408	204855	75201.2	79448.3	55136.7	152937	126834	129375	16.796	17.9178	17.3444	17.6442	16.1985	16.2777	15.7507	17.2226	16.9526	16.9812	0.563167	0.0384501
Q15257	Serine/threonine-protein phosphatase 2A activator	485879	353180	844847	850721	230389	265276	280920	324906	481594	335463	18.8902	18.43	19.6883	19.6983	17.8137	18.0171	18.0998	18.3097	18.8775	18.3558	0.504624	0.0170555
Q9UH03	Neuronal-specific septin-3	1.49109e+06	1.22266e+06	1.18563e+06	1.84755e+06	1.1683e+06	587683	966428	1.10059e+06	902520	1.24123e+06	20.5079	20.2216	20.1772	20.8172	20.156	19.1647	19.8823	20.0698	19.7836	20.2433	0.692167	0.0454993
P36957	Dihydrolipoyllysine-residue succinyltransferase component of 2-oxoglutarate dehydrogenase complex, mitochondrial	1.96414e+06	1.85957e+06	828955	1.4722e+06	1.82444e+06	1.44396e+06	1.71918e+06	1.6539e+06	1.5683e+06	1.74753e+06	20.9055	20.8265	19.6609	20.4895	20.799	20.4616	20.7133	20.6574	20.5808	20.7369	1.08381	0.444773
P08574	Cytochrome c1, heme protein, mitochondrial	780389	784644	516994	287248	1.08267e+06	721720	851991	1.28702e+06	851776	786714	19.5738	19.5817	18.9798	18.1319	20.0462	19.4611	19.7005	20.2956	19.7001	19.5855	1.57063	0.0481189
P02647	Apolipoprotein A-I	320770	269577	820118	1.75288e+06	515005	151894	378822	842462	403456	689454	18.2912	18.0403	19.6455	20.7413	18.9742	17.2127	18.5312	19.6843	18.6221	19.3951	0.628257	0.524487
Q13938	Calcyphosin	308419	578926	261839	341376	738125	3.67427e+06	2.61239e+06	1.27662e+06	1.25077e+06	3.34309e+06	18.2345	19.143	17.9983	18.381	19.4935	21.809	21.3169	20.2839	20.2544	21.6728	5.76753	0.00172859
Q9Y6I3	Epsin-1	395272	270176	816147	645450	370881	210545	223696	521496	435831	204040	18.5925	18.0435	19.6385	19.2999	18.5006	17.6838	17.7712	18.9923	18.7334	17.6385	0.616345	0.142789
Q13740	CD166 antigen	436730	495510	634645	444761	454283	436884	399724	340667	422513	400308	18.7364	18.9186	19.2756	18.7627	18.7932	18.7369	18.6086	18.378	18.6886	18.6107	0.81339	0.0477502
P63000	Ras-related C3 botulinum toxin substrate 1	4.01088e+06	3.76546e+06	4.31219e+06	2.77761e+06	3.02502e+06	2.51973e+06	2.61142e+06	2.36864e+06	2.46656e+06	3.05552e+06	21.9355	21.8444	22.04	21.4054	21.5285	21.2648	21.3164	21.1756	21.2341	21.543	0.719616	0.00930508
O14773	Tripeptidyl-peptidase 1	1.93905e+06	1.97504e+06	1.45161e+06	1.45645e+06	2.0329e+06	1.75139e+06	2.86833e+06	1.78379e+06	1.86478e+06	1.83169e+06	20.8869	20.9135	20.4692	20.474	20.9551	20.7401	21.4518	20.7665	20.8306	20.8047	1.18564	0.194011
P05166	Propionyl-CoA carboxylase beta chain, mitochondrial	288897	260045	88828.4	225055	282601	205854	222108	155382	187534	130894	18.1402	17.9884	16.4387	17.7799	18.1084	17.6513	17.7609	17.2455	17.5168	16.998	0.915113	0.915921
P04083	Annexin A1	75842	55526.3	44544.8	54342.6	73617.5	792079	159861	81817.8	385059	146223	16.2107	15.7609	15.443	15.7298	16.1678	19.5953	17.2865	16.3201	18.5547	17.1578	4.74446	0.036662
Q9UBC2	Epidermal growth factor receptor substrate 15-like 1	140783	235396	165476	277754	222889	196571	226742	257098	275229	182959	17.1031	17.8447	17.3363	18.0834	17.766	17.5847	17.7907	17.972	18.0703	17.4812	1.1077	0.405794
P67775	Serine/threonine-protein phosphatase 2A catalytic subunit alpha isoform	20671.8	59380.7	50366.3	73823.9	48550.8	36325.7	34653	9036.32	53801.8	48954.6	14.3354	15.8577	15.6202	16.1718	15.5672	15.1487	15.0807	13.1415	15.7154	15.5792	0.755057	0.457432
P47756	F-actin-capping protein subunit beta	736729	568342	469251	579432	513177	522482	488354	514623	517419	559178	19.4908	19.1164	18.84	19.1443	18.9691	18.995	18.8976	18.9732	18.981	19.0929	0.882345	0.177216
Q08257	Quinone oxidoreductase	852173	1.37457e+06	714093	1.2479e+06	1.30687e+06	796500	959377	987226	761820	681010	19.7008	20.3906	19.4458	20.2511	20.3177	19.6033	19.8717	19.913	19.5391	19.3773	0.874218	0.494008
P55087	Aquaporin-4	2.29799e+06	2.64271e+06	2.47135e+06	3.35591e+06	6.18439e+06	6.72945e+06	6.7559e+06	5.49782e+06	4.78127e+06	6.37695e+06	21.1319	21.3336	21.2369	21.6783	22.5602	22.6821	22.6877	22.3904	22.189	22.6044	2.249	2.58835e-05
O75874	Isocitrate dehydrogenase [NADP] cytoplasmic	331781	350927	336683	446889	465559	516143	436488	380277	450321	451403	18.3399	18.4208	18.361	18.7696	18.8286	18.9774	18.7356	18.5367	18.7806	18.7841	1.22768	0.0234999
P02511	Alpha-crystallin B chain	1.89524e+06	2.34426e+06	1.05874e+06	987753	774036	2.99083e+06	1.48667e+06	969133	2.27891e+06	2.07648e+06	20.8539	21.1607	20.0139	19.9138	19.562	21.5121	20.5037	19.8863	21.1199	20.9857	1.12165	0.816373
P16104	Histone H2AX	456322	605391	62739.4	11451	608969	1.31946e+06	1.27841e+06	332929	1.02638e+06	780509	18.7997	19.2075	15.9371	13.4832	19.216	20.3315	20.2859	18.3449	19.9691	19.5741	3.13798	0.0398268
Q15691	Microtubule-associated protein RP/EB family member 1	290762	527052	448337	419959	376576	320036	671838	336259	515611	328326	18.1495	19.0076	18.7742	18.6799	18.5226	18.2879	19.3578	18.3592	18.9759	18.3248	1.0077	0.956752
Q01469	Fatty acid-binding protein 5	477720	913542	768793	1.00749e+06	1.31914e+06	1.76011e+06	1.45484e+06	1.35777e+06	1.25742e+06	1.85483e+06	18.8658	19.8011	19.5522	19.9423	20.3312	20.7472	20.4724	20.3728	20.262	20.8229	1.89508	0.00256118
Q9NZN3	EH domain-containing protein 3	181949	185779	279477	175607	115432	113520	113899	116160	220594	147274	17.4732	17.5032	18.0924	17.422	16.8167	16.7926	16.7974	16.8258	17.751	17.1681	0.669961	0.0329042
Q86UY8	5'-nucleotidase domain-containing protein 3	230259	149245	140147	288145	133578	117702	87187.1	281322	191667	121631	17.8129	17.1873	17.0966	18.1364	17.0273	16.8448	16.4118	18.1019	17.5482	16.8922	0.770067	0.280272
P37840	Alpha-synuclein	2.39784e+06	2.51366e+06	5.38426e+06	3.46233e+06	4.486e+06	1.51723e+06	2.77682e+06	5.25403e+06	2.8122e+06	2.18113e+06	21.1933	21.2614	22.3603	21.7233	22.097	20.533	21.405	22.325	21.4233	21.0566	0.921998	0.696282
O75061	Putative tyrosine-protein phosphatase auxilin	206289	167872	163804	294772	106271	98016.8	117894	223213	146746	105049	17.6543	17.357	17.3216	18.1692	16.6974	16.5807	16.8471	17.7681	17.163	16.6807	0.638209	0.0412903
P31946	14-3-3 protein beta/alpha	1.23321e+06	868526	2.1432e+06	1.57934e+06	734121	608408	665993	1.28501e+06	1.04012e+06	820209	20.234	19.7282	21.0313	20.5909	19.4857	19.2147	19.3451	20.2933	19.9883	19.6456	0.589929	0.0411626
Q9HDC9	Adipocyte plasma membrane-associated protein	706967	827195	709276	720168	875688	663492	699036	587136	660493	887273	19.4313	19.6579	19.436	19.458	19.7401	19.3397	19.415	19.1633	19.3332	19.759	0.983738	0.780739
Q9H9B4	Sideroflexin-1	592237	440493	390678	249027	553978	371972	285583	393082	438797	335441	19.1758	18.7488	18.5756	17.9259	19.0795	18.5048	18.1236	18.5845	18.7432	18.3557	0.94826	0.879893
P78352	Disks large homolog 4	132934	224806	347152	295118	146587	36226.7	48266.6	77584.7	39347.4	72462.7	17.0204	17.7783	18.4052	18.1709	17.1614	15.1448	15.5587	16.2435	15.264	16.145	0.280314	0.00285535
P22676	Calretinin	205833	256420	367964	504477	366814	260474	385657	703590	353924	264290	17.6511	17.9681	18.4892	18.9444	18.4847	17.9908	18.557	19.4244	18.4331	18.0118	1.16618	0.545077
Q15181	Inorganic pyrophosphatase	268159	245196	285113	287882	300259	232762	268302	222759	308699	239871	18.0327	17.9036	18.1212	18.1351	18.1958	17.8285	18.0335	17.7651	18.2358	17.8719	0.965097	0.599785
P05388	60S acidic ribosomal protein P0	612388	583703	251170	614318	629920	616762	783099	631840	618324	669030	19.2241	19.1549	17.9383	19.2286	19.2648	19.2344	19.5788	19.2692	19.238	19.3517	1.27701	0.130764
Q16698	2,4-dienoyl-CoA reductase, mitochondrial	737926	822210	450186	881121	1.12668e+06	746352	863385	913576	877467	892856	19.4931	19.6491	18.7802	19.749	20.1036	19.5095	19.7196	19.8012	19.743	19.7681	1.24974	0.110837
P14415	Sodium/potassium-transporting ATPase subunit beta-2	801298	919648	742476	929105	1.05072e+06	743460	933207	737253	832580	973009	19.612	19.8107	19.502	19.8255	20.003	19.5039	19.8318	19.4918	19.6672	19.8921	1.03566	0.732234
P05129	Protein kinase C gamma type	536795	364128	50752.3	158774	229092	151744	115693	187910	391576	219143	19.034	18.4741	15.6312	17.2766	17.8056	17.2113	16.8199	17.5197	18.5789	17.7415	0.777559	0.98977
O75368	SH3 domain-binding glutamic acid-rich-like protein	921260	1.20888e+06	1.28798e+06	1.0912e+06	1.4379e+06	1.4418e+06	1.83235e+06	1.66508e+06	1.32536e+06	1.51606e+06	19.8132	20.2052	20.2967	20.0575	20.4555	20.4594	20.8053	20.6672	20.338	20.5319	1.36289	0.00554079
P61088	Ubiquitin-conjugating enzyme E2 N	2.14346e+06	1.92441e+06	2.95747e+06	2.56861e+06	2.11645e+06	1.73803e+06	1.69117e+06	2.01585e+06	1.88364e+06	1.99852e+06	21.0315	20.876	21.4959	21.2926	21.0132	20.729	20.6896	20.943	20.8451	20.9305	0.795199	0.0375448
P13798	Acylamino-acid-releasing enzyme	363860	327997	355543	386132	348134	286189	277793	212277	339476	281627	18.473	18.3233	18.4397	18.5587	18.4093	18.1266	18.0836	17.6956	18.373	18.1034	0.811745	0.0487063
P41250	Glycine--tRNA ligase	635450	653941	557311	535072	411489	338216	344503	290272	427167	392766	19.2774	19.3188	19.0881	19.0294	18.6505	18.3676	18.3942	18.147	18.7044	18.5833	0.617023	0.000395137
Q14254	Flotillin-2	544026	332460	295333	408502	211561	335419	252256	226023	416669	267204	19.0533	18.3428	18.172	18.64	17.6907	18.3556	17.9445	17.7861	18.6685	18.0276	0.721006	0.0867654
Q9UMX0	Ubiquilin-1	128336	184745	240280	211281	252146	231071	210376	292663	249200	147856	16.9696	17.4952	17.8744	17.6888	17.9439	17.818	17.6826	18.1589	17.9269	17.1738	1.20606	0.265292
P29218	Inositol monophosphatase 1	1.36971e+06	1.47426e+06	1.47751e+06	1.14545e+06	1.30405e+06	1.39371e+06	1.26929e+06	1.22114e+06	1.08294e+06	1.17747e+06	20.3854	20.4916	20.4947	20.1275	20.3146	20.4105	20.2756	20.2198	20.0465	20.1673	0.908323	0.185108
P16298	Serine/threonine-protein phosphatase 2B catalytic subunit beta isoform	868157	550034	368953	639908	652172	423085	372153	551328	446984	474726	19.7276	19.0692	18.4931	19.2875	19.3149	18.6906	18.5055	19.0726	18.7699	18.8567	0.802194	0.302606
P49588	Alanine--tRNA ligase, cytoplasmic	299485	379296	454443	389513	197953	292596	269786	184814	328720	370077	18.1921	18.533	18.7937	18.5713	17.5948	18.1585	18.0415	17.4957	18.3265	18.4975	0.719733	0.0566814
P36542	ATP synthase subunit gamma, mitochondrial	2.04875e+06	1.6056e+06	797094	811057	1.65851e+06	1.09191e+06	1.04547e+06	1.38323e+06	1.35356e+06	1.53069e+06	20.9663	20.6147	19.6044	19.6294	20.6615	20.0584	19.9957	20.3996	20.3683	20.5458	1.02149	0.670981
Q7L0J3	Synaptic vesicle glycoprotein 2A	1.02383e+06	989660	1.05411e+06	885282	977319	606881	623673	683069	728191	668412	19.9655	19.9166	20.0076	19.7558	19.8985	19.2111	19.2504	19.3817	19.474	19.3504	0.723109	0.00698323
Q13449	Limbic system-associated membrane protein	683337	533151	391373	221482	591123	706245	497907	245016	536678	528144	19.3822	19.0242	18.5782	17.7568	19.1731	19.4298	18.9255	17.9025	19.0337	19.0106	1.1316	0.571977
O75964	ATP synthase subunit g, mitochondrial	3.16218e+06	2.21196e+06	1.83889e+06	901221	3.05165e+06	2.00178e+06	2.08785e+06	2.82516e+06	2.35562e+06	2.60433e+06	21.5925	21.0769	20.8104	19.7815	21.5412	20.9329	20.9936	21.4299	21.1677	21.3125	1.22635	0.238695
Q9Y6R1	Electrogenic sodium bicarbonate cotransporter 1	427045	472452	244281	435518	613233	382920	435237	389332	402115	281542	18.704	18.8498	17.8982	18.7324	19.2261	18.5467	18.7314	18.5706	18.6173	18.103	1.05717	0.741135
Q9UJ70	N-acetyl-D-glucosamine kinase	236358	233416	340565	332382	151750	201350	218649	178116	229664	234032	17.8506	17.8325	18.3776	18.3425	17.2113	17.6193	17.7383	17.4425	17.8092	17.8363	0.707996	0.020937
O43837	Isocitrate dehydrogenase [NAD] subunit beta, mitochondrial	391924	209812	386337	545111	354614	95745.4	76193.5	241910	129097	148149	18.5802	17.6787	18.5595	19.0562	18.4359	16.5469	16.2174	17.8841	16.9781	17.1767	0.4547	0.0302477
P60891	Ribose-phosphate pyrophosphokinase 1	373529	369435	323060	501704	510790	420933	306242	290063	325589	400122	18.5109	18.495	18.3014	18.9365	18.9624	18.6832	18.2243	18.146	18.3127	18.6101	0.958389	0.721067
Q8N126	Cell adhesion molecule 3	457569	208396	337450	260078	455254	204454	332511	395345	318715	366203	18.8036	17.669	18.3643	17.9886	18.7963	17.6414	18.343	18.5928	18.2819	18.4823	1.09352	0.606318
P47985	Cytochrome b-c1 complex subunit Rieske, mitochondrial	1.70495e+06	1.49234e+06	891181	395661	2.02365e+06	1.09031e+06	1.30404e+06	1.26511e+06	1.21233e+06	1.12084e+06	20.7013	20.5091	19.7654	18.5939	20.9485	20.0563	20.3146	20.2708	20.2093	20.0962	1.1918	0.334533
Q9UBQ7	Glyoxylate reductase/hydroxypyruvate reductase	731377	763596	810377	772298	776596	715701	850179	810735	743690	825078	19.4803	19.5424	19.6282	19.5588	19.5668	19.449	19.6974	19.6289	19.5043	19.6542	1.02285	0.580957
Q13510	Acid ceramidase	425593	523704	398017	398929	512397	584593	596113	429151	456256	503946	18.6991	18.9984	18.6025	18.6058	18.9669	19.1571	19.1852	18.7111	18.7995	18.9429	1.1768	0.0897032
P63027	Vesicle-associated membrane protein 2	1.53878e+06	1.23257e+06	1.90237e+06	1.12654e+06	1.75888e+06	1.09688e+06	1.41632e+06	2.04952e+06	1.43869e+06	1.15627e+06	20.5534	20.2332	20.8594	20.1035	20.7462	20.065	20.4337	20.9669	20.4563	20.141	1.02485	0.892708
P04080	Cystatin-B	461794	469022	840636	597004	746013	823288	720834	1.40604e+06	684277	705260	18.8169	18.8393	19.6811	19.1874	19.5088	19.651	19.4593	20.4232	19.3842	19.4278	1.43151	0.0813983
P23284	Peptidyl-prolyl cis-trans isomerase B	412564	534203	420983	398439	401002	483427	532982	390284	401075	547074	18.6543	19.027	18.6834	18.604	18.6133	18.8829	19.0237	18.5742	18.6135	19.0614	1.04022	0.709503
Q9Y3A5	Ribosome maturation protein SBDS	56714.9	145519	112780	125425	150118	136299	160197	149055	155975	175209	15.7914	17.1508	16.7832	16.9365	17.1957	17.0564	17.2895	17.1855	17.251	17.4187	1.40292	0.0498093
Q8NCW5	NAD(P)H-hydrate epimerase	355058	390125	404525	379583	416832	407213	384966	312884	351317	259120	18.4377	18.5736	18.6259	18.5341	18.6691	18.6354	18.5544	18.2553	18.4224	17.9833	0.929552	0.398017
P43007	Neutral amino acid transporter A	596049	897999	743136	945933	1.22909e+06	598029	803413	747406	572651	691273	19.1851	19.7764	19.5033	19.8514	20.2292	19.1899	19.6158	19.5115	19.1273	19.3989	0.972184	0.78336
O95502	Neuronal pentraxin receptor	209342	391228	287314	575380	584792	262060	249070	345069	330809	425253	17.6755	18.5776	18.1323	19.1342	19.1576	17.9995	17.9262	18.3965	18.3356	18.698	1.00098	0.911393
P07602	Prosaposin	3.5316e+06	2.42772e+06	4.86793e+06	2.21441e+06	4.79598e+06	2.50427e+06	3.78818e+06	6.61568e+06	3.91537e+06	2.21495e+06	21.7519	21.2112	22.2149	21.0785	22.1934	21.256	21.8531	22.6575	21.9007	21.0788	1.21837	0.496016
P16949	Stathmin	957841	806137	4.40212e+06	1.24839e+06	1.01614e+06	965088	1.21254e+06	1.80625e+06	1.04412e+06	763771	19.8694	19.6207	22.0698	20.2516	19.9547	19.8803	20.2096	20.7846	19.9938	19.5428	0.612126	0.444065
Q9H0U4	Ras-related protein Rab-1B	2.10912e+06	2.17382e+06	2.57429e+06	1.89556e+06	2.21123e+06	1.3254e+06	1.61233e+06	2.07904e+06	1.33487e+06	1.74778e+06	21.0082	21.0518	21.2957	20.8542	21.0764	20.338	20.6207	20.9875	20.3483	20.7371	0.785323	0.0683207
Q6ZVM7	TOM1-like protein 2	259823	266986	337792	341713	162498	133878	157481	265889	193997	163655	17.9872	18.0264	18.3658	18.3824	17.3101	17.0306	17.2648	18.0205	17.5657	17.3203	0.595421	0.00395836
Q96FW1	Ubiquitin thioesterase OTUB1	614686	552727	1.23123e+06	1.13468e+06	280552	285614	252113	390995	421764	436844	19.2295	19.0762	20.2317	20.1138	18.0979	18.1237	17.9437	18.5768	18.6861	18.7368	0.390168	0.00217184
P53396	ATP-citrate synthase	295438	288707	209772	553853	175088	171753	167781	148539	260233	207917	18.1725	18.1392	17.6785	19.0791	17.4177	17.39	17.3562	17.1805	17.9894	17.6657	0.559597	0.0231129
P51659	Peroxisomal multifunctional enzyme type 2	488881	364323	340336	489743	358504	287081	402702	334186	461116	368514	18.8991	18.4749	18.3766	18.9017	18.4516	18.1311	18.6194	18.3503	18.8148	18.4914	0.876107	0.281271
Q9NQR4	Omega-amidase NIT2 OS=Homo sapiens	241951	255010	313435	327285	260012	166195	171693	172274	157269	230907	17.8844	17.9602	18.2578	18.3202	17.9882	17.3425	17.3895	17.3943	17.2629	17.817	0.678778	0.0107154
P14314	Glucosidase 2 subunit beta	259861	380264	305708	282207	334163	253657	325606	345765	325507	282107	17.9874	18.5366	18.2218	18.1064	18.3502	17.9525	18.3128	18.3994	18.3123	18.1059	1.01343	0.845579
Q14019	Coactosin-like protein	690905	889090	641171	803292	1.00096e+06	1.4872e+06	1.34983e+06	1.18548e+06	911201	1.29823e+06	19.3981	19.762	19.2903	19.6156	19.9329	20.5042	20.3643	20.177	19.7974	20.3081	1.59431	0.00332839
P05141	ADP/ATP translocase 2	850139	482378	329038	395574	538218	442944	422102	350461	493810	507234	19.6973	18.8798	18.3279	18.5936	19.0378	18.7568	18.6872	18.4189	18.9136	18.9523	0.892755	0.766344
O00410	Importin-5	230782	309443	252344	297863	129965	170399	144708	154944	257109	200764	17.8162	18.2393	17.945	18.1843	16.9878	17.3786	17.1428	17.2414	17.972	17.6151	0.646771	0.0106481
O43399	Tumor protein D54	454255	437584	767637	502998	620243	615443	658425	808840	585611	564446	18.7931	18.7392	19.5501	18.9402	19.2425	19.2313	19.3287	19.6255	19.1596	19.1065	1.18784	0.152204
P23515	Oligodendrocyte-myelin glycoprotein	490729	456611	529529	60027.1	255498	582997	441111	231154	427355	296616	18.9046	18.8006	19.0144	15.8733	17.963	19.1531	18.7508	17.8185	18.7051	18.1782	0.96937	0.681179
O43488	Aflatoxin B1 aldehyde reductase member 2 3	354488	473501	321847	394451	338111	415636	454809	322993	402406	3.87026e+06	18.4354	18.853	18.296	18.5895	18.3671	18.665	18.7949	18.3011	18.6183	21.884	2.50567	0.450229
Q5JSH3	WD repeat-containing protein 44	194598	187258	237252	234618	234303	121642	179628	273673	208557	174992	17.5701	17.5147	17.8561	17.84	17.838	16.8923	17.4547	18.0621	17.6701	17.4169	0.93144	0.540335
P12036	Neurofilament heavy polypeptide	309563	311872	588621	168956	120192	205178	124445	122033	317537	290068	18.2399	18.2506	19.167	17.3663	16.875	17.6465	16.9252	16.8969	18.2766	18.146	0.570192	0.109347
P07108	Acyl-CoA-binding protein	808517	970881	1.51865e+06	1.55093e+06	1.88181e+06	3.25218e+06	2.98259e+06	4.22989e+06	1.98947e+06	2.016e+06	19.6249	19.8889	20.5344	20.5647	20.8437	21.633	21.5081	22.0122	20.924	20.9431	2.24816	0.00539718
Q6PUV4	Complexin-2	1.47473e+06	1.28201e+06	1.96857e+06	1.67796e+06	3.22968e+06	1.73628e+06	1.65761e+06	3.94997e+06	2.1806e+06	1.3701e+06	20.492	20.29	20.9087	20.6783	21.623	20.7276	20.6607	21.9134	21.0563	20.3859	1.47053	0.182257
P01011	Alpha-1-antichymotrypsin	591536	149711	1.34744e+06	406784	298908	664551	665069	325554	809202	254737	19.1741	17.1918	20.3618	18.6339	18.1893	19.342	19.3431	18.3125	19.6261	17.9586	0.806268	0.945247
Q9BY67	Cell adhesion molecule 1	410037	231900	407940	327168	341018	192111	214376	347194	286332	195413	18.6454	17.8231	18.638	18.3197	18.3795	17.5516	17.7098	18.4054	18.1273	17.5762	0.763202	0.153894
O15400	Syntaxin-7	200565	236203	349523	273210	275324	227257	277810	408849	224636	274601	17.6137	17.8497	18.415	18.0597	18.0708	17.794	18.0837	18.6412	17.7772	18.067	1.06244	0.684822
Q9UPR5	Sodium/calcium exchanger 2	633712	607090	617452	415454	602715	336213	317209	438532	415404	489645	19.2735	19.2116	19.236	18.6643	19.2011	18.359	18.2751	18.7423	18.6642	18.9014	0.762255	0.0886071
P11233	Ras-related protein Ral-A	594500	562460	1.15686e+06	389218	571507	453221	544040	719041	452268	513111	19.1813	19.1014	20.1418	18.5702	19.1244	18.7899	19.0534	19.4557	18.7868	18.9689	0.802354	0.469538
Q01995	Transgelin	72909.3	188937	343753	1.28936e+06	213897	409379	1.30099e+06	412512	108835	161570	16.1538	17.5275	18.391	20.2982	17.7066	18.6431	20.3112	18.6541	16.7318	17.3018	0.917234	0.892123
Q10567	AP-1 complex subunit beta-1	263373	295000	229519	421346	208369	193712	226123	225327	246013	216300	18.0067	18.1704	17.8083	18.6846	17.6688	17.5636	17.7867	17.7817	17.9084	17.7227	0.72544	0.0278593
P10915	Hyaluronan and proteoglycan link protein 1	175129	168878	52531.6	96980.2	123267	136378	135335	71576.4	176182	126657	17.4181	17.3656	15.6809	16.5654	16.9114	17.0572	17.0462	16.1272	17.4267	16.9506	1.03933	0.688216
P19404	NADH dehydrogenase [ubiquinone] flavoprotein 2, mitochondrial	682634	506953	334837	223021	1.00483e+06	374685	908135	518809	1.04444e+06	646123	19.3808	18.9515	18.3531	17.7668	19.9385	18.5153	19.7925	18.9848	19.9943	19.3014	1.71566	0.084981
P62879	Guanine nucleotide-binding protein G(I)/G(S)/G(T) subunit beta-2	555792	503489	771402	652696	320069	100883	79331.7	84088.5	580915	563555	19.0842	18.9416	19.5571	19.3161	18.288	16.6223	16.2756	16.3596	19.148	19.1042	0.46411	0.0544002
Q9P2R7	Succinate--CoA ligase [ADP-forming] subunit beta, mitochondrial	524213	316258	660570	942337	144645	198266	133378	115725	226896	247178	18.9998	18.2707	19.3334	19.8459	17.1422	17.5971	17.0252	16.8203	17.7917	17.9152	0.290878	0.0010624
O95865	N(G),N(G)-dimethylarginine dimethylaminohydrolase 2	200414	285649	297226	240348	281964	358608	316051	358941	312849	405996	17.6126	18.1239	18.1812	17.8748	18.1052	18.452	18.2698	18.4534	18.2551	18.6311	1.32495	0.0186077
P00387	NADH-cytochrome b5 reductase 3	824827	1.22913e+06	636273	824461	1.14668e+06	944729	1.11603e+06	852796	616136	920546	19.6537	20.2292	19.2793	19.6531	20.129	19.8495	20.09	19.7018	19.2329	19.8121	1.06163	0.674798
Q9BPX5	Actin-related protein 2/3 complex subunit 5-like protein	1.02199e+06	832300	874966	1.07856e+06	1.16179e+06	862990	839006	1.40638e+06	1.14781e+06	916070	19.963	19.6667	19.7389	20.0407	20.1479	19.719	19.6783	20.4236	20.1305	19.8051	1.10896	0.451593
Q9H936	Mitochondrial glutamate carrier 1	1.16787e+06	830109	274363	721689	675222	661007	531679	430219	827418	818473	20.1554	19.6629	18.0657	19.461	19.365	19.3343	19.0202	18.7147	19.6583	19.6426	0.878196	0.909253
P19022	Cadherin-2	122554	222132	256818	202589	196098	293023	204371	89367.6	277865	242590	16.9031	17.7611	17.9704	17.6282	17.5812	18.1607	17.6408	16.4475	18.084	17.8882	1.08057	0.857887
Q07021	Complement component 1 Q subcomponent-binding protein, mitochondrial	1.43821e+06	1.55855e+06	1.30645e+06	1.56238e+06	2.5061e+06	1.55187e+06	1.71983e+06	1.99383e+06	2.01394e+06	1.58377e+06	20.4558	20.5718	20.3172	20.5753	21.257	20.5656	20.7138	20.9271	20.9416	20.5949	1.29221	0.0376849
P30049	ATP synthase subunit delta, mitochondrial	125148	221466	237241	214478	385544	86166.9	138111	238478	108861	243363	16.9333	17.7567	17.856	17.7105	18.5565	16.3948	17.0755	17.8635	16.7321	17.8928	1.00253	0.755937
Q9GZV7	Hyaluronan and proteoglycan link protein 2	635322	830838	407837	255758	395293	960369	754193	333405	592362	449444	19.2771	19.6642	18.6376	17.9644	18.5926	19.8732	19.5246	18.3469	19.1761	18.7778	1.09091	0.707757
P13716	Delta-aminolevulinic acid dehydratase	509652	775718	690453	722404	735677	1.29097e+06	1.42709e+06	1.03229e+06	806815	1.0218e+06	18.9592	19.5652	19.3972	19.4624	19.4887	20.3	20.4446	19.9774	19.6219	19.9627	1.5602	0.0210937
Q4G0N4	NAD kinase 2, mitochondrial	173809	188800	182849	212591	223069	213149	206641	175261	184434	236720	17.4071	17.5265	17.4803	17.6977	17.7671	17.7015	17.6568	17.4191	17.4927	17.8528	1.08988	0.250265
P35241	Radixin	554067	566790	472028	530070	472303	935624	666199	706560	454637	553252	19.0797	19.1125	18.8485	19.0158	18.8494	19.8356	19.3456	19.4305	18.7944	19.0776	1.18972	0.343367
P62805	Histone H4	627771	1.23016e+06	74452	48199.1	762501	1.97942e+06	2.01068e+06	585683	2.5915e+06	2.37664e+06	19.2599	20.2304	16.184	15.5567	19.5404	20.9166	20.9393	19.1598	21.3054	21.1805	3.46917	0.0291252
Q8IZP0	Abl interactor 1	232574	29325.4	72865.9	210656	196840	173505	170695	238134	366170	167646	17.8273	14.8399	16.153	17.6845	17.5867	17.4046	17.3811	17.8614	18.4822	17.3551	1.60486	0.118028
P35527	Keratin, type I cytoskeletal 9	54653.2	61892.9	64283.9	35555.7	35857.3	64999.2	59962.6	30071.5	57234.4	55289.5	15.738	15.9175	15.9722	15.1178	15.13	15.9881	15.8718	14.8761	15.8046	15.7547	0.934795	0.689486
Q9NRW1	Ras-related protein Rab-6B	187940	67229.9	249612	186254	167584	125774	171495	217343	141897	131024	17.5199	16.0368	17.9293	17.5069	17.3545	16.9405	17.3878	17.7296	17.1145	16.9995	0.921434	0.986835
Q9BWD1	Acetyl-CoA acetyltransferase, cytosolic	317700	295322	391169	355547	272774	213321	235550	160119	257035	266866	18.2773	18.1719	18.5774	18.4397	18.0573	17.7027	17.8457	17.2888	17.9716	18.0258	0.689185	0.00978581
P02679	Fibrinogen gamma chain	300368	91981.1	77649.3	208096	165834	342920	280866	119689	334809	218466	18.1964	16.4891	16.2447	17.6669	17.3394	18.3875	18.0995	16.8689	18.353	17.7371	1.43794	0.214632
P50995	Annexin A11	113368	174378	163797	326554	266090	121688	199011	228423	212920	154464	16.7907	17.4119	17.3215	18.317	18.0216	16.8928	17.6025	17.8014	17.7	17.2369	1.01324	0.807324
Q00577	Transcriptional activator protein Pur-alpha	758149	715182	366887	648588	618111	540637	524295	417785	549121	520262	19.5321	19.448	18.485	19.3069	19.2375	19.0443	19	18.6724	19.0668	18.9889	0.849192	0.393523
P06753	Tropomyosin alpha-3 chain	665162	744221	1.30023e+06	1.0167e+06	1.00752e+06	975954	1.19743e+06	1.93596e+06	1.03867e+06	1.19067e+06	19.3433	19.5054	20.3103	19.9555	19.9424	19.8965	20.1915	20.8846	19.9863	20.1833	1.31429	0.153539
P51148	Ras-related protein Rab-5C	155522	161353	242159	109080	139608	151790	165850	227679	154681	105238	17.2468	17.2999	17.8856	16.735	17.091	17.2117	17.3395	17.7966	17.2389	16.6833	0.942802	0.810338
O43681	ATPase ASNA1	421089	390635	390093	492268	354352	248466	302772	337509	339340	402100	18.6838	18.5755	18.5735	18.9091	18.4348	17.9227	18.2079	18.3646	18.3724	18.6172	0.780969	0.0269835
P02763	Alpha-1-acid glycoprotein 1	325968	150436	684350	707322	422622	675375	534768	545919	498149	253599	18.3144	17.1988	19.3844	19.432	18.689	19.3653	19.0286	19.0583	18.9262	17.9522	1.04579	0.614854
Q86TX2	Acyl-coenzyme A thioesterase 1	182380	257121	357677	616111	337695	218288	372771	361638	337371	301942	17.4766	17.9721	18.4483	19.2328	18.3654	17.7359	18.5079	18.4642	18.364	18.2039	0.910267	0.979056
Q14CZ8	Hepatocyte cell adhesion molecule	1.53525e+06	978950	1.40988e+06	936498	1.31517e+06	1.41119e+06	1.63697e+06	1.52333e+06	1.17774e+06	1.58293e+06	20.55	19.9009	20.4271	19.8369	20.3268	20.4285	20.6426	20.5388	20.1676	20.5942	1.18605	0.149545
P14927	Cytochrome b-c1 complex subunit 7	869707	459863	531323	225400	908877	688655	662594	1.48907e+06	886801	674741	19.7302	18.8108	19.0192	17.7821	19.7937	19.3934	19.3378	20.506	19.7583	19.364	1.69703	0.0601485
P99999	Cytochrome c	1.10198e+06	1.16559e+06	1.53083e+06	2.11631e+06	1.52352e+06	1.45287e+06	1.79118e+06	2.63464e+06	1.3503e+06	1.30614e+06	20.0717	20.1526	20.5459	21.0131	20.539	20.4705	20.7725	21.3292	20.3648	20.3169	1.13374	0.489281
P36405	ADP-ribosylation factor-like protein 3	151793	145269	193902	220884	140759	155329	135595	130727	193737	163927	17.2117	17.1484	17.565	17.7529	17.1029	17.245	17.0489	16.9962	17.5637	17.3227	0.861675	0.224379
P02042	Hemoglobin subunit delta	555899	386985	658203	1.29612e+06	877181	921681	1.50076e+06	1.90031e+06	1.0078e+06	831827	19.0845	18.5619	19.3282	20.3058	19.7425	19.8139	20.5173	20.8578	19.9428	19.6659	1.61985	0.0773152
P31323	cAMP-dependent protein kinase type II-beta regulatory subunit	318171	201589	241271	260620	125898	72633.5	44625.7	164561	150795	97938.1	18.2794	17.6211	17.8803	17.9916	16.9419	16.1483	15.4456	17.3283	17.2022	16.5796	0.428359	0.00789148
P01876	Immunoglobulin heavy constant alpha 1	250977	315541	220453	418047	411547	539875	356696	146953	323813	257275	17.9372	18.2675	17.7501	18.6733	18.6507	19.0423	18.4443	17.165	18.3048	17.9729	1.12649	0.778935
Q9HC38	Glyoxalase domain-containing protein 4	205376	236454	242150	229517	250601	230528	220891	178188	186123	215582	17.6479	17.8512	17.8855	17.8082	17.935	17.8146	17.753	17.443	17.5059	17.7179	0.935536	0.350127
O75306	NADH dehydrogenase [ubiquinone] iron-sulfur protein 2, mitochondrial	442675	337987	85568.8	168894	279212	217803	259924	246076	325642	239120	18.7559	18.3666	16.3848	17.3658	18.091	17.7327	17.9877	17.9087	18.3129	17.8674	1.00972	0.557404
P60660	Myosin light polypeptide 6	562522	513337	425482	246356	503828	677270	678095	565000	776111	524201	19.1016	18.9695	18.6987	17.9104	18.9426	19.3694	19.3711	19.1079	19.5659	18.9998	1.42073	0.0532453
O14818	Proteasome subunit alpha type-7	432364	490017	399298	573711	569333	322676	520593	490889	414325	661144	18.7219	18.9025	18.6071	19.13	19.1189	18.2997	18.9898	18.905	18.6604	19.3346	1.04779	0.835046
P68036	Ubiquitin-conjugating enzyme E2 L3	519855	504941	783515	518773	623849	542614	614212	603710	488142	454496	18.9878	18.9458	19.5796	18.9847	19.2508	19.0496	19.2284	19.2035	18.8969	18.7939	0.953131	0.736325
Q03252	Lamin-B2	141335	138802	32524.4	33002.6	90212.3	213330	209842	72436.4	186516	206942	17.1088	17.0827	14.9892	15.0103	16.461	17.7027	17.6789	16.1444	17.5089	17.6589	1.88869	0.0914387
Q8N3V7	Synaptopodin	176988	219533	380858	274498	398612	143202	173950	352477	259029	137466	17.4333	17.7441	18.5389	18.0664	18.6046	17.1277	17.4083	18.4272	17.9828	17.0687	0.928333	0.661885
Q9NTK5	Obg-like ATPase 1	295173	693138	771215	758958	249259	255716	253999	279370	302400	335997	18.1712	19.4028	19.5568	19.5337	17.9273	17.9642	17.9545	18.0918	18.2061	18.3581	0.443849	0.00454711
Q9UNZ2	NSFL1 cofactor p47	191808	212683	408547	302301	120309	260664	233989	220866	204037	229049	17.5493	17.6983	18.6401	18.2056	16.8764	17.9918	17.8361	17.7528	17.6385	17.8053	0.758461	0.222522
Q8TCZ2	CD99 antigen-like protein 2	360760	365217	523407	423785	550008	431454	415614	581168	418201	398168	18.4607	18.4784	18.9976	18.693	19.0691	18.7188	18.6649	19.1486	18.6738	18.603	1.1135	0.344181
Q16775	Hydroxyacylglutathione hydrolase, mitochondrial	69496.8	68940.2	61994.2	34899	71463.9	53666.4	33615.9	48340.9	52804.6	41819.7	16.0847	16.0731	15.9198	15.0909	16.1249	15.7117	15.0369	15.561	15.6884	15.3519	0.854718	0.444388
Q16653	Myelin-oligodendrocyte glycoprotein	1.84496e+06	1.51034e+06	982417	404429	469931	1.24611e+06	924391	535554	1.07119e+06	821294	20.8152	20.5264	19.906	18.6255	18.8421	20.249	19.8181	19.0307	20.0308	19.6475	0.712543	0.466936
P39019	40S ribosomal protein S19	254235	236233	150777	246602	311981	380656	294223	322426	293636	316771	17.9558	17.8498	17.2021	17.9118	18.2511	18.5381	18.1665	18.2986	18.1637	18.2731	1.44146	0.00781432
P39687	Acidic leucine-rich nuclear phosphoprotein 32 family member A	157836	187453	298976	178379	200998	181413	214299	213914	229663	194608	17.2681	17.5162	18.1897	17.4446	17.6168	17.4689	17.7093	17.7067	17.8092	17.5702	1.00075	0.811174
P04040	Catalase	230909	247196	185469	369510	247577	322899	348521	280034	342858	350513	17.817	17.9153	17.5008	18.4953	17.9175	18.3007	18.4109	18.0952	18.3872	18.4191	1.2212	0.135455
P05937	Calbindin	236985	340052	380783	411810	507078	323942	289729	620546	440372	436883	17.8544	18.3754	18.5386	18.6516	18.9518	18.3054	18.1443	19.2432	18.7484	18.7369	1.27458	0.218899
P48426	Phosphatidylinositol 5-phosphate 4-kinase type-2 alpha	203749	255011	336529	162537	137102	224755	199065	138692	162396	145669	17.6364	17.9602	18.3604	17.3104	17.0649	17.778	17.6029	17.0815	17.3092	17.1523	0.701365	0.0709595
P25786	Proteasome subunit alpha type-1	372299	417428	339301	514618	446971	222167	416990	420778	332835	491831	18.5061	18.6712	18.3722	18.9731	18.7698	17.7613	18.6697	18.6827	18.3444	18.9078	0.945691	0.659286
P12955	Xaa-Pro dipeptidase	149603	173605	179357	233472	191947	222721	178237	153158	178756	183722	17.1908	17.4054	17.4525	17.8329	17.5503	17.7649	17.4434	17.2247	17.4476	17.4872	1.00406	0.91103
P51674	Neuronal membrane glycoprotein M6-a	3.54426e+06	3.16267e+06	4.63838e+06	2.62776e+06	4.1597e+06	2.40988e+06	3.46931e+06	3.86956e+06	2.79608e+06	2.56506e+06	21.7571	21.5927	22.1452	21.3254	21.988	21.2005	21.7262	21.8837	21.415	21.2906	0.919368	0.588909
Q9ULV4	Coronin-1C	316056	313851	192887	424558	211951	148135	137588	152318	223323	252334	18.2698	18.2597	17.5574	18.6956	17.6934	17.1765	17.07	17.2167	17.7688	17.945	0.60162	0.0265184
P21399	Cytoplasmic aconitate hydratase	54510.2	74301.9	82108.3	71643	60016.8	51623.1	49498.1	56994.5	46896.1	66392.6	15.7342	16.1811	16.3252	16.1285	15.8731	15.6557	15.5951	15.7985	15.5172	16.0187	0.781939	0.0357059
P29692	Elongation factor 1-delta	84609.6	103083	118229	146804	71832.7	86213.5	98789.5	93787	107526	104328	16.3685	16.6534	16.8512	17.1635	16.1324	16.3956	16.5921	16.5171	16.7143	16.6708	0.828284	0.174947
P30050	60S ribosomal protein L12	510433	576479	166493	444644	509629	505887	602417	442877	418142	498748	18.9614	19.1369	17.3451	18.7623	18.9591	18.9485	19.2004	18.7565	18.6736	18.928	1.16907	0.316874
P01112	GTPase HRas	75074.8	74475	79643.6	65775.2	69184.1	58963.7	57124.3	54737.4	63894.6	44880.5	16.196	16.1845	16.2813	16.0053	16.0782	15.8475	15.8018	15.7402	15.9634	15.4538	0.788298	0.0176185
P30046	D-dopachrome decarboxylase	823777	887725	792900	889629	672995	825010	1.03473e+06	821199	982023	807660	19.6519	19.7598	19.5968	19.7628	19.3602	19.6541	19.9808	19.6474	19.9054	19.6234	1.01033	0.984307
P09429	High mobility group protein B1	243513	207844	355668	287607	325070	463704	490562	479466	392339	419475	17.8936	17.6651	18.4402	18.1337	18.3104	18.8228	18.9041	18.8711	18.5817	18.6782	1.56559	0.00525747
Q8TB36	Ganglioside-induced differentiation-associated protein 1	739515	633719	603514	1.01899e+06	719176	207978	447426	1.03768e+06	696284	431755	19.4962	19.2735	19.203	19.9587	19.456	17.6661	18.7713	19.9849	19.4093	18.7199	0.787853	0.298613
P59998	Actin-related protein 2/3 complex subunit 4	1.08496e+06	787901	590717	888451	822776	681417	734923	1.18163e+06	830632	834357	20.0492	19.5877	19.1721	19.7609	19.6501	19.3782	19.4872	20.1723	19.6638	19.6703	1.01147	0.893125
P62993	Growth factor receptor-bound protein 2	553795	551260	614503	656823	728141	586859	592672	727851	486401	487084	19.079	19.0724	19.2291	19.3251	19.4739	19.1627	19.1769	19.4733	18.8918	18.8938	1.01247	0.987302
P50502	Hsc70-interacting protein	1.02997e+06	1.12043e+06	1.24104e+06	1.14749e+06	1.39088e+06	1.86327e+06	1.37525e+06	1.42189e+06	1.38058e+06	1.24193e+06	19.9742	20.0956	20.2431	20.13	20.4076	20.8294	20.3913	20.4394	20.3968	20.2441	1.27398	0.0145737
O75347	Tubulin-specific chaperone A	673226	557116	1.04522e+06	770276	730169	670884	673510	1.57229e+06	702017	688516	19.3607	19.0876	19.9954	19.555	19.4779	19.3557	19.3613	20.5844	19.4211	19.3931	1.10257	0.740875
O60888	Protein CutA	997494	1.01569e+06	1.41831e+06	1.0436e+06	1.34231e+06	1.3773e+06	1.26153e+06	1.24943e+06	1.23968e+06	1.03281e+06	19.9279	19.954	20.4357	19.9931	20.3563	20.3934	20.2667	20.2528	20.2415	19.9781	1.11775	0.195205
P63244	Receptor of activated protein C kinase 1	380272	368542	185692	345668	327173	301786	338292	243895	312445	355861	18.5367	18.4915	17.5026	18.399	18.3197	18.2032	18.3679	17.8959	18.2532	18.441	0.978748	0.948755
Q13642	Four and a half LIM domains protein 1	579431	518404	126114	680631	624816	452867	538241	497815	712130	728736	19.1443	18.9837	16.9444	19.3765	19.2531	18.7887	19.0379	18.9252	19.4418	19.475	1.24423	0.279463
Q14247	Src substrate cortactin	437053	269741	575884	464939	386232	289794	285270	471267	323770	235942	18.7375	18.0412	19.1354	18.8267	18.5591	18.1447	18.122	18.8462	18.3046	17.8481	0.759996	0.176018
P40123	Adenylyl cyclase-associated protein 2	681640	520822	269923	357138	223743	270576	245770	218366	397917	358971	19.3786	18.9904	18.0422	18.4461	17.7715	18.0457	17.9069	17.7364	18.6021	18.4535	0.625061	0.0675426
O95757	Heat shock 70 kDa protein 4L	171735	210958	200372	319972	133809	116289	104387	112927	110060	127387	17.3898	17.6866	17.6123	18.2876	17.0298	16.8274	16.6716	16.785	16.7479	16.9589	0.520362	0.000606973
Q14974	Importin subunit beta-1	236490	294807	208099	320733	186811	228980	258699	198784	263785	227565	17.8514	18.1694	17.6669	18.291	17.5112	17.8049	17.9809	17.6008	18.009	17.7959	0.85815	0.203017
P02790	Hemopexin	113734	198625	264953	768298	389322	351191	420977	343623	226360	266199	16.7953	17.5997	18.0154	19.5513	18.5706	18.4219	18.6834	18.3905	17.7883	18.0221	0.989723	0.528609
Q96F85	CB1 cannabinoid receptor-interacting protein 1	1.02404e+06	1.05565e+06	1.15931e+06	1.11583e+06	705556	535067	514186	414692	690077	514413	19.9658	20.0097	20.1448	20.0897	19.4284	19.0294	18.9719	18.6617	19.3964	18.9726	0.516514	0.000201436
Q9UL25	Ras-related protein Rab-21	461187	433204	1.04123e+06	483955	1.03037e+06	378152	413970	479447	866850	428636	18.815	18.7247	19.9899	18.8845	19.9747	18.5286	18.6592	18.871	19.7254	18.7094	0.991198	0.949717
P42262	Glutamate receptor 2	532933	380537	110294	229162	380605	220505	189328	236641	287810	235383	19.0236	18.5377	16.751	17.806	18.5379	17.7505	17.5305	17.8523	18.1348	17.8447	0.824882	0.843254
Q13011	Delta(3,5)-Delta(2,4)-dienoyl-CoA isomerase, mitochondrial	116704	147756	101444	136817	137751	176632	150793	138827	126751	133260	16.8325	17.1729	16.6303	17.0619	17.0717	17.4304	17.2022	17.0829	16.9516	17.0239	1.14578	0.154765
Q7Z4W1	L-xylulose reductase	349605	344090	157806	298485	346472	318203	319126	277037	319141	292245	18.4154	18.3924	17.2678	18.1873	18.4024	18.2796	18.2838	18.0797	18.2838	18.1568	1.08536	0.435735
Q9NP72	Ras-related protein Rab-18	391732	414777	513990	382421	416966	334845	378221	385486	287022	318286	18.5795	18.662	18.9714	18.5448	18.6696	18.3531	18.5289	18.5563	18.1308	18.28	0.83027	0.0679221
P60981	Destrin	170271	191986	358432	318998	100826	48317	105861	105725	114705	165721	17.3775	17.5506	18.4513	18.2832	16.6215	15.5602	16.6918	16.69	16.8076	17.3384	0.41112	0.00724492
Q9Y696	Chloride intracellular channel protein 4	215812	280953	492301	270278	140536	243809	260214	155427	188596	300783	17.7194	18.1	18.9092	18.0441	17.1006	17.8954	17.9893	17.2459	17.5249	18.1984	0.682558	0.112585
Q8N335	Glycerol-3-phosphate dehydrogenase 1-like protein	265689	242424	182397	186278	224080	187368	204668	186378	247896	228499	18.0194	17.8872	17.4767	17.5071	17.7737	17.5155	17.6429	17.5079	17.9194	17.8018	0.972405	0.837205
P05090	Apolipoprotein D	679645	537369	992825	271988	532351	883212	597130	600363	550417	497788	19.3744	19.0356	19.9212	18.0532	19.022	19.7524	19.1877	19.1955	19.0702	18.9252	0.983486	0.787419
P60983	Glia maturation factor beta	700384	724542	774813	898079	1.04593e+06	1.06523e+06	1.04217e+06	1.37047e+06	938099	932320	19.4178	19.4667	19.5635	19.7765	19.9964	20.0227	19.9912	20.3862	19.8394	19.8305	1.37607	0.00545238
Q02246	Contactin-2	105847	104314	159415	84926.9	58894	83954.2	77016.5	23668.9	89177.4	58767.8	16.6916	16.6706	17.2824	16.3739	15.8458	16.3573	16.2329	14.5307	16.4444	15.8427	0.574222	0.0545075
Q9Y6C9	Mitochondrial carrier homolog 2	397790	334404	73702.4	152418	449202	472460	441380	289954	380183	374834	18.6016	18.3512	16.1694	17.2177	18.777	18.8498	18.7517	18.1455	18.5363	18.5159	1.67517	0.0599647
P09497	Clathrin light chain B	783849	470590	429721	1.13105e+06	633353	428970	421079	870056	870915	378209	19.5802	18.8441	18.713	20.1092	19.2727	18.7105	18.6837	19.7307	19.7322	18.5288	0.853124	0.60908
Q14240	Eukaryotic initiation factor 4A-II	315945	411486	494649	535064	306193	254761	269647	293807	339894	435111	18.2693	18.6505	18.916	19.0294	18.2241	17.9588	18.0407	18.1645	18.3747	18.731	0.720644	0.0429073
P21397	Amine oxidase [flavin-containing] A	211261	243135	145370	112381	282097	180612	146076	180398	181885	147673	17.6887	17.8914	17.1494	16.778	18.1058	17.4625	17.1564	17.4608	17.4727	17.1721	1.0473	0.731146
Q9UHY7	Enolase-phosphatase E1	385688	475666	638621	479602	238218	246607	227420	235967	308686	323892	18.5571	18.8596	19.2846	18.8715	17.8619	17.9119	17.795	17.8482	18.2358	18.3052	0.532366	0.000551404
P17858	ATP-dependent 6-phosphofructokinase, liver type	350964	299732	196020	282797	218373	264473	147652	173146	352601	410203	18.421	18.1933	17.5806	18.1094	17.7364	18.0128	17.1718	17.4016	18.4277	18.646	0.924556	0.601855
Q06124	Tyrosine-protein phosphatase non-receptor type 11	70217.6	100457	115173	113570	56834.5	73429.7	52580.7	67897.2	29650.6	55472.3	16.0995	16.6162	16.8134	16.7932	15.7945	16.1641	15.6822	16.0511	14.8558	15.7595	0.560591	0.0125833
P04216	Thy-1 membrane glycoprotein	3.5514e+06	2.67734e+06	3.6242e+06	891058	2.69716e+06	2.44894e+06	1.4627e+06	1.94733e+06	2.95045e+06	2.00017e+06	21.76	21.3524	21.7892	19.7652	21.363	21.2237	20.4802	20.8931	21.4925	20.9317	0.838097	0.814082
Q7L1I2	Synaptic vesicle glycoprotein 2B	875968	822311	1.00692e+06	512481	779746	471713	546373	600539	529718	549507	19.7405	19.6493	19.9415	18.9671	19.5726	18.8476	19.0595	19.1959	19.0149	19.0678	0.720518	0.0643201
Q8N111	Cell cycle exit and neuronal differentiation protein 1	391926	283129	315341	277128	335060	217333	286870	271153	289632	228034	18.5802	18.1111	18.2666	18.0802	18.3541	17.7295	18.13	18.0487	18.1439	17.7989	0.856305	0.170128
Q9Y281	Cofilin-2	607134	667137	1.4167e+06	583572	351185	494243	430417	513810	507249	449956	19.2117	19.3476	20.4341	19.1546	18.4219	18.9149	18.7154	18.9709	18.9523	18.7794	0.559235	0.0214179
Q9H8H3	Methyltransferase-like protein 7A	153490	249962	133896	268830	270478	227152	299844	266126	208281	334011	17.2278	17.9313	17.0308	18.0363	18.0452	17.7933	18.1939	18.0218	17.6682	18.3495	1.32799	0.0897751
Q02338	D-beta-hydroxybutyrate dehydrogenase, mitochondrial	613645	569363	412264	663606	557557	350642	356071	219650	519865	507578	19.227	19.119	18.6532	19.34	19.0888	18.4196	18.4418	17.7448	18.9878	18.9533	0.741183	0.133181
P14868	Aspartate--tRNA ligase, cytoplasmic O	248465	214214	189881	263791	131856	250211	216617	173817	233642	309594	17.9227	17.7087	17.5347	18.009	17.0086	17.9328	17.7248	17.4072	17.8339	18.24	0.95723	0.674722
O15126	Secretory carrier-associated membrane protein 1 OS=Homo sapiens OX=9606 GN=SCAMP1 PE=1 SV=2	79459.4	59946.7	226013	168646	121113	149642	126082	180366	79804.8	107189	16.2779	15.8714	17.786	17.3636	16.886	17.1912	16.944	17.4606	16.2842	16.7098	0.953937	0.835932
P52758	2-iminobutanoate/2-iminopropanoate deaminase	266363	400783	441865	411312	375580	463954	450736	451978	397525	377640	18.023	18.6125	18.7532	18.6499	18.5188	18.8236	18.7819	18.7859	18.6007	18.5267	1.10389	0.303924
P21912	Succinate dehydrogenase [ubiquinone] iron-sulfur subunit, mitochondrial	426945	366124	235886	140679	511042	326869	400746	496818	356438	338236	18.7037	18.482	17.8477	17.102	18.9631	18.3184	18.6123	18.9224	18.4433	18.3677	1.38513	0.110823
P13073	Cytochrome c oxidase subunit 4 isoform 1, mitochondrial	2.27849e+06	844752	328688	700179	746973	2.57123e+06	1.68231e+06	724155	2.38216e+06	966635	21.1196	19.6882	18.3264	19.4174	19.5107	21.294	20.682	19.4659	21.1838	19.8826	1.45684	0.292063
Q9NQW7	Xaa-Pro aminopeptidase 1	221448	225291	201854	295582	215923	217128	181602	153735	187216	220576	17.7566	17.7814	17.623	18.1732	17.7202	17.7282	17.4704	17.2301	17.5143	17.7509	0.830481	0.0958242
Q9UD71	Protein phosphatase 1 regulatory subunit 1B	173154	91990.6	259938	265786	318274	316931	591450	809023	217336	310493	17.4017	16.4892	17.9878	18.0199	18.2799	18.2738	19.1739	19.6258	17.7296	18.2442	2.16092	0.0455248
Q14344	Guanine nucleotide-binding protein subunit alpha-13	117395	106583	103134	99793.5	93444.6	172301	121616	84541	163816	165555	16.841	16.7016	16.6542	16.6067	16.5118	17.3946	16.892	16.3674	17.3217	17.3369	1.25129	0.281486
Q9NQE9	Histidine triad nucleotide-binding protein 3	193704	250073	258895	233290	172735	143711	159749	165345	223401	144484	17.5635	17.932	17.982	17.8318	17.3982	17.1328	17.2854	17.3351	17.7693	17.1405	0.718992	0.00871375
P24666	Low molecular weight phosphotyrosine protein phosphatase	46563.2	69343.5	79435.7	61981.1	62539.8	59479.5	82385.5	75989.5	57837.2	32114.8	15.5069	16.0815	16.2775	15.9195	15.9325	15.8601	16.3301	16.2135	15.8197	14.971	0.959483	0.747962
Q08495	Dematin	164344	108500	238041	162473	183495	76795.2	111114	198440	118495	148423	17.3264	16.7273	17.8609	17.3098	17.4854	16.2287	16.7617	17.5983	16.8545	17.1794	0.828447	0.391208
P05387	60S acidic ribosomal protein P2	574076	619972	460447	620497	952842	813392	1.08809e+06	1.12029e+06	929976	803221	19.1309	19.2418	18.8127	19.2431	19.8619	19.6336	20.0534	20.0954	19.8268	19.6154	1.67262	0.000472224
O75323	Protein NipSnap homolog 2	424072	432794	177679	352711	433349	334775	380506	490491	352656	430287	18.694	18.7233	17.4389	18.4281	18.7252	18.3528	18.5376	18.9039	18.4279	18.7149	1.16396	0.299499
O95670	V-type proton ATPase subunit G 2	284221	161543	229575	298316	247864	323651	227515	314028	308035	102969	18.1167	17.3016	17.8086	18.1865	17.9192	18.3041	17.7956	18.2605	18.2327	16.6519	1.04353	0.984111
P01834	Immunoglobulin kappa constant	285525	237452	1.06572e+06	371235	277652	607743	386599	394052	390340	122420	18.1233	17.8573	20.0234	18.502	18.0829	19.2131	18.5605	18.588	18.5744	16.9015	0.741117	0.59468
Q99471	Prefoldin subunit 5	199189	165309	202986	244630	185274	182972	201694	332460	243344	150625	17.6038	17.3348	17.631	17.9002	17.4993	17.4813	17.6218	18.3428	17.8926	17.2006	1.06419	0.808873
Q15631	Translin	48310.6	61098.9	59797.7	78266.8	61695.6	46394.1	60448.3	74003.1	62574.8	81809.4	15.5601	15.8989	15.8678	16.2561	15.9129	15.5017	15.8834	16.1753	15.9333	16.32	1.04233	0.755635
Q14108	Lysosome membrane protein 2	351485	473733	403930	204746	418597	451853	440034	341313	324344	420291	18.4231	18.8537	18.6237	17.6435	18.6752	18.7855	18.7473	18.3807	18.3072	18.681	1.11418	0.390786
P54289	Voltage-dependent calcium channel subunit alpha-2/delta-1	380703	357111	242750	120958	350238	226405	164519	175479	344960	285178	18.5383	18.446	17.8891	16.8842	18.418	17.7885	17.3279	17.4209	18.3961	18.1215	0.936146	0.945494
Q96FC7	Phytanoyl-CoA hydroxylase-interacting protein-like	70390.1	107782	204623	175741	69125.7	92116.7	136916	50956.5	109471	115436	16.1031	16.7178	17.6426	17.4231	16.0769	16.4912	17.0629	15.637	16.7402	16.8167	0.68515	0.231071
P00403	Cytochrome c oxidase subunit 2	3.23859e+06	1.20009e+06	159122	809526	598656	2.72085e+06	1.4713e+06	256163	2.21074e+06	1.17502e+06	21.6269	20.1947	17.2798	19.6267	19.1914	21.3756	20.4887	17.9667	21.0761	20.1642	1.03967	0.717744
Q9Y376	Calcium-binding protein 39	318086	317519	446594	398390	416781	369718	371198	548007	414006	415270	18.2791	18.2765	18.7686	18.6038	18.6689	18.4961	18.5018	19.0638	18.6593	18.6637	1.14143	0.21349
Q13303	Voltage-gated potassium channel subunit beta-2	170934	122089	65006.8	53513.7	175833	121365	125947	148823	125256	89561.1	17.3831	16.8976	15.9883	15.7076	17.4239	16.889	16.9425	17.1832	16.9345	16.4506	1.27453	0.210975
P63096	Guanine nucleotide-binding protein G(i) subunit alpha-1	383680	346438	542292	334939	293417	183190	184687	347118	239313	158274	18.5495	18.4022	19.0487	18.3535	18.1626	17.483	17.4947	18.4051	17.8685	17.2721	0.583154	0.0139579
Q12905	Interleukin enhancer-binding factor 2	192144	198472	108491	127985	165359	228406	349531	109682	225575	253700	17.5518	17.5986	16.7272	16.9656	17.3352	17.8012	18.4151	16.743	17.7832	17.9528	1.41633	0.210127
Q9Y4L1	Hypoxia up-regulated protein 1	209466	263941	144721	273537	104068	66286	110548	117494	144294	206516	17.6764	18.0099	17.1429	18.0614	16.6672	16.0164	16.7543	16.8422	17.1387	17.6559	0.560155	0.0265351
P14621	Acylphosphatase-2	969285	1.17536e+06	975820	925455	1.16626e+06	1.66793e+06	1.53406e+06	1.25373e+06	1.39055e+06	1.94131e+06	19.8866	20.1647	19.8963	19.8198	20.1535	20.6696	20.5489	20.2578	20.4072	20.8886	1.47537	0.00685867
Q9NVS9	Pyridoxine-5'-phosphate oxidase	537718	596617	413223	530156	453669	408023	747263	776812	575995	703981	19.0365	19.1864	18.6566	19.0161	18.7913	18.6383	19.5113	19.5672	19.1357	19.4252	1.17621	0.377518
Q15365	Poly(rC)-binding protein 1	381095	547863	403078	549417	303687	428790	397523	279164	406057	456793	18.5398	19.0635	18.6207	19.0675	18.2122	18.7099	18.6007	18.0908	18.6313	18.8012	0.805057	0.125269
Q14257	Reticulocalbin-2	113107	162043	138651	188607	150630	130008	114508	199547	220135	143476	16.7873	17.306	17.0811	17.525	17.2007	16.9882	16.8051	17.6064	17.748	17.1305	1.06052	0.756635
P52943	Cysteine-rich protein 2	383469	265718	231023	341704	390933	363265	418659	403076	354083	347538	18.5487	18.0195	17.8177	18.3824	18.5766	18.4707	18.6754	18.6207	18.4337	18.4068	1.24262	0.0454758
P11940	Polyadenylate-binding protein 1	302618	339679	230892	233733	318823	267047	293216	244694	269986	252756	18.2071	18.3738	17.8169	17.8345	18.2824	18.0267	18.1616	17.9006	18.0425	17.9474	0.991651	0.987414
P14324	Farnesyl pyrophosphate synthase	102489	113059	123988	143053	125239	114204	124719	140838	138792	94020	16.6451	16.7867	16.9198	17.1262	16.9343	16.8013	16.9283	17.1037	17.0826	16.5207	1.01924	0.855135
O15212	Prefoldin subunit 6	167745	270023	378654	192416	184358	135425	178326	606756	385520	333448	17.3559	18.0427	18.5305	17.5539	17.4922	17.0471	17.4442	19.2108	18.5564	18.3471	1.20524	0.763616
O60506	Heterogeneous nuclear ribonucleoprotein Q	163017	162162	134826	191664	156688	114156	136330	112597	125994	143559	17.3147	17.3071	17.0407	17.5482	17.2575	16.8006	17.0567	16.7808	16.943	17.1313	0.807491	0.0409323
P31146	Coronin-1A	95223.8	172649	197302	242488	45229.8	51399.8	28137.9	53288.1	78588.2	44559.2	16.539	17.3975	17.59	17.8876	15.465	15.6495	14.7802	15.7015	16.262	15.4434	0.283754	0.000662062
Q00169	Phosphatidylinositol transfer protein alpha isoform	262546	303874	354659	260646	248283	300337	254570	256082	307285	207170	18.0022	18.2131	18.4361	17.9917	17.9216	18.1962	17.9577	17.9662	18.2292	17.6605	0.887813	0.236014
O14576	Cytoplasmic dynein 1 intermediate chain 1	406095	244726	268998	262904	220096	189955	178609	215182	137907	217968	18.6315	17.9008	18.0372	18.0042	17.7478	17.5353	17.4464	17.7152	17.0733	17.7338	0.653699	0.0120529
P56211	cAMP-regulated phosphoprotein 19	226962	184669	491408	214144	308635	238858	252589	484678	249089	187155	17.7921	17.4946	18.9066	17.7082	18.2355	17.8658	17.9464	18.8867	17.9263	17.5139	1.02699	0.80706
O95292	Vesicle-associated membrane protein-associated protein B/C	210768	250794	305164	226437	197277	116298	165376	202080	193899	171195	17.6853	17.9361	18.2192	17.7888	17.5899	16.8275	17.3354	17.6246	17.5649	17.3853	0.702217	0.0192126
Q9Y277	Voltage-dependent anion-selective channel protein 3	612365	484882	87978.1	227038	512165	1.01086e+06	407506	364730	711283	435306	19.224	18.8873	16.4249	17.7926	18.9663	19.9472	18.6365	18.4765	19.4401	18.7317	1.62475	0.136757
P62745	Rho-related GTP-binding protein RhoB	1.26106e+06	1.18629e+06	1.49428e+06	894100	980892	789768	767402	764561	849470	793322	20.2662	20.178	20.511	19.7701	19.9037	19.5911	19.5496	19.5443	19.6962	19.5975	0.681788	0.00521657
P54577	Tyrosine--tRNA ligase, cytoplasmic	157810	255432	241679	282509	88977	70025.2	79196.9	132410	132603	118987	17.2678	17.9626	17.8827	18.1079	16.4411	16.0956	16.2732	17.0147	17.0167	16.8604	0.442486	0.00147399
Q9Y224	RNA transcription, translation and transport factor protein	131879	115275	221921	155209	124661	160492	180153	170403	194273	160307	17.0089	16.8147	17.7597	17.2439	16.9276	17.2921	17.4589	17.3786	17.5677	17.2905	1.05752	0.582391
P68032	Actin, alpha cardiac muscle 1	7925.02	31188.9	60703.1	56903.2	26117.2	24308.4	94742.5	22804	1070.44	27903.8	12.9522	14.9287	15.8895	15.7962	14.6727	14.5692	16.5317	14.477	10.064	14.7682	0.837784	0.577935
P11413	Glucose-6-phosphate 1-dehydrogenase	126093	194406	231746	151508	179989	162627	167743	126354	84329.3	154559	16.9441	17.5687	17.8222	17.209	17.4576	17.3112	17.3559	16.9471	16.3637	17.2378	0.829457	0.318433
Q16718	NADH dehydrogenase [ubiquinone] 1 alpha subcomplex subunit 5	951283	624004	251432	367537	772311	649178	825653	1.10766e+06	1.10434e+06	598931	19.8595	19.2512	17.9398	18.4875	19.5588	19.3083	19.6552	20.0791	20.0747	19.192	1.53676	0.0832422
P51553	Isocitrate dehydrogenase [NAD] subunit gamma, mitochondrial	183040	172901	181319	319153	150056	44067.3	41302.7	123754	59566.5	116693	17.4818	17.3996	17.4682	18.2839	17.1951	15.4274	15.3339	16.9171	15.8622	16.8324	0.416807	0.014396
O60282	Kinesin heavy chain isoform 5C	136144	165886	151292	168605	59750.8	98216.5	81701.6	67910.2	110109	137636	17.0548	17.3398	17.207	17.3633	15.8667	16.5837	16.3181	16.0513	16.7486	17.0705	0.595273	0.00940121
P55209	Nucleosome assembly protein 1-like 1	305097	283593	355368	352951	199381	200588	192743	226103	309449	247299	18.2189	18.1135	18.439	18.4291	17.6052	17.6139	17.5563	17.7866	18.2393	17.9159	0.707044	0.0081237
O95817	BAG family molecular chaperone regulator 3	251818	325800	310930	340706	710738	1.26117e+06	860474	657055	713823	661252	17.942	18.3136	18.2462	18.3782	19.439	20.2663	19.7148	19.3257	19.4452	19.3348	2.63819	0.000129888
Q86Y39	NADH dehydrogenase [ubiquinone] 1 alpha subcomplex subunit 11	359980	239725	145719	92668.6	387110	255083	271063	407699	307436	250659	18.4576	17.871	17.1528	16.4998	18.5624	17.9606	18.0483	18.6371	18.2299	17.9354	1.4947	0.0834377
P42765	3-ketoacyl-CoA thiolase, mitochondrial	143798	198737	122246	258157	209579	184583	150389	103189	223598	148988	17.1337	17.6005	16.8994	17.9779	17.6771	17.4939	17.1983	16.6549	17.7705	17.1848	0.940906	0.80274
P30040	Endoplasmic reticulum resident protein 29	115873	145303	191720	174266	254131	176698	237163	241867	159735	135143	16.8222	17.1487	17.5486	17.4109	17.9552	17.4309	17.8555	17.8839	17.2853	17.0441	1.28062	0.173352
Q9H4G0	Band 4.1-like protein 1	192897	165705	137724	198981	116254	163774	111962	115804	185596	128636	17.5575	17.3383	17.0714	17.6023	16.8269	17.3213	16.7726	16.8213	17.5018	16.9729	0.788165	0.0866154
P17302	Gap junction alpha-1 protein	71127.7	112613	43435.3	155349	298197	300769	323825	544805	90463.4	227646	16.1181	16.781	15.4066	17.2452	18.1859	18.1983	18.3049	19.0554	16.465	17.7964	3.11213	0.0174322
P61086	Ubiquitin-conjugating enzyme E2 K	457268	461977	626978	529150	443423	319569	370630	381245	389380	352609	18.8027	18.8175	19.2581	19.0133	18.7583	18.2858	18.4996	18.5404	18.5708	18.4277	0.724964	0.00423868
Q8N608	Inactive dipeptidyl peptidase 10	168266	163137	278962	124223	129719	70676.8	91802.1	108738	103873	70269.9	17.3604	17.3157	18.0897	16.9226	16.985	16.1089	16.4862	16.7305	16.6645	16.1006	0.521907	0.00874797
Q92945	Far upstream element-binding protein 2	191972	153692	210555	202551	225692	228774	229215	203300	185062	200934	17.5505	17.2297	17.6838	17.6279	17.784	17.8036	17.8063	17.6333	17.4976	17.6164	1.11846	0.143943
P05165	Propionyl-CoA carboxylase alpha chain, mitochondrial	565781	569800	156144	436937	639782	376387	516302	392013	483736	211341	19.1099	19.1201	17.2525	18.7371	19.2872	18.5219	18.9779	18.5805	18.8839	17.6892	1.01025	0.826174
Q9UDT6	CAP-Gly domain-containing linker protein 2	97278.8	150821	118497	142195	83854.6	125825	117863	116912	111452	81799.1	16.5698	17.2025	16.8545	17.1175	16.3556	16.9411	16.8468	16.8351	16.7661	16.3198	0.835582	0.183787
P68104	Elongation factor 1-alpha 1	570427	577569	415022	733099	481020	842744	750232	407303	751714	915678	19.1217	19.1396	18.6628	19.4836	18.8757	19.6847	19.517	18.6357	19.5198	19.8045	1.20455	0.412381
P60900	Proteasome subunit alpha type-6	445111	482939	372611	503183	385415	436057	290041	247405	357672	461446	18.7638	18.8815	18.5073	18.9407	18.5561	18.7342	18.1459	17.9165	18.4483	18.8158	0.804961	0.1181
P42167	Lamina-associated polypeptide 2, isoforms beta/gamma	23933.9	27030.5	96493.7	61220.4	83882	74090.3	93605.5	115817	61344.5	81033.7	14.5468	14.7223	16.5581	15.9017	16.3561	16.177	16.5143	16.8215	15.9046	16.3062	1.62857	0.0571308
P04843	Dolichyl-diphosphooligosaccharide--protein glycosyltransferase subunit 1	325876	301014	154926	197347	293252	196253	243271	238743	316033	303798	18.314	18.1995	17.2412	17.5904	18.1618	17.5824	17.8922	17.8651	18.2697	18.2128	1.08348	0.524179
P46109	Crk-like protein	85030.4	160811	343237	174681	99481.1	124550	122056	110284	133795	111223	16.3757	17.295	18.3888	17.4144	16.6021	16.9264	16.8972	16.7509	17.0297	16.7631	0.612226	0.145135
P02671	Fibrinogen alpha chain	116036	12381.1	19487.9	31745	36228.9	157956	129444	54824.1	118105	47291.5	16.8242	13.5958	14.2503	14.9542	15.1449	17.2692	16.982	15.7425	16.8497	15.5293	2.01819	0.0955905
O43396	Thioredoxin-like protein 1	517058	602758	468981	530925	408904	346456	343782	335835	399743	396743	18.98	19.2012	18.8392	19.0181	18.6414	18.4023	18.3911	18.3574	18.6087	18.5978	0.70181	0.000418685
P23246	Splicing factor, proline- and glutamine-rich	128691	199015	109739	155654	73585.6	91446.8	135527	92900.4	85914.3	152407	16.9735	17.6025	16.7437	17.248	16.1671	16.4806	17.0482	16.5034	16.3906	17.2176	0.710147	0.0809915
P35080	Profilin-2	1.22449e+06	959258	814342	978875	701082	537293	459907	613930	689127	835508	20.2237	19.8716	19.6353	19.9008	19.4192	19.0353	18.811	19.2277	19.3944	19.6723	0.643179	0.00758794
P31939	Bifunctional purine biosynthesis protein PURH	294797	355235	644433	407953	389025	280529	58108.6	103324	417056	292120	18.1694	18.4384	19.2977	18.638	18.5695	18.0978	15.8265	16.6568	18.6699	18.1562	0.603127	0.154363
O14737	Programmed cell death protein 5	117390	123864	224390	121299	142405	127845	120903	619564	169625	151094	16.841	16.9184	17.7756	16.8882	17.1196	16.964	16.8835	19.2409	17.372	17.2051	1.51228	0.482153
O75340	Programmed cell death protein 6	146704	139724	111671	165472	125402	195592	119159	138586	195289	145000	17.1625	17.0922	16.7689	17.3362	16.9362	17.5775	16.8625	17.0804	17.5753	17.1457	1.08715	0.580217
Q99584	Protein S100-A13	721276	1.06997e+06	1.32857e+06	572022	1.2556e+06	2.41404e+06	1.13825e+06	2.53076e+06	1.08187e+06	1.68627e+06	19.4602	20.0291	20.3414	19.1257	20.2599	21.203	20.1184	21.2711	20.0451	20.6854	1.82507	0.0406772
O60262	Guanine nucleotide-binding protein G(I)/G(S)/G(O) subunit gamma-7	1.4905e+06	1.00637e+06	2.68472e+06	442474	1.23654e+06	1.4589e+06	1.34953e+06	2.2143e+06	1.68398e+06	1.02921e+06	20.5074	19.9407	21.3563	18.7552	20.2379	20.4765	20.364	21.0784	20.6834	19.9731	1.06358	0.50663
Q14103	Heterogeneous nuclear ribonucleoprotein D0	411000	398703	264634	386650	457243	480814	452559	426649	290834	595181	18.6488	18.605	18.0136	18.5607	18.8026	18.8751	18.7877	18.7027	18.1498	19.183	1.23354	0.19761
Q9Y5Z4	Heme-binding protein 2	63227.1	98947.9	78388.4	116040	121628	153141	140456	113249	136453	141193	15.9483	16.5944	16.2584	16.8243	16.8921	17.2245	17.0998	16.7891	17.058	17.1073	1.50703	0.00681691
Q6YN16	Hydroxysteroid dehydrogenase-like protein 2	91426	117360	55375.1	166836	101384	63809.9	104395	98578.8	119116	119922	16.4803	16.8406	15.757	17.3481	16.6295	15.9615	16.6717	16.589	16.862	16.8717	0.939228	0.978083
Q92783	Signal transducing adapter molecule 1	107464	115776	164300	152382	66784.7	96890.4	52454.2	133349	136426	74417.1	16.7135	16.821	17.326	17.2173	16.0272	16.5641	15.6788	17.0248	17.0578	16.1833	0.691856	0.0885125
O15540	Fatty acid-binding protein, brain	241829	212850	229928	280088	206419	218674	218846	275481	223429	162194	17.8836	17.6995	17.8108	18.0955	17.6552	17.7384	17.7396	18.0716	17.7695	17.3074	0.90187	0.294521
P59768	Guanine nucleotide-binding protein G(I)/G(S)/G(O) subunit gamma-2	97399.5	98359	277347	73730.7	229442	164768	234508	522867	186889	113343	16.5716	16.5858	18.0813	16.17	17.8078	17.3301	17.8393	18.9961	17.5118	16.7903	1.76996	0.124794
P49773	Histidine triad nucleotide-binding protein 1	140582	117724	71132.5	183141	156154	114792	123308	140261	93228.1	109322	17.1011	16.845	16.1182	17.4826	17.2526	16.8087	16.9119	17.0978	16.5085	16.7382	0.958636	0.998667
Q00796	Sorbitol dehydrogenase	219120	365784	191955	404567	293161	489051	535071	249469	446514	683352	17.7414	18.4806	17.5504	18.626	18.1613	18.8996	19.0294	17.9285	18.7683	19.3823	1.52167	0.127662
Q96AG4	Leucine-rich repeat-containing protein 59	101144	74697.5	90693.6	112882	136398	120863	123732	123978	106407	126122	16.6261	16.1888	16.4687	16.7845	17.0575	16.883	16.9169	16.9197	16.6992	16.9445	1.29585	0.010671
Q9HCJ6	Synaptic vesicle membrane protein VAT-1 homolog-like	98350	142767	205147	207942	156717	79496.6	149297	84638.2	127501	115436	16.5856	17.1233	17.6463	17.6658	17.2578	16.2786	17.1878	16.369	16.9601	16.8167	0.726666	0.166406
Q99447	Ethanolamine-phosphate cytidylyltransferase	153458	102111	143505	242891	96611.4	86076.7	68163.9	104855	123430	87200.3	17.2275	16.6398	17.1307	17.8899	16.5599	16.3933	16.0567	16.678	16.9133	16.412	0.588129	0.0211204
P25789	Proteasome subunit alpha type-4	248699	286588	209345	282991	313352	213243	201898	221699	231010	178852	17.924	18.1286	17.6755	18.1104	18.2574	17.7021	17.6233	17.7582	17.8176	17.4484	0.88233	0.269935
P31153	S-adenosylmethionine synthase isoform type-2	264182	269013	295391	294139	255759	283092	241848	216569	245376	335164	18.0112	18.0373	18.1723	18.1661	17.9644	18.1109	17.8837	17.7245	17.9046	18.3545	0.936892	0.386577
Q9UIJ7	GTP:AMP phosphotransferase AK3, mitochondrial	136850	133716	167978	230193	198874	179964	171903	201914	170001	167550	17.0622	17.0288	17.3579	17.8125	17.6015	17.4573	17.3912	17.6234	17.3752	17.3542	1.08683	0.357791
P28066	Proteasome subunit alpha type-5	204002	213295	194097	243745	200733	189879	227408	190840	171894	298020	17.6382	17.7025	17.5664	17.895	17.6149	17.5347	17.7949	17.542	17.3912	18.1851	0.996933	0.883009
Q8NC96	Adaptin ear-binding coat-associated protein 1	546130	520706	583013	641970	515262	275237	283921	440990	411347	326928	19.0589	18.9901	19.1532	19.2921	18.9749	18.0703	18.1151	18.7504	18.65	18.3186	0.655574	0.0106695
Q9H479	Fructosamine-3-kinase	188463	135550	204174	142542	160133	182350	160291	142367	176513	170304	17.5239	17.0485	17.6394	17.121	17.2889	17.4764	17.2903	17.1193	17.4294	17.3778	0.985948	0.983202
P61081	NEDD8-conjugating enzyme Ubc12	364180	446414	495389	464345	275233	203321	143814	252046	277071	244889	18.4743	18.768	18.9182	18.8248	18.0703	17.6334	17.1338	17.9433	18.0799	17.9018	0.525844	0.00139761
P17612	cAMP-dependent protein kinase catalytic subunit alpha	160647	96135.2	94909.8	137538	82304.6	41426.4	41018.6	73779.3	66480.8	52299.5	17.2935	16.5528	16.5343	17.0695	16.3287	15.3383	15.324	16.1709	16.0207	15.6745	0.4869	0.00413833
Q01105	Protein SET	147019	178208	457622	174990	466412	415197	416783	338452	246993	440366	17.1656	17.4432	18.8038	17.4169	18.8312	18.6634	18.6689	18.3686	17.9141	18.7483	1.61767	0.0418125
Q2TAA2	Isoamyl acetate-hydrolyzing esterase 1 homolog	69626.6	43773.2	57214	65569.1	56695.7	22119	58873.9	73253.4	52983.3	48687	16.0874	15.4178	15.8041	16.0007	15.791	14.433	15.8453	16.1606	15.6932	15.5712	0.882401	0.474339
Q9NZ45	CDGSH iron-sulfur domain-containing protein 1	1.58808e+06	1.68726e+06	1.2518e+06	797151	2.05496e+06	1.25345e+06	1.53808e+06	2.14384e+06	1.44021e+06	1.435e+06	20.5988	20.6863	20.2556	19.6045	20.9707	20.2575	20.5527	21.0318	20.4579	20.4526	1.23529	0.219106
Q6UWR7	Ectonucleotide pyrophosphatase/phosphodiesterase family member 6	242942	173484	342457	60556.2	31678.8	130287	63119.5	28108.3	87621.6	159684	17.8903	17.4044	18.3856	15.886	14.9512	16.9913	15.9458	14.7787	16.419	17.2849	0.407189	0.0863474
P21695	Glycerol-3-phosphate dehydrogenase [NAD(+)], cytoplasmic	39111.5	382924	278934	363378	284293	362157	371861	278794	321916	381460	15.2553	18.5467	18.0896	18.4711	18.117	18.4663	18.5044	18.0888	18.2963	18.5412	1.25303	0.270057
Q13554	Calcium/calmodulin-dependent protein kinase type II subunit beta	234716	147422	26565.6	60267.4	79618.1	117310	94158.3	74993	192932	141402	17.8406	17.1696	14.6973	15.8791	16.2808	16.84	16.5228	16.1945	17.5577	17.1094	0.995673	0.579072
P84095	Rho-related GTP-binding protein RhoG	191126	393837	549486	142251	150159	253209	135158	121731	160413	155722	17.5442	18.5872	19.0677	17.1181	17.1961	17.95	17.0443	16.8933	17.2914	17.2486	0.509851	0.07924
P35754	Glutaredoxin-1	989587	790458	680980	1.17254e+06	1.30886e+06	1.0744e+06	1.0563e+06	1.57897e+06	1.2729e+06	893088	19.9165	19.5923	19.3773	20.1612	20.3199	20.0351	20.0106	20.5906	20.2797	19.7684	1.31818	0.0784158
Q13825	Methylglutaconyl-CoA hydratase, mitochondrial	471914	556328	425421	690040	649643	309554	501065	865608	457731	477105	18.8482	19.0856	18.6985	19.3963	19.3093	18.2398	18.9346	19.7234	18.8041	18.8639	1.01404	0.923655
P49441	Inositol polyphosphate 1-phosphatase	223594	288672	271142	305161	196467	371486	140800	121522	171855	149249	17.7705	18.1391	18.0487	18.2192	17.5839	18.5029	17.1033	16.8909	17.3908	17.1874	0.705134	0.0813426
P49589	Cysteine--tRNA ligase, cytoplasmic	208746	209123	191178	244611	163501	157844	138178	96625	168116	159356	17.6714	17.674	17.5446	17.9001	17.3189	17.2681	17.0762	16.5601	17.3591	17.2819	0.690065	0.010006
A6NDG6	Glycerol-3-phosphate phosphatase	274649	431759	390423	381752	313338	179712	339146	350218	343418	287338	18.0672	18.7199	18.5747	18.5423	18.2574	17.4553	18.3715	18.4179	18.3896	18.1324	0.817526	0.198545
P15880	40S ribosomal protein S2	304979	321258	92506.1	316592	297006	226125	288929	250606	166498	310479	18.2184	18.2934	16.4973	18.2723	18.1801	17.7868	18.1404	17.9351	17.3451	18.2441	0.991397	0.7688
P19105	Myosin regulatory light chain 12A	338255	315234	149707	126401	307487	451930	415531	340920	505163	356185	18.3678	18.2661	17.1918	16.9476	18.2302	18.7857	18.6646	18.3791	18.9464	18.4423	1.70484	0.0246129
P51970	NADH dehydrogenase [ubiquinone] 1 alpha subcomplex subunit 8	436862	84492.5	46020.6	124169	179091	399366	347739	199552	496516	210169	18.7368	16.3665	15.49	16.9219	17.4503	18.6074	18.4076	17.6064	18.9215	17.6812	1.76651	0.0840699
O43776	Asparagine--tRNA ligase, cytoplasmic OS=Homo sapiens OX=9606 GN=NARS PE=1 SV=1	147234	282492	180208	270572	148131	183974	187559	122080	153746	230665	17.1677	18.1078	17.4593	18.0457	17.1765	17.4891	17.517	16.8975	17.2302	17.8154	0.776945	0.199415
P23297	Protein S100-A1	1.03199e+06	1.19335e+06	1.97828e+06	1.09957e+06	2.03428e+06	2.93024e+06	1.95559e+06	2.9118e+06	2.08278e+06	1.74127e+06	19.977	20.1866	20.9158	20.0685	20.9561	21.4826	20.8992	21.4735	20.9901	20.7317	1.7167	0.00882243
P52907	F-actin-capping protein subunit alpha-1	383623	397209	406813	400553	361114	452364	380902	301323	371522	347120	18.5493	18.5995	18.634	18.6116	18.4621	18.7871	18.5391	18.201	18.5031	18.4051	0.929501	0.273425
O75508	Claudin-11	688599	1.24774e+06	1.56549e+06	488283	659721	531946	701177	692560	360662	254407	19.3933	20.2509	20.5782	18.8974	19.3315	19.0209	19.4194	19.4016	18.4603	17.9568	0.534733	0.0853322
P46781	40S ribosomal protein S9	171960	205450	66361.6	252651	226742	127239	154477	150898	182876	161456	17.3917	17.6484	16.0181	17.9468	17.7907	16.9572	17.237	17.2032	17.4805	17.3008	0.960805	0.838942
Q9P035	Very-long-chain (3R)-3-hydroxyacyl-CoA dehydratase 3	595702	639973	256051	533422	546226	393594	480994	604251	668872	656565	19.1842	19.2877	17.9661	19.0249	19.0591	18.5863	18.8757	19.2048	19.3514	19.3246	1.10297	0.498586
P35237|	Serpin B6	257177	345857	217345	231760	287797	487194	440374	281267	306477	389056	17.9724	18.3998	17.7296	17.8223	18.1347	18.8941	18.7484	18.1016	18.2254	18.5696	1.38902	0.0565526
Q15223	Nectin-1	115265	66937.8	141056	153649	92510.6	104502	73291.6	75847.2	80522.1	42752	16.8146	16.0305	17.1059	17.2293	16.4973	16.6732	16.1614	16.2108	16.2971	15.3837	0.656206	0.0940352
Q7Z6G3	N-terminal EF-hand calcium-binding protein 2	107903	102508	402141	209605	76291.8	87773.5	90412.4	125943	47947.7	92220.7	16.7194	16.6454	18.6173	17.6773	16.2192	16.4215	16.4642	16.9424	15.5492	16.4928	0.422133	0.0399255
Q92734	Protein TFG	230402	213910	139229	123111	66828.4	202690	184819	213006	226807	162197	17.8138	17.7066	17.0871	16.9096	16.0282	17.6289	17.4958	17.7005	17.7911	17.3074	0.996575	0.890395
Q9H0Q3	FXYD domain-containing ion transport regulator 6	759259	457534	1.4139e+06	483687	760054	467014	611789	848019	456191	332458	19.5342	18.8035	20.4312	18.8837	19.5357	18.8331	19.2227	19.6937	18.7993	18.3428	0.743975	0.411481
Q9UK76	Jupiter microtubule associated homolog 1	81971.9	143521	337217	297528	311806	133286	161087	373502	210617	85685.6	16.3228	17.1309	18.3633	18.1827	18.2503	17.0242	17.2975	18.5108	17.6843	16.3868	0.988861	0.964038
P05067	Amyloid-beta precursor protein	228707	95746.5	127922	131779	300666	203666	379982	1.02638e+06	431801	288725	17.8031	16.5469	16.9649	17.0078	18.1978	17.6358	18.5356	19.9691	18.72	18.1393	3.00288	0.0129261
P04350	Tubulin beta-4A chain	3.97013e+06	3.01526e+06	2.07526e+06	1.70765e+06	1.45028e+06	1.46524e+06	1.2937e+06	1.39123e+06	2.13341e+06	2.18121e+06	21.9208	21.5239	20.9849	20.7036	20.4679	20.4827	20.3031	20.4079	21.0247	21.0567	0.613842	0.0421585
O43761	Synaptogyrin-3	604705	458120	1.1143e+06	456170	435874	395902	285584	365602	468040	223388	19.2059	18.8054	20.0877	18.7992	18.7336	18.5948	18.1236	18.4799	18.8363	17.7692	0.550486	0.0349469
P61970	Nuclear transport factor 2	466252	437354	535831	487792	535859	576235	573480	712912	489802	512103	18.8307	18.7384	19.0314	18.8959	19.0315	19.1363	19.1294	19.4434	18.9018	18.9661	1.17626	0.0702273
O15498	Synaptobrevin homolog YKT6	293856	288930	370550	373037	291198	236951	277359	422582	270836	294380	18.1647	18.1404	18.4993	18.509	18.1516	17.8542	18.0814	18.6889	18.0471	18.1673	0.901359	0.348507
Q14141	Septin-6	292964	197048	146353	287965	130535	90409.2	110320	151135	118726	129408	18.1604	17.5882	17.1591	18.1355	16.9941	16.4642	16.7513	17.2055	16.8573	16.9816	0.526892	0.00482782
Q9Y490	Talin-1	57941.6	131997	86670.1	117655	70198.1	157923	145319	48527.7	89625.4	127683	15.8223	17.0101	16.4032	16.8442	16.0991	17.2689	17.1489	15.5665	16.4516	16.9622	1.08096	0.878816
Q99961	Endophilin-A2	172435	157300	212295	224316	207587	196537	216773	169410	181042	115300	17.3957	17.2632	17.6957	17.7752	17.6634	17.5844	17.7258	17.3702	17.466	16.815	0.94531	0.638238
P0DOY3	Immunoglobulin lambda constant 3	81754.6	193100	364063	238203	184445	216723	230683	185581	192884	137478	16.319	17.559	18.4738	17.8618	17.4928	17.7255	17.8156	17.5017	17.5574	17.0688	0.872396	0.946492
Q14982	Opioid-binding protein/cell adhesion molecule	886915	646597	600594	146170	621621	738328	582477	438820	937853	313127	19.7584	19.3025	19.196	17.1573	19.2457	19.4939	19.1518	18.7433	19.839	18.2564	1.06193	0.632217
O14672	Disintegrin and metalloproteinase domain-containing protein 10	152370	171061	250901	101843	85768	162596	129320	65146.1	86450.4	108860	17.2172	17.3842	17.9368	16.636	16.3882	17.3109	16.9806	15.9914	16.3996	16.7321	0.629169	0.0737901
Q86Y82	Syntaxin-12	112119	105662	185293	128130	150916	124363	139991	241141	141648	93634.5	16.7747	16.6891	17.4994	16.9672	17.2034	16.9242	17.095	17.8795	17.1119	16.5148	1.11909	0.619276
P21964	Catechol O-methyltransferase	112693	165468	160950	162704	89580.8	119532	147630	95494.6	116556	220182	16.782	17.3362	17.2962	17.3119	16.4509	16.867	17.1716	16.5431	16.8307	17.7483	0.873994	0.377511
O75955	Flotillin-1	333859	185286	172245	245859	110299	213349	133395	101694	224294	135428	18.3489	17.4994	17.3941	17.9075	16.7511	17.7029	17.0253	16.6339	17.775	17.0472	0.653301	0.0675396
Q9BRX8	Peroxiredoxin-like 2A	534174	560142	440998	571576	552129	451939	497636	512071	470625	511814	19.027	19.0954	18.7504	19.1246	19.0746	18.7858	18.9247	18.966	18.8442	18.9653	0.948068	0.41884
Q9H3Z4	DnaJ homolog subfamily C member 5	253463	137769	466160	198346	304182	109470	252647	381668	262191	111466	17.9514	17.0719	18.8305	17.5977	18.2146	16.7402	17.9468	18.542	18.0003	16.7662	0.897713	0.749265
P62166	Neuronal calcium sensor 1	798162	789734	652482	465493	1.35882e+06	997849	916089	1.75323e+06	901648	873880	19.6063	19.591	19.3156	18.8284	20.3739	19.9285	19.8051	20.7416	19.7822	19.7371	1.67574	0.0206105
Q9ULP0	Protein NDRG4	130012	160495	123894	123599	150160	80250.2	76396.6	120749	117057	93608	16.9883	17.2922	16.9187	16.9153	17.1961	16.2922	16.2212	16.8817	16.8369	16.5143	0.790857	0.108579
Q9ULB1	Neurexin-1	53050.1	28670.1	48348.9	53684.8	46289.9	30253	32080.2	36631.9	31463.3	40807.5	15.6951	14.8073	15.5612	15.7122	15.4984	14.8848	14.9694	15.1608	14.9414	15.3165	0.789193	0.171633
P50897	Palmitoyl-protein thioesterase 1	312011	331115	327395	279557	474268	316034	406074	334862	359543	382461	18.2512	18.337	18.3207	18.0928	18.8553	18.2697	18.6314	18.3532	18.4558	18.545	1.21232	0.0493149
P25788	Proteasome subunit alpha type-3	192963	249887	184417	260055	179081	80758.4	112470	116436	65546.1	251159	17.558	17.9309	17.4926	17.9885	17.4503	16.3013	16.7792	16.8292	16.0002	17.9382	0.605155	0.0531306
P46439	Glutathione S-transferase Mu 5	86769.3	484276	315343	464048	183209	534779	241088	1.30546e+06	584407	259424	16.4049	18.8855	18.2666	18.8239	17.4831	19.0286	17.8792	20.3161	19.1566	17.985	1.5345	0.462392
P19338	Nucleolin	135675	240025	277710	235540	111051	145624	169113	127883	167103	198420	17.0498	17.8728	18.0832	17.8456	16.7609	17.1519	17.3676	16.9645	17.3504	17.5982	0.689349	0.0620967
O00299	Chloride intracellular channel protein 1	38978.4	59405.3	64253.8	68872.5	60195.7	109295	44862.9	53456.3	88435.3	82255	15.2504	15.8583	15.9715	16.0716	15.8774	16.7379	15.4532	15.7061	16.4323	16.3278	1.26273	0.32728
P49721	Proteasome subunit beta type-2	262469	258112	263477	307654	336626	247500	289307	354892	292425	245999	18.0018	17.9776	18.0073	18.231	18.3608	17.9171	18.1422	18.437	18.1577	17.9083	1.07888	0.435402
Q9H0R4	Haloacid dehalogenase-like hydrolase domain-containing protein 2	401857	496143	546732	463779	506799	582870	555407	565490	426052	550698	18.6163	18.9204	19.0605	18.8231	18.9511	19.1528	19.0832	19.1091	18.7007	19.0709	1.11337	0.202304
P10599	Thioredoxin	2.41869e+06	2.74652e+06	3.19614e+06	3.25602e+06	4.12348e+06	4.31947e+06	3.40022e+06	4.4607e+06	3.31187e+06	2.71835e+06	21.2058	21.3892	21.6079	21.6347	21.9754	22.0424	21.6972	22.0888	21.6592	21.3743	1.28165	0.0652051
P25787	Proteasome subunit alpha type-2	192757	268530	164744	296246	190778	179493	195815	150452	181711	201999	17.5564	18.0347	17.3299	18.1764	17.5415	17.4536	17.5791	17.1989	17.4713	17.624	0.795313	0.129069
O14810	Complexin-1	96718.8	52218.8	196726	127036	45644.1	51602.7	46008.9	189944	65275.1	26853.3	16.5615	15.6723	17.5858	16.9549	15.4781	15.6552	15.4896	17.5352	15.9942	14.7128	0.599857	0.164087
P13861	cAMP-dependent protein kinase type II-alpha regulatory subunit	156297	144868	197050	247341	199553	168659	129706	180501	154830	155910	17.2539	17.1444	17.5882	17.9161	17.6064	17.3638	16.9849	17.4616	17.2403	17.2504	0.884493	0.395578
P07203	Glutathione peroxidase 1	297076	342806	279925	337529	382772	430419	390951	328077	268676	362677	18.1805	18.387	18.0947	18.3647	18.5461	18.7154	18.5766	18.3237	18.0355	18.4683	1.14717	0.198892
O43236	Septin-4	188560	209740	109685	157786	110901	115584	134664	207682	99322.1	273141	17.5247	17.6782	16.743	17.2676	16.7589	16.8186	17.039	17.664	16.5998	18.0593	0.942561	0.674183
Q3LXA3	Triokinase/FMN cyclase	72166.1	61719.9	56917.6	44617.5	40234.8	56870.3	72968.5	28622.5	50354.7	87732.6	16.139	15.9134	15.7966	15.4453	15.2962	15.7954	16.155	14.8049	15.6198	16.4208	0.953705	0.669077
P02675	Fibrinogen beta chain	277733	56510	45757.5	165945	149648	299759	240433	114173	303242	191706	18.0833	15.7862	15.4817	17.3403	17.1912	18.1934	17.8753	16.8009	18.2101	17.5485	1.58619	0.129436
Q96AC1	Fermitin family homolog 2	68464.3	33207.8	54925.5	50012.2	78669.2	65535.1	78476.7	34453.4	51709.4	33175.7	16.0631	15.0192	15.7452	15.61	16.2635	16	16.26	15.0724	15.6581	15.0178	1.10359	0.767175
P68366	Tubulin alpha-4A chain	5.07654e+06	2.35739e+06	1.76698e+06	2.30923e+06	1.67043e+06	1.25752e+06	1.14666e+06	1.52896e+06	2.70399e+06	2.24822e+06	22.2754	21.1688	20.7529	21.139	20.6718	20.2622	20.129	20.5441	21.3667	21.1004	0.611391	0.103122
O95861	3'(2'),5'-bisphosphate nucleotidase 1	124773	155005	180119	166313	136593	144041	186404	149711	148499	129047	16.9289	17.242	17.4586	17.3435	17.0595	17.1361	17.5081	17.1918	17.1801	16.9775	0.952072	0.614228
Q06323	Proteasome activator complex subunit 1	89833	123904	148112	156232	156887	133404	192236	246384	125210	146550	16.455	16.9189	17.1763	17.2533	17.2594	17.0254	17.5525	17.9105	16.934	17.161	1.28766	0.167164
Q9Y3D6	Mitochondrial fission 1 protein	279395	255118	423462	172707	323474	320771	405462	576616	288292	288021	18.0919	17.9608	18.6919	17.398	18.3033	18.2912	18.6292	19.1373	18.1372	18.1358	1.29871	0.199008
Q9H008	Phospholysine phosphohistidine inorganic pyrophosphate phosphatase	345122	433973	411277	394006	477707	306344	652166	484065	379770	615662	18.3967	18.7272	18.6497	18.5879	18.8658	18.2248	19.3149	18.8848	18.5348	19.2318	1.22686	0.280474
Q96AB3	Isochorismatase domain-containing protein 2	179662	145252	200398	260703	215582	184071	175921	280122	178209	206380	17.4549	17.1482	17.6125	17.992	17.7179	17.4899	17.4246	18.0957	17.4432	17.6549	1.05196	0.663236
P31937	3-hydroxyisobutyrate dehydrogenase, mitochondrial	150373	182830	118089	178376	253000	218620	216122	187749	172134	170442	17.1982	17.4801	16.8495	17.4446	17.9488	17.7381	17.7215	17.5184	17.3932	17.3789	1.28964	0.0504456
P02766	Transthyretin	141527	153203	244145	263183	289479	137291	349361	239111	267028	210167	17.1107	17.2251	17.8974	18.0057	18.1431	17.0669	18.4144	17.8673	18.0266	17.6812	1.24051	0.332933
P56134	ATP synthase subunit f, mitochondrial	758487	502003	352592	173794	660338	531259	480186	829932	669576	531187	19.5328	18.9373	18.4276	17.407	19.3328	19.0191	18.8732	19.6626	19.3529	19.0189	1.38136	0.139294
P53680	AP-2 complex subunit sigma	60996.7	44837.8	21364.7	66279.2	64931.9	47525.7	51366.7	57892.5	50094.2	46431.4	15.8964	15.4524	14.3829	16.0163	15.9866	15.5364	15.6485	15.8211	15.6124	15.5028	1.09656	0.445594
P46782	40S ribosomal protein S5	171266	202592	94047.4	186248	225683	216128	237297	198573	208066	207176	17.3859	17.6282	16.5211	17.5069	17.7839	17.7215	17.8563	17.5993	17.6667	17.6605	1.31765	0.0569505
Q9HCM2	Plexin-A4	99782.7	163423	149890	197569	95097.2	56286.7	58645.6	79248.8	67499.2	85757.3	16.6065	17.3183	17.1935	17.592	16.5371	15.7805	15.8397	16.2741	16.0426	16.388	0.483118	0.00183232
Q8N6N7	Acyl-CoA-binding domain-containing protein 7	82618.9	113229	180084	228435	141419	71484.8	186766	362751	65076.1	239088	16.3342	16.7889	17.4583	17.8014	17.1096	16.1253	17.5109	18.4686	15.9898	17.8672	1.17653	0.88655
Q14847	LIM and SH3 domain protein 1	143106	138409	250524	302701	246933	156663	206024	288765	147597	179822	17.1267	17.0786	17.9346	18.2075	17.9138	17.2573	17.6525	18.1395	17.1713	17.4562	0.978991	0.969843
P37802	Transgelin-2	121851	200996	237846	324535	420826	528902	500547	339520	333822	404160	16.8948	17.6168	17.8597	18.308	18.6829	19.0126	18.9331	18.3731	18.3487	18.6246	1.90367	0.00657353
P14854	Cytochrome c oxidase subunit 6B1	1.16232e+06	562236	393579	580621	643703	1.3623e+06	993020	817445	1.54978e+06	573510	20.1486	19.1008	18.5863	19.1472	19.296	20.3776	19.9215	19.6408	20.5636	19.1295	1.46729	0.179294
Q16531	DNA damage-binding protein 1	111443	161722	147706	155652	111171	134112	135575	64193.5	93895.8	170008	16.7659	17.3032	17.1724	17.248	16.7624	17.0331	17.0487	15.9701	16.5188	17.3752	0.819806	0.245404
O15145	Actin-related protein 2/3 complex subunit 3	514223	514992	455811	743566	621384	553871	619197	754367	626513	590758	18.972	18.9742	18.7981	19.5041	19.2451	19.0792	19.24	19.5249	19.257	19.1722	1.1266	0.218041
Q96DE0	U8 snoRNA-decapping enzyme	67343.5	59926.8	62958.1	64554.3	55977.4	64361.5	106709	103582	75204.6	93141.1	16.0393	15.8709	15.9421	15.9782	15.7726	15.9739	16.7033	16.6604	16.1985	16.5071	1.30562	0.11798
Q9Y4G6	Talin-2	34842.5	43221.5	46016.4	52151.7	24016.3	29775.4	14044.6	20241.6	8340.15	25159.8	15.0886	15.3995	15.4899	15.6704	14.5517	14.8618	13.7777	14.305	13.0259	14.6188	0.459916	0.00938265
O60883	G-protein coupled receptor 37-like 1	460484	471643	404070	467968	554512	629743	481602	367815	568616	850873	18.8128	18.8473	18.6242	18.836	19.0809	19.2644	18.8775	18.4886	19.1171	19.6986	1.276	0.179756
P07910	Heterogeneous nuclear ribonucleoproteins C1/C2	36330.4	90339.4	90685.4	43167.6	25301.6	95128.2	87541.2	37512.9	60956.1	85464	15.1489	16.4631	16.4686	15.3977	14.6269	16.5376	16.4177	15.1951	15.8955	16.383	1.00287	0.956829
Q16762	Thiosulfate sulfurtransferase	233106	298700	199028	337086	359247	380802	434493	410186	187811	484238	17.8306	18.1883	17.6026	18.3628	18.4546	18.5387	18.729	18.6459	17.5189	18.8854	1.40883	0.137757
P20810	Calpastatin	102956	73848.5	132006	162944	186095	196184	192700	322072	119426	109525	16.6517	16.1723	17.0102	17.314	17.5057	17.5818	17.556	18.297	16.8658	16.7409	1.59122	0.103587
P62269	40S ribosomal protein S18	79362	95572.5	35613.6	72002.6	93660.9	97016.5	115524	96391.6	84762.7	101603	16.2762	16.5443	15.1201	16.1358	16.5152	16.5659	16.8178	16.5566	16.3711	16.6326	1.38963	0.062183
O60884	DnaJ homolog subfamily A member 2	198386	198686	52808	132148	174102	144267	136290	128730	175974	136996	17.5979	17.6001	15.6885	17.0118	17.4096	17.1384	17.0563	16.974	17.425	17.0638	1.02671	0.597261
P63241	Eukaryotic translation initiation factor 5A-1	159630	260416	338262	324863	139254	114316	176815	154412	115918	194955	17.2844	17.9905	18.3678	18.3095	17.0874	16.8027	17.4319	17.2364	16.8227	17.5728	0.551264	0.0114777
Q96FE5	Leucine-rich repeat and immunoglobulin-like domain-containing nogo receptor-interacting protein 1	224873	169984	308008	246988	211460	106820	106980	129163	128900	223620	17.7787	17.375	18.2326	17.9141	17.69	16.7048	16.707	16.9788	16.9759	17.7707	0.63655	0.0398359
P61601	Neurocalcin-delta	449776	195363	420586	118232	200560	199683	216893	294530	249185	230406	18.7788	17.5758	18.682	16.8513	17.6137	17.6074	17.7266	18.1681	17.9269	17.8138	0.783393	0.681324
P24534	Elongation factor 1-beta	19412.6	49890.1	34164.9	63505.7	25678.2	18520.5	20013.7	41364.4	46956.2	3065.46	14.2447	15.6065	15.0602	15.9546	14.6483	14.1768	14.2887	15.3361	15.519	11.5819	0.621252	0.255349
Q15818	Neuronal pentraxin-1	183450	323398	305724	422331	497064	249084	294199	247644	256916	343800	17.485	18.303	18.2219	18.688	18.9231	17.9263	18.1664	17.9179	17.9709	18.3912	1.01963	0.886509
P60033	CD81 antigen	951687	1.10848e+06	1.62278e+06	510788	921015	1.4978e+06	1.43604e+06	1.61899e+06	1.53242e+06	1.19382e+06	19.8601	20.0802	20.63	18.9624	19.8129	20.5144	20.4537	20.6267	20.5474	20.1872	1.30354	0.171705
Q13618	Cullin-3	209594	182162	112562	257300	177408	157537	147103	110344	159797	160151	17.6772	17.4749	16.7804	17.9731	17.4367	17.2653	17.1665	16.7517	17.2859	17.2891	0.798599	0.269728
Q9HB71	Calcyclin-binding protein	369354	380952	295405	495026	482020	393052	286091	387123	465312	398979	18.4946	18.5392	18.1723	18.9171	18.8787	18.5844	18.1261	18.5624	18.8278	18.606	1.04391	0.723182
Q02818	Nucleobindin-1	48319.7	112475	196368	145261	146248	100277	116932	161704	83272.4	104891	15.5603	16.7792	17.5832	17.1483	17.1581	16.6136	16.8353	17.303	16.3455	16.6785	0.946513	0.891836
P37235	Hippocalcin-like protein 1	58387	236584	227807	205778	297189	118665	191563	214957	240171	201543	15.8334	17.852	17.7975	17.6507	18.181	16.8565	17.5475	17.7137	17.8737	17.6207	1.15671	0.455612
Q14914	Prostaglandin reductase 1	293759	298972	173921	520561	380680	371125	235634	386183	351337	496553	18.1643	18.1897	17.4081	18.9897	18.5382	18.5015	17.8462	18.5589	18.4225	18.9216	1.15055	0.399656
Q9BPW8	Protein NipSnap homolog 1	500138	499299	277089	517223	669928	449851	527009	510046	413813	380126	18.932	18.9295	18.08	18.9804	19.3536	18.7791	19.0075	18.9603	18.6586	18.5361	1.09669	0.52201
Q9UBP4	Dickkopf-related protein 3	103108	199425	338918	237119	447155	332766	323785	458334	390730	269599	16.6538	17.6055	18.3706	17.8553	18.7704	18.3441	18.3047	18.806	18.5758	18.0405	1.68635	0.0295075
P22626	Heterogeneous nuclear ribonucleoproteins A2/B1	390802	412267	795267	470493	244070	356720	456243	378594	498731	500646	18.5761	18.6532	19.6011	18.8438	17.8969	18.4444	18.7994	18.5303	18.9279	18.9334	0.784664	0.262925
O75822	Eukaryotic translation initiation factor 3 subunit J	102689	95302.2	128838	137498	131798	142812	89446.8	150440	145132	112341	16.6479	16.5402	16.9752	17.069	17.008	17.1238	16.4487	17.1988	17.147	16.7775	1.10837	0.446518
Q9Y4I1	Unconventional myosin-Va	204295	139100	26516.2	148644	85826	39135.9	78732	49395.1	142624	111331	17.6403	17.0858	14.6946	17.1815	16.3891	15.2562	16.2647	15.5921	17.1219	16.7645	0.651867	0.5277
Q9H492	Microtubule-associated proteins 1A/1B light chain 3A	329245	311992	301451	320089	268482	208437	201873	287973	346806	188854	18.3288	18.2511	18.2016	18.2881	18.0345	17.6693	17.6231	18.1356	18.4038	17.5269	0.793186	0.0715799
Q9UHC6	Contactin-associated protein-like 2	187488	176177	177679	159879	101002	32119.1	101318	47441.3	45178.4	130773	17.5164	17.4267	17.4389	17.2866	16.624	14.9711	16.6285	15.5339	15.4633	16.9967	0.43527	0.0108535
Q13363	C-terminal-binding protein 1	517107	450547	389894	500514	442658	248261	376197	418648	430045	403557	18.9801	18.7813	18.5727	18.9331	18.7558	17.9215	18.5211	18.6754	18.7141	18.6224	0.832181	0.14542
P62906	60S ribosomal protein L10a	180977	163125	32020	153055	173002	186565	208255	207121	216520	218076	17.4654	17.3156	14.9667	17.2237	17.4004	17.5093	17.668	17.6601	17.7241	17.7345	1.5238	0.103051
Q9UM22	Mammalian ependymin-related protein 1	323345	397503	408634	348745	377817	301955	294385	250060	257244	417233	18.3027	18.6006	18.6404	18.4118	18.5273	18.204	18.1673	17.9319	17.9728	18.6705	0.856293	0.17638
P04632	Calpain small subunit 1	396635	450308	401566	415585	590978	859909	821831	737417	677706	695072	18.5975	18.7806	18.6153	18.6648	19.1727	19.7138	19.6485	19.4921	19.3703	19.4068	1.75588	6.3226e-05
P30043	Flavin reductase (NADPH)	192061	193145	232768	379125	167324	261573	261839	170494	273070	321947	17.5512	17.5593	17.8285	18.5323	17.3523	17.9969	17.9983	17.3794	18.0589	18.2965	0.973656	0.940336
Q9H313	Protein tweety homolog 1	166948	291799	257071	242912	266624	260062	272186	176316	189232	342998	17.349	18.1546	17.9718	17.8901	18.0244	17.9885	18.0542	17.4278	17.5298	18.3878	1.0482	0.797416
Q9UI09	NADH dehydrogenase [ubiquinone] 1 alpha subcomplex subunit 12	76979.9	53705.4	18276.6	25239	54350.6	58687.6	57085.2	53429.7	60944.3	36803	16.2322	15.7128	14.1577	14.6234	15.73	15.8408	15.8008	15.7054	15.8952	15.1675	1.22962	0.241206
Q96PY5	Formin-like protein 2	280345	171454	194286	219289	95639.4	218972	208952	112579	221648	226670	18.0968	17.3875	17.5678	17.7425	16.5453	17.7404	17.6728	16.7806	17.7579	17.7902	0.835447	0.337275
Q08380	Galectin-3-binding protein	205418	228753	324790	265454	159936	205458	177740	160323	122271	149610	17.6482	17.8034	18.3091	18.0181	17.2871	17.6485	17.4394	17.2906	16.8997	17.1909	0.634729	0.00508155
Q9H7Z7	Prostaglandin E synthase 2	205955	308793	308158	358303	367476	200680	175486	342177	320183	366307	17.652	18.2363	18.2333	18.4508	18.4873	17.6145	17.421	18.3844	18.2885	18.4827	1.00028	0.91602
P10606	Cytochrome c oxidase subunit 5B, mitochondrial	2.17608e+06	976977	296655	830214	746277	2.21037e+06	1.53601e+06	570109	2.35424e+06	835190	21.0533	19.898	18.1784	19.6631	19.5094	21.0759	20.5508	19.1209	21.1668	19.6717	1.28541	0.472658
Q15102	Platelet-activating factor acetylhydrolase IB subunit gamma	121328	171910	382221	277959	119229	168190	180178	122700	208632	225430	16.8886	17.3913	18.544	18.0845	16.8634	17.3597	17.4591	16.9048	17.6706	17.7823	0.716271	0.30038
O00244	Copper transport protein ATOX1	124959	108198	194902	198925	209375	109614	123851	260690	135678	124704	16.9311	16.7233	17.5724	17.6019	17.6757	16.7421	16.9182	17.992	17.0498	16.9282	1.02492	0.973742
Q8WXF7	Atlastin-1	357535	269547	310560	290814	94275.5	148992	92100.2	91096.9	169378	184348	18.4477	18.0402	18.2445	18.1497	16.5246	17.1849	16.4909	16.4751	17.3699	17.4921	0.423399	0.000894718
Q00765	Receptor expression-enhancing protein 5	122974	81762.8	143900	75126.4	162654	165244	189673	227030	150448	99000	16.908	16.3192	17.1347	16.197	17.3114	17.3342	17.5332	17.7925	17.1989	16.5951	1.56385	0.0427715
Q9Y3F4	Serine-threonine kinase receptor-associated protein	305774	293658	310188	289517	209593	202753	171065	134083	235158	272439	18.2221	18.1638	18.2428	18.1433	17.6772	17.6294	17.3842	17.0328	17.8433	18.0556	0.681096	0.0124917
Q9NZL9	Methionine adenosyltransferase 2 subunit beta	132657	147324	166015	159069	143796	138652	157045	125339	130753	171148	17.0173	17.1686	17.341	17.2793	17.1337	17.0811	17.2608	16.9355	16.9965	17.3849	0.954977	0.515869
Q9GZP4	PITH domain-containing protein 1	406033	458444	480025	478746	462737	365921	377174	369095	343689	413166	18.6312	18.8064	18.8728	18.8689	18.8198	18.4812	18.5249	18.4936	18.3907	18.6564	0.852611	0.0318666
P07919	Cytochrome b-c1 complex subunit 6, mitochondrial	653366	445937	666338	222522	879815	745127	732530	1.90467e+06	884302	487009	19.3175	18.7665	19.3459	17.7636	19.7468	19.5071	19.4825	20.8611	19.7542	18.8936	1.889	0.0730096
P18859	ATP synthase-coupling factor 6, mitochondrial	511157	414232	582392	262260	996526	664287	778161	1.40723e+06	721401	406399	18.9634	18.6601	19.1516	18.0006	19.9265	19.3414	19.5697	20.4244	19.4604	18.6325	1.8734	0.0453894
Q9BX66	Sorbin and SH3 domain-containing protein 1	151511	145361	114844	102995	186395	364794	300606	171900	233188	279095	17.2091	17.1493	16.8093	16.6522	17.508	18.4767	18.1975	17.3912	17.8311	18.0904	1.98944	0.00375771
Q07960	Rho GTPase-activating protein 1	193751	220423	154132	194710	133058	121747	98624.3	100754	197829	155270	17.5638	17.7499	17.2338	17.571	17.0217	16.8935	16.5897	16.6205	17.5939	17.2444	0.705343	0.0364389
Q9UKK9	ADP-sugar pyrophosphatase	163209	202850	186869	132290	454653	295482	246204	170343	153736	213004	17.3164	17.6301	17.5117	17.0133	18.7944	18.1727	17.9095	17.3781	17.2301	17.7005	1.49191	0.148041
O95831	Apoptosis-inducing factor 1, mitochondrial	194227	204982	116368	200656	227952	174948	195909	144777	163852	173668	17.5674	17.6451	16.8283	17.6144	17.7984	17.4166	17.5798	17.1435	17.322	17.406	1.00629	0.877761
Q99714	3-hydroxyacyl-CoA dehydrogenase type-2	327868	314714	222507	434729	169945	100011	309509	172151	221698	461342	18.3228	18.2637	17.7635	18.7298	17.3747	16.6098	18.2396	17.3933	17.7582	18.8155	0.735824	0.211452
Q9BXK5	Bcl-2-like protein 13	326816	181064	335468	215555	314298	195416	236005	415856	292579	198307	18.3181	17.4661	18.3558	17.7177	18.2618	17.5762	17.8485	18.6657	18.1585	17.5974	1.04036	0.852187
Q96E17	Ras-related protein Rab-3C	95490.9	145118	102359	277002	150809	62760.3	58548.8	173836	131997	115765	16.5431	17.1469	16.6433	18.0795	17.2024	15.9376	15.8374	17.4074	17.0101	16.8208	0.745967	0.386286
O95299	NADH dehydrogenase [ubiquinone] 1 alpha subcomplex subunit 10, mitochondrial	319082	213570	125194	143406	136845	83346.8	115381	111162	183605	150636	18.2836	17.7044	16.9338	17.1297	17.0622	16.3468	16.816	16.7623	17.4862	17.2007	0.649795	0.108483
Q15056	Eukaryotic translation initiation factor 4H	202775	218616	489407	255022	144143	163381	134954	178177	190612	196025	17.6295	17.738	18.9007	17.9603	17.1371	17.3179	17.0421	17.443	17.5403	17.5807	0.576014	0.0230946
P46108	Adapter molecule crk	416616	132167	307757	210431	589647	143733	76860.8	544519	97057.1	112992	18.6684	17.012	18.2314	17.683	19.1695	17.133	16.23	19.0546	16.5665	16.7859	0.977726	0.584206
Q04837	Single-stranded DNA-binding protein, mitochondrial	423124	485826	305854	380955	473552	265997	312726	401453	315870	379817	18.6907	18.8901	18.2225	18.5393	18.8532	18.0211	18.2545	18.6149	18.269	18.5349	0.897971	0.418926
O14561	Acyl carrier protein, mitochondrial	421919	284718	282052	297092	480153	463575	496831	693799	566260	310668	18.6866	18.1192	18.1056	18.1806	18.8731	18.8224	18.9224	19.4042	19.1111	18.245	1.56133	0.0239642
Q9Y265	RuvB-like 1	105994	119501	15405.2	82583.5	75193.4	137591	119470	73705.5	101101	151283	16.6936	16.8667	13.9111	16.3336	16.1983	17.07	16.8663	16.1695	16.6254	17.2069	1.35678	0.245375
Q9Y266	Nuclear migration protein nudC	167766	148362	277052	227309	203583	214323	242043	220685	205606	199910	17.3561	17.1788	18.0798	17.7943	17.6353	17.7094	17.8849	17.7516	17.6495	17.609	1.04503	0.556825
Q15417	Calponin-3	112544	174863	299903	269544	133187	248312	232567	195434	203293	262813	16.7801	17.4159	18.1941	18.0402	17.0231	17.9218	17.8273	17.5763	17.6332	18.0037	0.992473	0.86084
Q92796	Disks large homolog 3	114258	119720	103595	132558	53662.6	48924.2	62632.6	68613	63101.7	46126.4	16.8019	16.8693	16.6606	17.0163	15.7116	15.5783	15.9346	16.0662	15.9454	15.4933	0.486475	4.17312e-05
O95373	Importin-7	116218	132566	108752	159035	55403.2	82494.9	76161.7	65291.1	97286	86607	16.8265	17.0163	16.7307	17.279	15.7577	16.332	16.2168	15.9946	16.5699	16.4022	0.597845	0.00291238
P16070	CD44 antigen	439057	771198	601658	406164	1.21632e+06	2.29336e+06	1.76672e+06	1.64088e+06	1.53671e+06	1.97949e+06	18.744	19.5567	19.1986	18.6317	20.2141	21.129	20.7526	20.646	20.5514	20.9167	3.13589	9.55086e-05
P41217	OX-2 membrane glycoprotein	256055	226712	462720	175967	355922	159796	319647	380660	167722	164533	17.9661	17.7905	18.8198	17.4249	18.4412	17.2859	18.2861	18.5381	17.3557	17.328	0.920399	0.750393
P54764	Ephrin type-A receptor 4	74138.5	55214.9	38452	52317	48210.4	37992.4	36063.4	42036.3	46759	12033.2	16.1779	15.7528	15.2308	15.675	15.5571	15.2134	15.1382	15.3593	15.513	13.5547	0.675668	0.153189
Q8N9N7	Leucine-rich repeat-containing protein 57	203748	240208	254901	158893	241369	153630	193065	227676	192169	189638	17.6364	17.8739	17.9596	17.2777	17.8809	17.2291	17.5587	17.7966	17.552	17.5329	0.930766	0.5867
Q53H12	Acylglycerol kinase, mitochondrial	146973	209270	70951.1	50522.3	155523	71249.5	111886	121295	79588	138954	17.1652	17.675	16.1145	15.6246	17.2468	16.1206	16.7717	16.8882	16.2803	17.0842	0.94686	0.846568
P54578	Ubiquitin carboxyl-terminal hydrolase 14	256281	370505	487795	533286	169596	154866	156934	159941	225331	213509	17.9674	18.4991	18.8959	19.0245	17.3717	17.2407	17.2598	17.2872	17.7817	17.7039	0.437	0.000867374
Q7Z3D6	D-glutamate cyclase, mitochondrial	126477	154982	95486.8	204686	135309	27833.3	107346	53513.1	142187	119618	16.9485	17.2417	16.543	17.6431	17.0459	14.7645	16.7119	15.7076	17.1174	16.8681	0.671452	0.195058
P62424	60S ribosomal protein L7a	119408	95403.7	48631.8	169331	139813	97475	102886	98126.1	89458.2	115738	16.8655	16.5418	15.5696	17.3695	17.0931	16.5727	16.6507	16.5823	16.4489	16.8205	0.991274	0.7457
P09110	3-ketoacyl-CoA thiolase, peroxisomal	219238	180050	117838	222208	154503	161592	142750	118905	192497	249349	17.7421	17.458	16.8464	17.7616	17.2373	17.302	17.1231	16.8594	17.5545	17.9278	0.919384	0.653189
P54750	Calcium/calmodulin-dependent 3',5'-cyclic nucleotide phosphodiesterase 1A	111187	94893	166729	142650	73988.4	46792	129192	3198.18	117026	50522.2	16.7626	16.534	17.3471	17.1221	16.175	15.514	16.9792	11.643	16.8365	15.6246	0.544135	0.182353
P35998	26S proteasome regulatory subunit 7	281533	225736	180008	302300	235622	144170	335492	245338	316771	349015	18.1029	17.7843	17.4577	18.2056	17.8461	17.1374	18.3559	17.9044	18.2731	18.4129	1.09569	0.727239
Q15185	Prostaglandin E synthase 3	132311	188989	239145	157999	124006	162377	152620	122673	198329	168260	17.0136	17.5279	17.8675	17.2696	16.92	17.309	17.2196	16.9045	17.5975	17.3603	0.861365	0.341406
P36969	Phospholipid hydroperoxide glutathione peroxidase	445893	415747	396673	413338	494259	406958	417431	393268	398792	422104	18.7663	18.6653	18.5976	18.657	18.9149	18.6345	18.6712	18.5852	18.6053	18.6872	1.0101	0.868451
P51693	Amyloid-like protein 1	111417	100897	277013	103721	134068	138598	89461.7	135320	105440	79700.4	16.7656	16.6225	18.0796	16.6623	17.0326	17.0805	16.449	17.046	16.6861	16.2823	0.767323	0.434256
P49006	MARCKS-related protein	14698	65948.2	89509.2	20090.5	38912.1	82015.2	56390.6	66031.2	49068.8	47816	13.8433	16.009	16.4497	14.2942	15.2479	16.3236	15.7832	16.0109	15.5825	15.5452	1.19226	0.298489
Q12906	Interleukin enhancer-binding factor 3	104713	117896	50582.2	39399.6	106906	123946	122371	50522.6	114231	120580	16.6761	16.8472	15.6263	15.2659	16.706	16.9193	16.9009	15.6246	16.8016	16.8796	1.36186	0.218187
Q02790	Peptidyl-prolyl cis-trans isomerase FKBP4	129739	153368	162764	197681	74351.7	104891	77916.3	80388.9	100869	120159	16.9853	17.2266	17.3124	17.5928	16.1821	16.6785	16.2496	16.2947	16.6221	16.8746	0.578637	0.00180694
P18124	60S ribosomal protein L7	150155	180062	52788.8	246518	247528	142429	245436	209200	136117	221281	17.1961	17.4581	15.6879	17.9113	17.9172	17.1199	17.905	17.6745	17.0545	17.7555	1.27291	0.270402
P20618	Proteasome subunit beta type-1	156842	262648	160971	297747	274976	87720.7	119450	314275	25312.8	19628.4	17.259	18.0028	17.2964	18.1837	18.0689	16.4206	16.866	18.2617	14.6276	14.2607	0.638697	0.187601
O75367	Core histone macro-H2A.1	23185.2	22467.4	4811.16	3226.73	17430.5	16498	25056	13700.8	31007.2	28321.7	14.5009	14.4555	12.2322	11.6559	14.0893	14.01	14.6129	13.742	14.9203	14.7896	1.6392	0.107597
Q92686	Neurogranin	446781	320071	1.08119e+06	371057	643059	152747	325694	650577	403946	254645	18.7692	18.288	20.0442	18.5013	19.2946	17.2208	18.3132	19.3114	18.6238	17.9581	0.730225	0.411726
O95970	Leucine-rich glioma-inactivated protein 1	236471	240453	207066	211300	224061	139024	156913	153679	154301	198211	17.8513	17.8754	17.6597	17.6889	17.7735	17.085	17.2596	17.2296	17.2354	17.5967	0.76414	0.0206243
Q6F5E8	Capping protein, Arp2/3 and myosin-I linker protein 2	193496	76003.1	59622	130141	169973	115368	121042	240081	158723	120889	17.5619	16.2138	15.8636	16.9897	17.3749	16.8159	16.8851	17.8732	17.2762	16.8833	1.34429	0.188908
O43809	Cleavage and polyadenylation specificity factor subunit 5	64778.2	52291.1	92591.2	51109.4	141653	86080	80960.2	78286.8	60206.6	74804.6	15.9832	15.6743	16.4986	15.6413	17.112	16.3934	16.3049	16.2565	15.8776	16.1908	1.33449	0.158923
P27361	Mitogen-activated protein kinase 3	31726.1	49581.7	68447.3	68203.3	38616.7	57489.6	51579.2	8383.44	41317.9	26656.8	14.9534	15.5975	16.0627	16.0576	15.2369	15.811	15.6545	13.0333	15.3345	14.7022	0.68528	0.243258
P20073	Annexin A7	194572	242274	196112	414632	279913	348027	213743	274649	297159	203615	17.5699	17.8863	17.5813	18.6615	18.0946	18.4088	17.7055	18.0672	18.1809	17.6355	1.0291	0.72833
O75122	CLIP-associating protein 2	189154	155565	180239	202143	82173.1	108987	112601	76768.3	108189	126571	17.5292	17.2472	17.4596	17.625	16.3264	16.7338	16.7809	16.2282	16.7232	16.9496	0.564148	0.000685184
P61026	Ras-related protein Rab-10	848105	929727	968096	629362	760014	519480	629808	670166	528766	742682	19.6939	19.8264	19.8848	19.2635	19.5357	18.9867	19.2646	19.3542	19.0123	19.5024	0.760609	0.0438729
Q9Y5J7	Mitochondrial import inner membrane translocase subunit Tim9	239815	228993	396191	206445	324684	230682	307147	604969	286765	231866	17.8716	17.8049	18.5958	17.6554	18.3087	17.8155	18.2286	19.2065	18.1295	17.8229	1.23579	0.407445
P25398	40S ribosomal protein S12	174713	183614	83088.7	183372	191866	182742	260651	211019	210451	204817	17.4146	17.4863	16.3424	17.4844	17.5497	17.4794	17.9918	17.687	17.6831	17.644	1.34611	0.0744028
P68400	Casein kinase II subunit alpha	98538.7	97023.6	91260.2	131457	55568.5	56004.2	49038	64941.4	68676.9	77237.7	16.5884	16.566	16.4777	17.0042	15.762	15.7732	15.5816	15.9869	16.0675	16.237	0.592056	0.00113217
P49720	Proteasome subunit beta type-3	28314.3	33812.8	32178.9	36464.3	28374.4	12423	22074	24001.4	23694.9	28727.1	14.7892	15.0453	14.9738	15.1542	14.7923	13.6007	14.4301	14.5508	14.5323	14.8101	0.710124	0.0509716
O60220	Mitochondrial import inner membrane translocase subunit Tim8 A	216394	180484	245527	283491	320149	212673	219518	367119	253277	196723	17.7233	17.4615	17.9055	18.1129	18.2884	17.6983	17.744	18.4859	17.9504	17.5858	1.13005	0.479063
Q9C0C9	(E3-independent) E2 ubiquitin-conjugating enzyme	60382	70670	72801.1	66647.2	49907.6	33710.5	43421.6	52535.3	37061.1	34909.3	15.8818	16.1088	16.1517	16.0243	15.607	15.0409	15.4061	15.681	15.1776	15.0913	0.619951	0.00130164
Q9P121	Neurotrimin	392426	298800	313522	141398	342218	637315	376138	240323	438359	439981	18.5821	18.1888	18.2582	17.1094	18.3846	19.2816	18.5209	17.8746	18.7418	18.7471	1.43922	0.147221
P49411	Elongation factor Tu, mitochondrial	314930	118497	403589	264441	73835.3	113797	67220.1	46692.6	267351	133873	18.2647	16.8545	18.6225	18.0126	16.172	16.7961	16.0366	15.5109	18.0284	17.0305	0.425357	0.0391155
Q9UHG3	Prenylcysteine oxidase 1	311907	310996	314686	312421	301307	249666	295282	247376	247525	172231	18.2508	18.2465	18.2636	18.2531	18.2009	17.9296	18.1717	17.9163	17.9172	17.394	0.807133	0.0549153
Q6P587	Acylpyruvase FAHD1, mitochondrial	173135	149599	173132	191841	154470	108463	128218	176359	129871	133796	17.4015	17.1907	17.4015	17.5496	17.237	16.7269	16.9682	17.4282	16.9867	17.0297	0.805749	0.0455045
P48506	Glutamate--cysteine ligase catalytic subunit	143951	146698	200495	143790	82744.7	114620	95410.1	75503.7	122684	136478	17.1352	17.1625	17.6132	17.1336	16.3364	16.8065	16.5419	16.2043	16.9046	17.0583	0.658799	0.0130977
Q7L099	Protein RUFY3	560601	616931	413906	479960	617872	747535	634645	506590	840474	1.10576e+06	19.0966	19.2347	18.6589	18.8726	19.2369	19.5118	19.2756	18.9505	19.6808	20.0766	1.43313	0.0607095
P20338	Ras-related protein Rab-4A	103802	140058	190704	159166	152796	134627	126316	148082	80340	122621	16.6635	17.0957	17.541	17.2802	17.2212	17.0386	16.9467	17.176	16.2938	16.9038	0.858732	0.367262
Q13098	COP9 signalosome complex subunit 1	218230	185079	149267	291744	140063	139951	130480	205633	216170	123891	17.7355	17.4978	17.1875	18.1543	17.0957	17.0946	16.9935	17.6497	17.7218	16.9187	0.754995	0.135485
Q8TDJ6	DmX-like protein 2	122427	116629	21795.8	112080	37996.6	22326.6	31759.5	39627.6	99350.7	84151.1	16.9016	16.8316	14.4118	16.7742	15.2136	14.4465	14.9549	15.2742	16.6002	16.3607	0.563485	0.27324
Q9NY65	Tubulin alpha-8 chain	176369	73849.9	81555.1	146422	47421.9	49131.7	31828.2	25870.7	44902.7	110033	17.4282	16.1723	16.3155	17.1598	15.5333	15.5844	14.958	14.659	15.4545	16.7476	0.431048	0.0196387
Q9BX68	Histidine triad nucleotide-binding protein 2, mitochondrial	118400	79456.2	130777	139769	78948.5	54167.4	73706.7	108280	86285.8	79211.4	16.8533	16.2779	16.9968	17.0927	16.2686	15.7251	16.1695	16.7244	16.3968	16.2734	0.684027	0.0380881
Q8WXD2	Secretogranin-3	14162.3	48706	93665.8	86329.1	90164.2	42652.2	53661	94748.3	26014.1	47656.6	13.7898	15.5718	16.5152	16.3976	16.4603	15.3803	15.7116	16.5318	14.667	15.5404	0.974201	0.816905
P08247	Synaptophysin	1.8913e+06	1.91771e+06	1.74149e+06	2.22498e+06	2.38151e+06	1.3491e+06	1.60157e+06	1.54111e+06	1.32866e+06	1.88708e+06	20.8509	20.871	20.7319	21.0854	21.1834	20.3636	20.6111	20.5555	20.3415	20.8477	0.865031	0.2132
E9PAV3	Nascent polypeptide-associated complex subunit alpha, muscle-specific form	95964.3	88942.9	126750	93105.5	102042	115541	113620	110680	101526	114846	16.5502	16.4406	16.9516	16.5066	16.6388	16.8181	16.7939	16.756	16.6315	16.8093	1.08418	0.237157
P41222	Prostaglandin-H2 D-isomerase	176030	339136	532874	157283	202114	448125	282114	214697	296617	285545	17.4255	18.3715	19.0234	17.263	17.6248	18.7735	18.1059	17.7119	18.1782	18.1234	0.956431	0.870275
P42025	Beta-centractin	228841	153371	145925	168748	130898	114871	136177	106259	140250	115101	17.804	17.2267	17.1549	17.3645	16.9981	16.8097	17.0551	16.6972	17.0976	16.8125	0.711315	0.00979223
P68402	Platelet-activating factor acetylhydrolase IB subunit beta	356634	466423	652566	578339	375985	282941	386439	398741	266168	352327	18.4441	18.8313	19.3158	19.1416	18.5203	18.1101	18.5599	18.6051	18.022	18.4266	0.669471	0.0218586
P62701	40S ribosomal protein S4, X isoform	226601	233882	49260	327689	216933	105802	138337	156729	146254	272418	17.7898	17.8354	15.5881	18.322	17.7269	16.691	17.0778	17.2579	17.1581	18.0555	0.825119	0.920473
P51452	Dual specificity protein phosphatase 3	52473.3	93332.8	207439	111837	76017.5	36156.6	41282.1	47535.8	53638	50118.5	15.6793	16.5101	17.6623	16.771	16.214	15.142	15.3332	15.5367	15.711	15.6131	0.436838	0.0214628
Q16864	V-type proton ATPase subunit F	577131	405009	520463	512743	476207	552535	511908	530183	593321	450982	19.1385	18.6276	18.9894	18.9679	18.8612	19.0757	18.9655	19.0161	19.1785	18.7827	1.03047	0.674062
O14495	Phospholipid phosphatase 3	17216.6	21094.4	11068.9	18709.8	30111.9	28128.3	24483.4	30303.2	38301.5	7875.61	14.0715	14.3646	13.4342	14.1915	14.878	14.7797	14.5795	14.8872	15.2251	12.9432	1.55877	0.265265
P11279	Lysosome-associated membrane glycoprotein 1	63324.3	80563.8	82104.5	44010.1	83106	83267.9	71887.7	69088.5	69866.2	80272.9	15.9505	16.2978	16.3252	15.4255	16.3427	16.3455	16.1335	16.0762	16.0923	16.2926	1.12959	0.263193
Q15847	Adipogenesis regulatory factor	250019	277925	306236	604880	909791	990333	1.00067e+06	1.82972e+06	582262	271247	17.9317	18.0843	18.2243	19.2063	19.7952	19.9176	19.9325	20.8032	19.1513	18.0492	2.58688	0.0450207
P30520	Adenylosuccinate synthetase isozyme 2	95044.1	71812.2	123872	98881.6	63536.9	39888.4	50608.3	45995.4	64472.9	46077.8	16.5363	16.1319	16.9185	16.5934	15.9553	15.2837	15.6271	15.4892	15.9764	15.4918	0.531437	0.00141795
P10645	Chromogranin-A	20882.9	19798.3	180074	69206.2	34690.9	81868.4	105727	127214	113226	31512.7	14.35	14.2731	17.4582	16.0786	15.0823	16.321	16.69	16.9569	16.7888	14.9436	1.13633	0.457087
Q6IBS0	Twinfilin-2	225676	170911	285744	258442	81239.2	105614	83225	107479	157942	134456	17.7839	17.3829	18.1244	17.9795	16.3099	16.6884	16.3447	16.7137	17.269	17.0368	0.474755	0.00148872
P29972	Aquaporin-1	69312.4	219163	30748.4	131346	32911.2	214440	74317.5	23103	243322	158742	16.0808	17.7416	14.9082	17.003	15.0063	17.7102	16.1814	14.4958	17.8925	17.2763	1.10502	0.994418
Q16720	Plasma membrane calcium-transporting ATPase 3	135825	114494	147278	158918	97956	71077.8	51628.9	88261.2	101369	88307.2	17.0514	16.8049	17.1682	17.2779	16.5798	16.1171	15.6559	16.4295	16.6293	16.4302	0.597287	0.00535101
O43169	Cytochrome b5 type B	182520	211880	247681	115214	223259	175847	212434	232786	178238	166426	17.4777	17.6929	17.9181	16.814	17.7684	17.424	17.6967	17.8286	17.4434	17.3445	1.0467	0.62758
Q9UM19	Hippocalcin-like protein 4	425227	506843	585401	424557	613107	467936	475177	889855	761463	529641	18.6979	18.9512	19.1591	18.6956	19.2258	18.836	18.8581	19.7632	19.5384	19.0147	1.28291	0.15873
Q9H1E3	Nuclear ubiquitous casein and cyclin-dependent kinase substrate 1	71829.2	38973.6	107583	108678	107738	107626	78127.7	154009	99955.8	64607.8	16.1323	15.2502	16.7151	16.7297	16.7172	16.7157	16.2535	17.2327	16.609	15.9794	1.2476	0.314933
P49407	Beta-arrestin-1	202201	286156	261038	334763	294520	217700	227138	239500	232250	235391	17.6254	18.1264	17.9939	18.3528	18.168	17.732	17.7932	17.8697	17.8253	17.8447	0.889476	0.318582
P01859	Immunoglobulin heavy constant gamma 2	26379.2	96558.3	400809	140181	94019.6	223914	193970	74914.3	59637.7	39048.9	14.6871	16.5591	18.6126	17.0969	16.5207	17.7726	17.5655	16.193	15.8639	15.253	0.688333	0.801897
Q9ULP9	TBC1 domain family member 24	84315.6	128949	102375	132312	103334	73274.5	83979.1	53110.8	70930.8	113290	16.3635	16.9764	16.6435	17.0136	16.657	16.161	16.3577	15.6967	16.1141	16.7897	0.741031	0.0910972
O43765	Small glutamine-rich tetratricopeptide repeat-containing protein alpha	113380	153149	228566	177767	79344.3	104561	115281	124919	101444	109290	16.7908	17.2246	17.8023	17.4396	16.2758	16.674	16.8148	16.9306	16.6303	16.7378	0.628993	0.0136253
P46976	Glycogenin-1	100386	255240	178808	212665	320962	274427	437432	285193	263585	333456	16.6152	17.9615	17.448	17.6982	18.292	18.0661	18.7387	18.1216	18.0079	18.3471	1.70888	0.014551
P53004	Biliverdin reductase A	210127	213552	269827	268342	206147	129845	179749	169788	180104	209455	17.6809	17.7042	18.0417	18.0337	17.6533	16.9864	17.4556	17.3734	17.4585	17.6763	0.745154	0.0206007
O95674	Phosphatidate cytidylyltransferase 2	141969	128903	63420.9	102876	156229	130554	98848.9	99980.9	117052	127751	17.1152	16.9759	15.9527	16.6506	17.2533	16.9943	16.5929	16.6094	16.8368	16.963	1.11386	0.429309
Q9H3Q1	Cdc42 effector protein 4	11887.1	28178.4	19015.7	39473.9	48045.5	61709.5	80528.8	49710.9	24345.6	36307.1	13.5371	14.7823	14.2149	15.2686	15.5521	15.9132	16.2972	15.6013	14.5714	15.148	2.0337	0.0369729
Q9H0E2	Toll-interacting protein	121811	109802	188379	160824	117850	67763.9	102350	124238	100119	77866.6	16.8943	16.7446	17.5233	17.2951	16.8466	16.0482	16.6431	16.9227	16.6114	16.2487	0.677421	0.0369875
P26373	60S ribosomal protein L13	190239	114357	140676	177489	186155	139177	98713.8	178873	145949	153766	17.5375	16.8032	17.102	17.4374	17.5061	17.0866	16.591	17.4486	17.1551	17.2304	0.96627	0.819075
Q6PIU2	Neutral cholesterol ester hydrolase 1	263093	285320	261378	248521	215930	117404	148245	155538	199408	179262	18.0052	18.1222	17.9958	17.923	17.7202	16.8411	17.1776	17.2469	17.6054	17.4517	0.639879	0.00377514
Q96HN2	Adenosylhomocysteinase 3	248630	232167	218475	259544	241699	194014	302585	199361	197521	184211	17.9236	17.8248	17.7371	17.9856	17.8829	17.5658	18.207	17.605	17.5916	17.491	0.917377	0.351017
P25325	3-mercaptopyruvate sulfurtransferase	69228.2	73517.2	59358.3	79540.7	79065.7	91178.7	93417.1	47620.7	81439.1	104753	16.0791	16.1658	15.8572	16.2794	16.2708	16.4764	16.5114	15.5393	16.3134	16.6766	1.17755	0.374978
Q16543	Hsp90 co-chaperone Cdc37	186585	182695	201199	195683	189802	138876	144648	183985	193316	122421	17.5095	17.4791	17.6183	17.5782	17.5341	17.0834	17.1422	17.4892	17.5606	16.9015	0.846685	0.10807
Q15746	Myosin light chain kinase, smooth muscle	33169.9	111022	90127.8	95501	112085	173237	147535	49460.1	85985.5	94994.4	15.0176	16.7605	16.4597	16.5432	16.7742	17.4024	17.1707	15.594	16.3918	16.5356	1.34072	0.350374
P69892	Hemoglobin subunit gamma-2	228167	272313	152346	1.06036e+06	66405	158968	176816	535419	269979	450892	17.7997	18.0549	17.217	20.0161	16.019	17.2784	17.4319	19.0303	18.0425	18.7824	0.645379	0.512327
Q15404	Ras suppressor protein 1	47113.8	66026.9	110006	67953	61239	83477	86119.3	77189.9	73556.5	77986	15.5239	16.0108	16.7472	16.0522	15.9022	16.3491	16.394	16.2361	16.1666	16.2509	1.05249	0.558732
O15173	Membrane-associated progesterone receptor component 2	143238	166415	271528	174335	184010	153322	194218	178144	156041	192654	17.1281	17.3444	18.0507	17.4115	17.4894	17.2262	17.5673	17.4427	17.2516	17.5557	0.933922	0.733304
P54725	UV excision repair protein RAD23 homolog A	209244	187736	342337	241995	193241	210860	231443	256338	184817	180809	17.6748	17.5183	18.3851	17.8846	17.56	17.6859	17.8203	17.9677	17.4957	17.4641	0.854303	0.299083
P45974	Ubiquitin carboxyl-terminal hydrolase 5	220149	191528	43879.1	141413	109520	144249	111012	59953.1	198081	151629	17.7481	17.5472	15.4212	17.1096	16.7408	17.1382	16.7604	15.8715	17.5957	17.2102	0.864864	0.894691
Q99426	Tubulin-folding cofactor B	72192.7	95071.2	197668	121914	40107.5	60417.4	65276.4	42953.4	59823.5	56585.1	16.1396	16.5367	17.5927	16.8955	15.2916	15.8827	15.9943	15.3905	15.8684	15.7881	0.445265	0.00511041
P41567	Eukaryotic translation initiation factor 1	82378.6	52939.7	89974.3	81982.6	65676.7	87587.2	74841.2	126491	96252.7	63575	16.33	15.6921	16.4572	16.323	16.0031	16.4184	16.1915	16.9487	16.5545	15.9562	1.1161	0.555037
Q13442	28 kDa heat- and acid-stable phosphoprotein	122397	105024	199833	50817.2	149311	191847	168908	200614	129404	99860	16.9012	16.6804	17.6084	15.633	17.188	17.5496	17.3659	17.6141	16.9815	16.6076	1.31074	0.211
Q9H444	Charged multivesicular body protein 4b	32794.9	33962.6	61540.9	46004.1	81937.6	37231.3	43346.7	107172	86665.2	63320.4	15.0012	15.0517	15.9093	15.4895	16.3222	15.1842	15.4036	16.7096	16.4032	15.9504	1.60515	0.10725
O00764	Pyridoxal kinase	238545	148360	309071	253871	98607.4	156752	125975	102818	191829	182976	17.8639	17.1787	18.2376	17.9537	16.5894	17.2581	16.9428	16.6497	17.5495	17.4813	0.602874	0.0294861
O43759	Synaptogyrin-1	1.79842e+06	1.60171e+06	2.06999e+06	1.46566e+06	1.9902e+06	1.06265e+06	1.21855e+06	1.53969e+06	1.34323e+06	1.07932e+06	20.7783	20.6112	20.9812	20.4831	20.9245	20.0192	20.2167	20.5542	20.3573	20.0417	0.791416	0.101783
P07437	Tubulin beta chain	616275	388230	286261	323366	262528	318910	291887	237468	466732	459859	19.2332	18.5666	18.127	18.3028	18.0021	18.2828	18.155	17.8574	18.8322	18.8108	0.841478	0.43461
P61020	Ras-related protein Rab-5B	101296	61627.2	129385	84839.2	66094.7	90896.2	80494.6	55703.3	79257.1	53735.5	16.6282	15.9113	16.9813	16.3724	16.0122	16.4719	16.2966	15.7655	16.2743	15.7136	0.753341	0.14441
Q71UI9	Histone H2A.V	609327	660646	140438	178223	594835	1.12522e+06	1.31457e+06	452998	836542	1.04185e+06	19.2169	19.3335	17.0996	17.4433	19.1821	20.1018	20.3262	18.7891	19.6741	19.9907	2.25183	0.0341018
Q15366	Poly(rC)-binding protein 2	87960.4	157284	130205	174656	62083.8	73185.4	80766.9	47977.3	88364.4	130683	16.4246	17.263	16.9904	17.4142	15.9219	16.1593	16.3015	15.5501	16.4312	16.9957	0.585416	0.0302873
O75935	Dynactin subunit 3	145972	137448	156992	167596	109628	117151	156250	224619	143076	126521	17.1553	17.0685	17.2603	17.3546	16.7423	16.838	17.2535	17.7771	17.1264	16.949	0.96188	0.641962
P05386	60S acidic ribosomal protein P1	255570	279420	69455.4	264807	399321	399574	479901	437728	463115	304566	17.9634	18.0921	16.0838	18.0146	18.6072	18.6081	18.8724	18.7397	18.821	18.2164	1.90524	0.0251299
O00217	NADH dehydrogenase [ubiquinone] iron-sulfur protein 8, mitochondrial	238966	200750	60361.5	130639	194120	95117	151009	201874	168231	146424	17.8664	17.615	15.8813	16.9952	17.5666	16.5374	17.2043	17.6231	17.3601	17.1598	1.01131	0.715182
Q9P0K1	Disintegrin and metalloproteinase domain-containing protein 22	42731.5	55124.2	50756.7	41302.9	53564.1	19061.6	69712.2	7764.01	46596.1	23071.2	15.383	15.7504	15.6313	15.334	15.709	14.2184	16.0891	12.9226	15.5079	14.4938	0.771464	0.280942
Q5JTJ3	Cytochrome c oxidase assembly factor 6 homolog	129590	88381.8	240065	166654	176966	101839	140651	314767	118355	103616	16.9836	16.4315	17.8731	17.3465	17.4331	16.6359	17.1018	18.2639	16.8528	16.6609	1.02044	0.99884
Q3ZCW2	Galectin-related protein	145149	153290	194442	163760	135379	78205.7	100761	107146	104868	99403.9	17.1472	17.2259	17.569	17.3212	17.0466	16.255	16.6206	16.7092	16.6782	16.601	0.635319	0.00205186
Q13491	Neuronal membrane glycoprotein M6-b	1.00334e+06	1.14814e+06	1.00411e+06	894899	1.42989e+06	1.82751e+06	1.67009e+06	1.21914e+06	1.3181e+06	1.20817e+06	19.9364	20.1309	19.9375	19.7714	20.4475	20.8014	20.6715	20.2174	20.33	20.2044	1.42746	0.00667707
P62942	Peptidyl-prolyl cis-trans isomerase FKBP1A	484398	577145	673175	897802	830710	296287	380591	865800	589317	404027	18.8858	19.1386	19.3606	19.776	19.664	18.1766	18.5379	19.7237	19.1687	18.6241	0.852601	0.414127
Q9H299	SH3 domain-binding glutamic acid-rich-like protein 3	376506	425699	527198	470528	671960	475468	535935	556124	540406	412248	18.5223	18.6995	19.008	18.8439	19.358	18.859	19.0317	19.085	19.0437	18.6532	1.18232	0.142596
Q9BUT1	3-hydroxybutyrate dehydrogenase type 2	77921.2	153144	88741.5	84703.7	175040	166718	215988	177129	131240	159163	16.2497	17.2245	16.4373	16.3701	17.4173	17.347	17.7206	17.4344	17.0018	17.2801	1.68974	0.00555128
Q9BPY8	Homeodomain-only protein	39167.7	79402.9	174653	129220	105371	37417	52636.4	117520	86852.9	58316	15.2574	16.2769	17.4141	16.9795	16.6851	15.1914	15.6838	16.8425	16.4063	15.8316	0.722958	0.470755
P23434	Glycine cleavage system H protein, mitochondrial	155156	169445	144982	240908	298922	239660	278459	289366	257554	204938	17.2434	17.3705	17.1455	17.8781	18.1894	17.8706	18.0871	18.1425	17.9745	17.6448	1.47213	0.00829174
P10451	Osteopontin	56273.7	21681.9	179440	163937	78929.4	171332	91629.3	97347.1	128909	61842.9	15.7802	14.4042	17.4531	17.3228	16.2683	17.3864	16.4835	16.5709	16.976	15.9163	0.99682	0.582196
Q86UE4	Protein LYRIC	131770	136705	121779	123995	255473	151577	155777	243347	151508	140559	17.0077	17.0607	16.8939	16.9199	17.9628	17.2097	17.2491	17.8927	17.209	17.1008	1.42375	0.0462743
Q9NYB9	Abl interactor 2	189555	145866	101654	160298	167269	141660	132724	168894	141638	138021	17.5323	17.1543	16.6333	17.2904	17.3518	17.1121	17.0181	17.3658	17.1119	17.0745	0.993469	0.909237
P58546	Myotrophin	22150.6	160910	248315	282761	220931	102869	58256.1	62146.1	41073.7	183252	14.4351	17.2959	17.9218	18.1092	17.7532	16.6505	15.8301	15.9234	15.3259	17.4835	0.624089	0.608579
Q15165	Serum paraoxonase/arylesterase 2	13818.8	30118.7	33072.6	24099.7	22548.2	16727.3	14716.5	18359.8	17174.2	23428.9	13.7543	14.8784	15.0133	14.5567	14.4607	14.0299	13.8451	14.1643	14.068	14.516	0.744767	0.192002
Q8WZA0	Protein LZIC	70992.8	105515	544760	162734	154796	308426	293017	763133	179835	157682	16.1154	16.6871	19.0553	17.3122	17.24	18.2346	18.1606	19.5416	17.4563	17.2667	1.40037	0.335488
P62837	Ubiquitin-conjugating enzyme E2 D2	247944	259702	319697	322171	227320	208988	190820	195835	214754	214976	17.9197	17.9865	18.2863	18.2975	17.7944	17.6731	17.5418	17.5793	17.7123	17.7138	0.726506	0.00111812
Q9UJZ1	Stomatin-like protein 2, mitochondrial	57776.7	55378.5	58020.4	63414.8	85931.7	91952.7	69375.9	75516.5	70475	62745.8	15.8182	15.757	15.8243	15.9525	16.3909	16.4886	16.0821	16.2045	16.1048	15.9372	1.29587	0.0107689
P28074	Proteasome subunit beta type-5	252527	272551	147446	225046	258552	146611	240588	113804	144415	196599	17.9461	18.0562	17.1698	17.7799	17.9801	17.1616	17.8762	16.7962	17.1399	17.5849	0.817444	0.300383
Q9UQB3	Catenin delta-2	155703	230429	115774	228689	260271	308800	313242	180517	334392	332173	17.2484	17.814	16.8209	17.803	17.9897	18.2363	18.2569	17.4618	18.3512	18.3416	1.57807	0.0289077
P55145	Mesencephalic astrocyte-derived neurotrophic factor	86825.8	70208.4	103397	89905.2	90271.7	114263	116788	198729	105955	78559	16.4058	16.0994	16.6578	16.4561	16.462	16.802	16.8335	17.6004	16.6931	16.2615	1.34074	0.17869
Q9BRT2	Ubiquinol-cytochrome-c reductase complex assembly factor 2	115466	77646.7	95796.1	104992	121778	99626.2	105680	189599	137128	64538.6	16.8171	16.2446	16.5477	16.6799	16.8939	16.6042	16.6893	17.5326	17.0652	15.9779	1.21579	0.454021
P15531	Nucleoside diphosphate kinase A	484523	330641	190714	390127	537729	351604	310608	445803	434662	351937	18.8862	18.3349	17.541	18.5736	19.0365	18.4236	18.2447	18.766	18.7295	18.425	1.16157	0.34839
Q96A26	Protein FAM162A	531332	489707	500425	589709	713341	442748	615633	1.14148e+06	621300	586528	19.0193	18.9016	18.9328	19.1696	19.4442	18.7561	19.2317	20.1225	19.2449	19.1618	1.30134	0.208713
O14880	Microsomal glutathione S-transferase 3	532371	412787	190898	207821	677339	423490	480264	474456	422851	417500	19.0221	18.655	17.5424	17.665	19.3695	18.692	18.8735	18.8559	18.6898	18.6714	1.43659	0.080595
P08708	40S ribosomal protein S17	127131	135295	92328.5	103743	128757	154365	117235	120958	129804	115798	16.956	17.0457	16.4945	16.6627	16.9743	17.236	16.839	16.8841	16.986	16.8213	1.11512	0.227114
Q96GK7	Fumarylacetoacetate hydrolase domain-containing protein 2A	142776	186643	185815	143073	145368	96712.5	87205.3	120633	97597.8	149027	17.1234	17.5099	17.5035	17.1264	17.1494	16.5614	16.4121	16.8803	16.5746	17.1852	0.70539	0.0242106
P61758	Prefoldin subunit 3	168316	178953	171187	172459	199553	138581	170596	215891	169350	148699	17.3608	17.4492	17.3852	17.3959	17.6064	17.0804	17.3802	17.7199	17.3696	17.182	1.00608	0.950414
Q99623	Prohibitin-2	265899	141330	31098.3	90143.6	148958	193442	105054	61580.4	280102	145828	18.0205	17.1087	14.9245	16.4599	17.1846	17.5615	16.6808	15.9102	18.0956	17.1539	1.17946	0.485404
Q9NV96	Cell cycle control protein 50A	389497	536777	421942	332919	507844	230992	275083	429714	408965	469166	18.5713	19.034	18.6867	18.3448	18.954	17.8175	18.0695	18.713	18.6416	18.8397	0.920714	0.569991
Q9BT78	COP9 signalosome complex subunit 4	147705	73116.3	154810	210774	102791	101715	94973.8	144971	168804	136889	17.1724	16.1579	17.2401	17.6853	16.6493	16.6342	16.5352	17.1454	17.365	17.0626	0.852816	0.605872
O75914	Serine/threonine-protein kinase PAK 3	107848	77678.7	66955.1	101658	110935	49406.2	48197.5	86804.8	83579.5	26065.3	16.7186	16.2452	16.0309	16.6334	16.7593	15.5924	15.5567	16.4055	16.3509	14.6698	0.762387	0.242789
P05230	Fibroblast growth factor 1	187739	195913	200739	171985	135923	317741	242536	172658	173747	170046	17.5184	17.5799	17.615	17.3919	17.0524	18.2775	17.8878	17.3976	17.4066	17.3756	1.06883	0.864799
Q08174	Protocadherin-1	223997	140697	126762	146264	152988	104372	110751	134534	136097	126186	17.7731	17.1022	16.9518	17.1582	17.2231	16.6714	16.757	17.0376	17.0543	16.9452	0.79965	0.130276
P05109	Protein S100-A8	120354	36930.7	266373	91675.4	97734.8	130493	251151	175295	117843	56689.3	16.8769	15.1725	18.0231	16.4842	16.5766	16.9936	17.9382	17.4194	16.8465	15.7908	1.07271	0.641916
Q9UJU6	Drebrin-like protein	83344.8	173012	231395	295380	162672	65132	36605.6	168770	42329.3	159670	16.3468	17.4005	17.82	18.1722	17.3116	15.9911	15.1598	17.3647	15.3694	17.2847	0.540717	0.133622
P07741	Adenine phosphoribosyltransferase	235306	205739	337761	324014	276183	273289	214609	179206	218275	288835	17.8442	17.6505	18.3656	18.3057	18.0753	18.0601	17.7113	17.4513	17.7358	18.1399	0.87678	0.386738
O43181	NADH dehydrogenase [ubiquinone] iron-sulfur protein 4, mitochondrial	400141	298617	92587.4	135230	311126	279749	281948	221541	304627	243738	18.6102	18.1879	16.4985	17.0451	18.2471	18.0938	18.1051	17.7572	18.2167	17.895	1.18194	0.276261
P56385	ATP synthase subunit e, mitochondrial	404120	281355	312580	90264	553570	474995	634451	957999	519299	409769	18.6244	18.102	18.2539	16.4619	19.0784	18.8576	19.2752	19.8697	18.9862	18.6445	2.17466	0.0203887
Q9UDY4	DnaJ homolog subfamily B member 4	19192.3	53755.3	12811.4	29479.1	35234.5	37755.5	34787.9	24834.5	12129.6	15565	14.2282	15.7141	13.6451	14.8474	15.1047	15.2044	15.0863	14.6001	13.5662	13.926	0.927396	0.957267
Q16204	Coiled-coil domain-containing protein 6	48438.6	18322.1	33081.1	55510.2	50248.2	42297.5	43318.8	11990.5	52746.9	32428.9	15.5639	14.1613	15.0137	15.7605	15.6168	15.3683	15.4027	13.5496	15.6868	14.985	1.00001	0.963693
O75436	Vacuolar protein sorting-associated protein 26A	155161	149020	231379	225697	123616	100151	93530.3	106288	127219	141649	17.2434	17.1851	17.8199	17.784	16.9155	16.6118	16.5131	16.6976	16.957	17.112	0.606412	0.00416315
O14617	AP-3 complex subunit delta-1	103187	81612.1	55398	130130	29076.3	12286.8	23046.6	17206.3	33874.5	25439.4	16.6549	16.3165	15.7575	16.9896	14.8276	13.5848	14.4923	14.0707	15.0479	14.6348	0.253704	0.000407745
Q92597	Protein NDRG1	118631	61155.9	153374	83030.6	94553.6	147149	132623	100427	54606.5	85748.4	16.8561	15.9002	17.2267	16.3414	16.5288	17.1669	17.017	16.6158	15.7368	16.3878	0.985294	0.987547
P56537	Eukaryotic translation initiation factor 6	95149.5	57512	111366	101867	104888	98969.5	84120.8	72154.9	96297	93512.8	16.5379	15.8116	16.765	16.6363	16.6785	16.5947	16.3602	16.1388	16.5552	16.5129	1.00201	0.860144
P62277	40S ribosomal protein S13	196708	323150	63492	264245	288164	289505	242075	222456	190566	164089	17.5857	18.3018	15.9543	18.0115	18.1365	18.1432	17.8851	17.7632	17.5399	17.3241	1.09868	0.474235
P16930	Fumarylacetoacetase	49430	58292.4	39594.6	87890.2	83214.2	89549.9	81417.9	63771.8	75196.7	105536	15.5931	15.831	15.273	16.4234	16.3445	16.4504	16.3131	15.9606	16.1984	16.6874	1.41347	0.0442114
P20339	Ras-related protein Rab-5A	28489.7	40046.4	48130.2	36012.5	6573.2	22185.5	17250.4	23113.2	20431.5	28201.3	14.7982	15.2894	15.5547	15.1362	12.6824	14.4373	14.0743	14.4964	14.3185	14.7835	0.514173	0.0293047
P30740	Leukocyte elastase inhibitor	62018.4	72725.8	80977.9	48718.8	75524.1	83355.4	106843	58928.5	71929.2	83347.2	15.9204	16.1502	16.3052	15.5722	16.2046	16.347	16.7051	15.8467	16.1343	16.3468	1.20992	0.186807
Q02878	60S ribosomal protein L6	101914	145054	24790.1	207544	183294	98525.8	126848	121023	219132	149791	16.637	17.1462	14.5975	17.6631	17.4838	16.5882	16.9527	16.8849	17.7414	17.1926	1.24989	0.303472
O43920	NADH dehydrogenase [ubiquinone] iron-sulfur protein 5	432638	162888	87590	114783	197398	417504	392674	236205	511020	212703	18.7228	17.3135	16.4185	16.8085	17.5908	18.6714	18.583	17.8497	18.963	17.6985	1.6439	0.104163
Q13409	Cytoplasmic dynein 1 intermediate chain 2	158924	209067	195684	89056.8	86157.5	109644	117530	147824	95135.7	79153.1	17.278	17.6736	17.5782	16.4424	16.3947	16.7425	16.8427	17.1735	16.5377	16.2724	0.64901	0.0691063
Q9Y371	Endophilin-B1	138305	140829	217105	161146	69712.3	92882.7	70988.2	129386	138653	105810	17.0775	17.1036	17.728	17.298	16.0891	16.5031	16.1153	16.9813	17.0811	16.6911	0.616008	0.0183943
P07858	Cathepsin B	51466.5	75748.4	107065	80911.9	63419.3	47096.4	63996	43173.7	44988.7	80262.5	15.6513	16.2089	16.7081	16.3041	15.9526	15.5233	15.9657	15.3979	15.4573	16.2924	0.72535	0.108688
Q9Y305	Acyl-coenzyme A thioesterase 9, mitochondrial	194542	186785	148948	202896	148708	81304.9	97337.6	134938	170471	137481	17.5697	17.511	17.1845	17.6304	17.1821	16.3111	16.5707	17.0419	17.3792	17.0689	0.700374	0.0373054
P01019	Angiotensinogen	68705.4	117679	125581	102317	70515.1	87975.1	27081.8	55754.9	99333.8	112720	16.0681	16.8445	16.9383	16.6427	16.1056	16.4248	14.725	15.7668	16.6	16.7824	0.729583	0.215042
Q9NQP4	Prefoldin subunit 4	11518.4	5113.85	10391	13065.1	15957.7	7255.37	13150.4	31442.1	17913.9	6817.21	13.4917	12.3202	13.343	13.6734	13.962	12.8248	13.6828	14.9404	14.1288	12.735	1.53888	0.331752
Q15904	V-type proton ATPase subunit S1	63004.4	28029.4	22982.1	50618.6	19133.2	20901.3	7934.96	30542.9	37203.9	17535	15.9432	14.7747	14.4882	15.6274	14.2238	14.3513	12.954	14.8986	15.1832	14.0979	0.539584	0.0904328
P35580	Myosin-10	77523.2	69687.6	33469.6	18017.3	30689.4	59592.9	30922.5	28551.7	62143	47691.7	16.2423	16.0886	15.0306	14.1371	14.9055	15.8629	14.9164	14.8013	15.9233	15.5415	0.870976	0.918496
Q9UBQ0	Vacuolar protein sorting-associated protein 29	76464.7	49798.2	106976	108912	24225	32668.2	26154	29739.7	38950.6	41288.1	16.2225	15.6038	16.7069	16.7328	14.5642	14.9956	14.6747	14.8601	15.2494	15.3334	0.376103	0.000784945
O43852	Calumenin	62475.6	87991.4	105341	128748	74119.3	65348.1	67318.3	97160	91189	74779	15.931	16.4251	16.6847	16.9742	16.1776	15.9959	16.0387	16.5681	16.4766	16.1903	0.814643	0.249496
O43242	26S proteasome non-ATPase regulatory subunit 3	112109	85454	41223.8	71948.7	75607	68470.8	73127.6	60610.4	82277.6	79071.9	16.7745	16.3829	15.3312	16.1347	16.2062	16.0632	16.1581	15.8873	16.3282	16.2709	0.942205	0.989357
Q14008	Cytoskeleton-associated protein 5	121221	159086	186333	171125	86079.9	64330.9	90395.6	82491.6	98036.3	122632	16.8873	17.2795	17.5075	17.3847	16.3934	15.9732	16.464	16.332	16.581	16.904	0.568617	0.0023979
P63167	Dynein light chain 1, cytoplasmic	126690	138939	137276	98317.1	108315	146993	133851	148501	146045	92968.5	16.9509	17.0841	17.0667	16.5852	16.7249	17.1654	17.0303	17.1801	17.1561	16.5045	1.03304	0.827198
P42261	Glutamate receptor 1	331345	255802	50883	165674	296271	150752	122374	165377	166623	185687	18.338	17.9647	15.6349	17.338	18.1766	17.2018	16.9009	17.3354	17.3462	17.5025	0.901728	0.864522
P40121	Macrophage-capping protein	105080	169166	148465	132425	219565	299737	253741	200383	232917	227286	16.6811	17.3681	17.1798	17.0148	17.7443	18.1933	17.953	17.6124	17.8295	17.7941	1.72166	0.000865784
Q8WUW1	Protein BRICK1	182381	178554	107144	202434	187905	164482	158845	302545	227332	164453	17.4766	17.446	16.7092	17.6271	17.5196	17.3276	17.2773	18.2068	17.7944	17.3273	1.19865	0.321488
Q9UHV9	Prefoldin subunit 2	292548	291645	293495	290410	338635	295878	321566	409832	340304	281153	18.1583	18.1539	18.163	18.1477	18.3694	18.1746	18.2948	18.6447	18.3765	18.101	1.13425	0.115724
Q4J6C6	Prolyl endopeptidase-like	130789	153395	111362	128756	109452	35664.5	38299.5	107822	110824	57241.6	16.9969	17.2269	16.7649	16.9743	16.7399	15.1222	15.225	16.7183	16.7579	15.8048	0.58402	0.0503738
Q9NP97	Dynein light chain roadblock-type 1	399455	314038	450928	294533	288174	244702	231664	290929	310031	256690	18.6077	18.2606	18.7825	18.1681	18.1366	17.9007	17.8217	18.1503	18.2421	17.9697	0.741257	0.0183957
Q9Y4E6	WD repeat-containing protein 7	122148	55009.7	93768.7	161187	35514.3	150407	27062.3	134475	65472.5	72468.6	16.8983	15.7474	16.5168	17.2984	15.1161	17.1985	14.724	17.037	15.9986	16.1451	0.748877	0.339931
Q99653	Calcineurin B homologous protein 1	86606	80915.6	195363	118159	87487.3	98600.9	116210	123094	99037.2	117061	16.4022	16.3041	17.5758	16.8504	16.4168	16.5893	16.8264	16.9094	16.5957	16.8369	0.889024	0.734581
Q9P1F3	Costars family protein ABRACL	423112	307025	480260	423855	476873	255031	262044	827219	295128	241831	18.6907	18.228	18.8735	18.6932	18.8632	17.9603	17.9995	19.6579	18.171	17.8836	0.961959	0.610181
O43237	Cytoplasmic dynein 1 light intermediate chain 2	197387	214725	230206	148896	181784	197368	188294	259556	192561	169654	17.5907	17.7121	17.8126	17.1839	17.4719	17.5905	17.5226	17.9857	17.555	17.3722	1.00202	0.958916
Q9NY33	Dipeptidyl peptidase 3	122593	137506	91209	109579	101000	79304.4	47906.6	53951.9	49212.5	127303	16.9035	17.0691	16.4769	16.7416	16.624	16.2751	15.5479	15.7194	15.5867	16.9579	0.663473	0.0652634
Q4VC31	Coiled-coil domain-containing protein 58	5525.53	4603.08	15180.4	16003.7	14706.3	11769.8	43388	21338.3	9841.11	11335.7	12.4319	12.1684	13.8899	13.9661	13.8441	13.5228	15.405	14.3812	13.2646	13.4686	1.81347	0.155836
Q9BX67	Junctional adhesion molecule C	288423	239747	578260	96376.7	220262	294202	206433	148211	218131	219109	18.1378	17.8712	19.1414	16.5564	17.7489	18.1664	17.6553	17.1773	17.7348	17.7413	0.724055	0.634479
P62249	40S ribosomal protein S16	258918	261209	87314.6	264602	274093	235809	290312	203583	228634	286936	17.9821	17.9948	16.4139	18.0135	18.0643	17.8473	18.1472	17.6353	17.8027	18.1304	1.16154	0.337767
Q68D91	Metallo-beta-lactamase domain-containing protein 2	188406	170061	156668	163491	220209	139524	141631	174502	149422	177075	17.5235	17.3757	17.2574	17.3188	17.7485	17.0902	17.1118	17.4129	17.189	17.434	0.9847	0.788671
P60520	Gamma-aminobutyric acid receptor-associated protein-like 2	128243	176760	188644	169799	150264	124042	165017	163614	85280	150700	16.9685	17.4314	17.5253	17.3735	17.1971	16.9205	17.3323	17.3199	16.3799	17.2013	0.842987	0.239748
P63151	Serine/threonine-protein phosphatase 2A 55 kDa regulatory subunit B alpha isoform	172307	177242	135200	210063	77380.9	60321.1	51513.4	115619	117688	102491	17.3946	17.4354	17.0447	17.6805	16.2397	15.8804	15.6527	16.819	16.8446	16.6451	0.503746	0.00556554
Q13424	Alpha-1-syntrophin	43282.6	57497.6	31049.5	51729	30922.2	95326.1	46696.9	25191	96021.9	83952.6	15.4015	15.8112	14.9223	15.6587	14.9164	16.5406	15.511	14.6206	16.5511	16.3573	1.37326	0.533844
Q9BXS5	AP-1 complex subunit mu-1	47985.9	6664.24	29513.5	50068	7262.96	2950.04	11563.9	25215.7	6666.46	1562.9	15.5503	12.7022	14.8491	15.6116	12.8263	11.5265	13.4973	14.622	12.7027	10.61	0.274262	0.0529353
Q8IV08	Phospholipase D3	418968	424129	431484	577000	491029	218019	335556	328544	352000	388738	18.6765	18.6941	18.7189	19.1382	18.9054	17.7341	18.3562	18.3257	18.4252	18.5684	0.76111	0.0849475
P42330	Aldo-keto reductase family 1 member C3	103716	141194	115831	138523	75633.9	156284	139615	91582.6	144756	208029	16.6623	17.1073	16.8217	17.0798	16.2067	17.2538	17.0911	16.4828	17.1433	17.6664	1.08947	0.84877
Q86X76	Deaminated glutathione amidase	132163	102701	158232	107145	94834.6	78813.5	90938.1	107708	96771.3	87442.5	17.012	16.6481	17.2717	16.7092	16.5331	16.2662	16.4726	16.7168	16.5623	16.416	0.741654	0.0166162
Q99685	Monoglyceride lipase	243921	141074	180319	136081	108874	84445.6	65365.7	84516.2	127701	67931.8	17.8961	17.1061	17.4602	17.0541	16.7323	16.3657	15.9962	16.3669	16.9624	16.0518	0.512155	0.00440815
Q9BUR5	MICOS complex subunit MIC26	191751	175347	76296.5	137239	170786	104513	101395	141401	139950	208500	17.5489	17.4199	16.2193	17.0663	17.3818	16.6733	16.6296	17.1094	17.0946	17.6697	0.994942	0.927308
Q16537	Serine/threonine-protein phosphatase 2A 56 kDa regulatory subunit epsilon isoform	138650	162730	115629	180029	86375.3	76118.2	58900.9	106678	109763	125403	17.0811	17.3121	16.8191	17.4579	16.3983	16.216	15.846	16.7029	16.744	16.9362	0.628924	0.0175776
O95294	RasGAP-activating-like protein 1	285278	217359	153649	211279	156840	68118.6	41245.5	99632.1	50797	158550	18.122	17.7297	17.2293	17.6888	17.2589	16.0558	15.3319	16.6043	15.6325	17.2746	0.441991	0.0170098
P27695	DNA-(apurinic or apyrimidinic site) lyase	115106	216207	238706	182615	75307.1	121071	70271.9	78471.2	145512	174102	16.8126	17.7221	17.8649	17.4784	16.2005	16.8855	16.1007	16.2599	17.1508	17.4096	0.588808	0.0449463
Q5T0D9	Tumor protein p63-regulated gene 1-like protein	173865	181289	194560	248521	138018	71814.3	85178	135002	93757.6	55441.1	17.4076	17.4679	17.5699	17.923	17.0745	16.132	16.3782	17.0426	16.5166	15.7587	0.483743	0.00401285
O60502	Protein O-GlcNAcase	68925.5	94868.8	61946	131055	63848.1	61623.8	40432.8	55329.7	67116.1	41890.8	16.0727	16.5336	15.9187	16.9998	15.9624	15.9112	15.3032	15.7558	16.0344	15.3543	0.617051	0.0304253
Q6IAA8	Ragulator complex protein LAMTOR1	117916	57767.3	59168.9	53735.6	52718.9	73254.1	120486	22663.6	120898	78642.3	16.8474	15.818	15.8526	15.7136	15.686	16.1606	16.8785	14.4681	16.8834	16.263	1.08266	0.998077
P00450	Ceruloplasmin	52130.4	46695.7	64234.1	58345.5	65907.4	94610.1	77845.5	49607.2	82647.1	62252.3	15.6698	15.511	15.9711	15.8323	16.0082	16.5297	16.2483	15.5983	16.3347	15.9258	1.3034	0.0892548
Q9Y2Z0	Protein SGT1 homolog	64280.2	98430	122363	128417	55627.1	64818.8	53362.7	55780.4	71651.1	68209.7	15.9721	16.5868	16.9008	16.9705	15.7635	15.9841	15.7035	15.7675	16.1287	16.0577	0.595661	0.00803163
Q8WZA9	Immunity-related GTPase family Q protein	76078.8	87377.6	106052	92249.9	70600.7	51740	46906.8	54922.6	67870.6	62203	16.2152	16.415	16.6944	16.4933	16.1074	15.659	15.5175	15.7451	16.0505	15.9247	0.652818	0.00236985
P51572	B-cell receptor-associated protein 31	138133	124169	83191.8	135269	150841	170680	182000	229728	163826	144810	17.0757	16.9219	16.3442	17.0455	17.2027	17.3809	17.4736	17.8096	17.3218	17.1438	1.44477	0.0175182
Q9Y342	Plasmolipin	1.10501e+06	1.19925e+06	2.56991e+06	280663	541326	1.14561e+06	1.05382e+06	634902	551953	513223	20.0756	20.1937	21.2933	18.0985	19.0461	20.1277	20.0072	19.2762	19.0742	18.9692	0.574327	0.420969
Q07954	Prolow-density lipoprotein receptor-related protein 1	54005.4	49284.1	31120.2	66218.8	57354.9	83458.2	101233	47889.2	66346.3	48583.4	15.7208	15.5888	14.9256	16.015	15.8076	16.3488	16.6273	15.5474	16.0177	15.5682	1.34532	0.177841
Q9NP79	Vacuolar protein sorting-associated protein VTA1 homolog	46723	40629.1	79344.1	53803.5	32554.5	27018	33008.4	26017.5	46950.5	28108.7	15.5118	15.3102	16.2758	15.7154	14.9906	14.7216	15.0105	14.6672	15.5189	14.7787	0.585511	0.0109482
Q13526	Peptidyl-prolyl cis-trans isomerase NIMA-interacting 1	90670	77956.7	63742.4	71097.8	35704.7	50489.5	43278.7	60962.6	55536.5	44918.1	16.4683	16.2504	15.96	16.1175	15.1238	15.6237	15.4014	15.8956	15.7611	15.455	0.639038	0.00406051
O43583	Density-regulated protein	31697.4	1485.43	19720.5	25886.3	39662	24345.5	23270.7	24352.1	22544.5	11519.9	14.9521	10.5367	14.2674	14.6599	15.2755	14.5714	14.5062	14.5718	14.4605	13.4918	1.23278	0.341758
O00401	Neural Wiskott-Aldrich syndrome protein	445434	188750	134995	244378	275146	174790	134401	269554	213727	164257	18.7649	17.5261	17.0425	17.8988	18.0698	17.4153	17.0362	18.0402	17.7054	17.3256	0.810265	0.573449
Q96PE5	Opalin	232269	252984	299371	191264	139030	183205	222277	173864	71364.8	193056	17.8254	17.9487	18.1916	17.5452	17.085	17.4831	17.762	17.4076	16.1229	17.5587	0.671387	0.0790354
Q05682	Caldesmon	29060.1	34873.9	40270.9	64770	43944.7	24974.9	83843.8	91349.3	44929.4	54579.1	14.8268	15.0899	15.2975	15.983	15.4234	14.6082	16.3554	16.4791	15.4554	15.7361	1.35571	0.375425
O00194	Ras-related protein Rab-27B	245923	237280	277673	197685	230008	114323	176492	234253	71806.7	193922	17.9078	17.8562	18.083	17.5928	17.8113	16.8028	17.4292	17.8377	16.1318	17.5651	0.709956	0.127337
P09455	Retinol-binding protein 1	126294	336429	239476	219955	185759	207513	291429	185130	234823	365653	16.9464	18.3599	17.8695	17.7469	17.5031	17.6628	18.1528	17.4982	17.8412	18.4801	1.06295	0.692089
Q9NQX3	Gephyrin	286531	298960	252363	357080	270181	245049	180665	225062	202293	270852	18.1283	18.1896	17.9451	18.4459	18.0436	17.9027	17.463	17.78	17.6261	18.0471	0.777785	0.0351681
P48147	Prolyl endopeptidase	52027.6	80182.6	141704	88247.5	26818.6	21157.5	26704.8	25330.1	37946.1	30977.1	15.667	16.291	17.1125	16.4293	14.7109	14.3689	14.7048	14.6286	15.2117	14.9189	0.310974	0.000375922
Q9NRV9	Heme-binding protein 1	264353	304271	418534	258904	230038	200415	228781	197819	225633	213770	18.0121	18.215	18.675	17.9821	17.8115	17.6126	17.8036	17.5938	17.7836	17.7057	0.693628	0.00602937
Q9Y394	Dehydrogenase/reductase SDR family member 7	84697.6	81637.2	102864	47301.1	67938.1	48099.9	110726	77648.2	77244.5	92899.2	16.37	16.3169	16.6504	15.5296	16.0519	15.5537	16.7566	16.2447	16.2371	16.5034	0.999594	0.978526
Q29940	HLA class I histocompatibility antigen, B-59 alpha chain	1372.64	56769	97424.1	33073.2	56079.1	98369	33956	38830.9	40435.2	97331.3	10.4227	15.7928	16.572	15.0134	15.7752	16.5859	15.0514	15.2449	15.3033	16.5706	1.28995	0.287246
Q9BRA2	Thioredoxin domain-containing protein 17	142065	167387	135659	162192	152473	174137	170054	194200	147551	141214	17.1162	17.3528	17.0496	17.3073	17.2182	17.4099	17.3756	17.5672	17.1709	17.1075	1.07539	0.363052
Q9Y6R0	Numb-like protein	107003	97404.9	141431	145462	155362	69942.9	88894.6	190077	90263.1	76059.4	16.7073	16.5717	17.1097	17.1503	17.2453	16.0939	16.4398	17.5362	16.4618	16.2148	0.909965	0.512365
O95989	Diphosphoinositol polyphosphate phosphohydrolase 1	193991	132789	251109	203088	171676	156377	154606	155384	156056	182431	17.5656	17.0188	17.938	17.6317	17.3893	17.2547	17.2382	17.2455	17.2517	17.477	0.833597	0.189029
O75380	NADH dehydrogenase [ubiquinone] iron-sulfur protein 6, mitochondrial	572813	400914	147910	183479	552318	333219	430290	513685	265055	226489	19.1277	18.6129	17.1744	17.4853	19.0751	18.3461	18.715	18.9705	18.0159	17.7891	1.18562	0.418382
Q99627	COP9 signalosome complex subunit 8	32621.1	37666.9	25359.8	51109.5	33874.2	32621.5	22831	37997.5	34714.8	35596.8	14.9935	15.201	14.6303	15.6413	15.0479	14.9935	14.4787	15.2136	15.0833	15.1195	0.89779	0.567885
Q9NR28	Diablo homolog, mitochondrial	129590	162074	186914	260378	150719	115936	163306	241704	166361	221848	16.9836	17.3063	17.512	17.9902	17.2015	16.823	17.3172	17.8829	17.344	17.7592	0.956191	0.821679
Q92905	COP9 signalosome complex subunit 5	279507	369020	299722	377610	280581	277121	275223	221153	231580	121504	18.0925	18.4933	18.1933	18.5265	18.0981	18.0802	18.0702	17.7547	17.8212	16.8906	0.707547	0.0633408
P20472	Parvalbumin alpha	49932.4	10321.1	49573.1	13718.8	24142.3	23056.8	70816.7	31785.4	31600.7	17632.2	15.6077	13.3333	15.5973	13.7439	14.5593	14.4929	16.1118	14.9561	14.9477	14.1059	1.07401	0.635213
O43678	NADH dehydrogenase [ubiquinone] 1 alpha subcomplex subunit 2	690997	445589	165698	214695	487891	415686	550150	647814	637574	408036	19.3983	18.7654	17.3382	17.7119	18.8962	18.6651	19.0695	19.3052	19.2822	18.6383	1.38308	0.133831
P61457	Pterin-4-alpha-carbinolamine dehydratase	218863	297015	224912	374707	375810	529532	526990	557412	352651	462537	17.7397	18.1802	17.779	18.5154	18.5196	19.0144	19.0074	19.0884	18.4279	18.8192	1.67634	0.00571607
Q12955	Ankyrin-3	109955	89537.6	26901.9	59557.7	36285.5	43406.3	24646.5	36241	72110.4	70317.2	16.7466	16.4502	14.7154	15.862	15.1471	15.4056	14.5891	15.1453	16.1379	16.1016	0.6598	0.298383
Q9UQ80	Proliferation-associated protein 2G4	82982.5	110695	131946	129850	91955.5	86255.9	112094	59762.3	99043.5	105683	16.3405	16.7562	17.0096	16.9865	16.4886	16.3963	16.7744	15.8669	16.5958	16.6894	0.812041	0.177483
Q9Y3E1	Hepatoma-derived growth factor-related protein 3	119734	19828.9	10843.5	21842.4	28229.6	27558.4	11015.1	93404.1	19791.5	100423	16.8695	14.2753	13.4045	14.4148	14.7849	14.7502	13.4272	16.5112	14.2726	16.6157	1.08534	0.723981
P06748	Nucleophosmin	270220	218841	169619	86721.4	329424	236750	275329	343642	368786	156831	18.0438	17.7395	17.3719	16.4041	18.3296	17.853	18.0708	18.3905	18.4924	17.2588	1.53006	0.102127
O60256	Phosphoribosyl pyrophosphate synthase-associated protein 2	110922	118402	86797.4	145066	124014	146163	114263	101211	77913	109414	16.7592	16.8533	16.4054	17.1463	16.9201	17.1572	16.802	16.627	16.2496	16.7394	0.972821	0.836946
Q9H9S4	Calcium-binding protein 39-like	55987.5	115597	78734.4	109694	107822	89779.9	87237.8	90336.3	140364	110471	15.7728	16.8187	16.2647	16.7431	16.7183	16.4541	16.4127	16.463	17.0988	16.7533	1.15924	0.316161
Q8N5K1	CDGSH iron-sulfur domain-containing protein 2	269359	228525	243917	141207	298721	270856	337309	297937	274419	302162	18.0392	17.802	17.896	17.1075	18.1884	18.0472	18.3637	18.1846	18.066	18.205	1.34495	0.0281577
Q9HCC0	Methylcrotonoyl-CoA carboxylase beta chain, mitochondrial	26139.2	36411.9	14401.9	20023.5	45060.6	38803.6	40926.1	31878.1	32653.9	40826.4	14.6739	15.1521	13.814	14.2894	15.4596	15.2439	15.3207	14.9603	14.995	15.3172	1.58216	0.017627
Q96TC7	Regulator of microtubule dynamics protein 3	16439.5	24141.4	31061.5	24071.3	20616.7	14215.3	21068	18583.2	30111.9	5634.68	14.0049	14.5592	14.9228	14.555	14.3315	13.7952	14.3628	14.1817	14.878	12.4601	0.767775	0.290871
P06702	Protein S100-A9	139667	150707	463866	206868	86267.3	195740	312403	150417	79969.2	165798	17.0916	17.2014	18.8233	17.6583	16.3965	17.5786	18.2531	17.1986	16.2872	17.3391	0.68712	0.322102
Q14289	Protein-tyrosine kinase 2-beta	41517.4	34832.2	34486.1	52219.3	29064.7	27971.2	29861.7	38366.2	49156.4	40990.7	15.3414	15.0881	15.0737	15.6723	14.827	14.7717	14.866	15.2275	15.5851	15.323	0.880729	0.36278
P63215	Guanine nucleotide-binding protein G(I)/G(S)/G(O) subunit gamma-3	185312	72953.5	267355	149246	121151	80555.4	152261	246770	108190	87301.9	17.4996	16.1547	18.0284	17.1873	16.8864	16.2977	17.2162	17.9128	16.7232	16.4137	0.786555	0.496909
Q9P0J0	NADH dehydrogenase [ubiquinone] 1 alpha subcomplex subunit 13	442782	146914	27467.5	118238	142566	312106	252189	120804	379019	215761	18.7562	17.1646	14.7454	16.8513	17.1213	18.2517	17.9441	16.8823	18.5319	17.7191	1.2895	0.270905
Q9BR01	Sulfotransferase 4A1	60512.1	48200.3	51045.4	57910.7	45494.3	24940.6	28307.6	48095.6	41873	24183.5	15.8849	15.5568	15.6395	15.8215	15.4734	14.6062	14.7889	15.5536	15.3537	14.5617	0.652046	0.0232676
P35270	Sepiapterin reductase	83874.3	80794.9	71606.2	77937.1	112773	131562	118451	122292	111988	95771.6	16.3559	16.302	16.1278	16.25	16.7831	17.0054	16.8539	16.9	16.773	16.5473	1.47	0.000236588
P51648	Aldehyde dehydrogenase family 3 member A2	82455.5	135605	66388.9	70601.5	54962	68844.8	113476	105603	126453	119078	16.3313	17.0491	16.0187	16.1074	15.7461	16.0711	16.792	16.6883	16.9482	16.8615	1.10485	0.661758
O14548	Cytochrome c oxidase subunit 7A-related protein, mitochondrial	203283	71693.5	26998.5	49963.1	68968.6	155773	118865	54782	149302	96982.9	17.6331	16.1296	14.7206	15.6086	16.0737	17.2491	16.859	15.7414	17.1879	16.5654	1.22119	0.334051
P0DPI2	Glutamine amidotransferase-like class 1 domain-containing protein 3A, mitochondrial	201674	87149	178389	202655	166589	90722.8	80778.4	131720	158981	132467	17.6217	16.4112	17.4447	17.6287	17.3459	16.4692	16.3017	17.0071	17.2785	17.0153	0.757621	0.272578
P11166	Solute carrier family 2, facilitated glucose transporter member 1	174534	158061	200067	144945	148956	137052	132509	86723.3	97862.5	153099	17.4132	17.2701	17.6101	17.1451	17.1845	17.0644	17.0157	16.4041	16.5785	17.2241	0.743993	0.0463691
Q9H1V8	Sodium-dependent neutral amino acid transporter SLC6A17	327536	236155	305022	243966	354807	204036	241412	256816	232346	138022	18.3213	17.8494	18.2186	17.8963	18.4367	17.6385	17.8811	17.9704	17.8259	17.0745	0.855257	0.308832
Q96A00	Protein phosphatase 1 regulatory subunit 14A	83662	73166.1	212575	57797.7	57395.1	163837	116357	117484	86122	66105.9	16.3523	16.1589	17.6976	15.8187	15.8086	17.3219	16.8282	16.8421	16.3941	16.0125	0.947722	0.950954
Q9ULC3	Ras-related protein Rab-23	15879.4	30497.7	38616.9	22977.9	605.111	34183.9	37530	27435.1	2236.59	41455.6	13.9549	14.8964	15.2369	14.488	9.24106	15.061	15.1958	14.7437	11.1271	15.3393	0.885702	0.402221
O95168	NADH dehydrogenase [ubiquinone] 1 beta subcomplex subunit 4	399810	147275	50777.9	108574	121862	340387	207921	105927	327132	176355	18.609	17.1682	15.6319	16.7283	16.8949	18.3768	17.6657	16.6927	18.3195	17.4281	1.20755	0.407626
O60936	Nucleolar protein 3	64695.8	77049.5	138411	92919.7	96204.3	74628.1	103962	156851	104410	72449.5	15.9814	16.2335	17.0786	16.5037	16.5538	16.1874	16.6657	17.259	16.6719	16.1447	1.08737	0.649935
Q9UNF0	Protein kinase C and casein kinase substrate in neurons protein 2	163396	206822	131781	160721	141033	161325	152165	120242	155181	165135	17.318	17.658	17.0078	17.2942	17.1057	17.2996	17.2153	16.8756	17.2436	17.3333	0.90041	0.330306
P61353	60S ribosomal protein L27	177710	228352	188766	302707	335673	217565	330862	369259	229406	314441	17.4392	17.8009	17.5262	18.2076	18.3567	17.7311	18.3359	18.4943	17.8075	18.2624	1.33492	0.0815242
Q9HCH3	Copine-5	74427	35918.6	159657	22711	25649.2	44056.7	74825.6	47017.3	20836.3	37595.4	16.1835	15.1324	17.2846	14.4711	14.6466	15.4271	16.1912	15.5209	14.3468	15.1983	0.56934	0.383199
Q8NBX0	Saccharopine dehydrogenase-like oxidoreductase	45817	92279.5	113082	81007.6	95441.3	43638	82198.1	72555.8	42193	51194.4	15.4836	16.4937	16.787	16.3058	16.5423	15.4133	16.3268	16.1468	15.3647	15.6437	0.777114	0.315117
P49802	Regulator of G-protein signaling 7	23420.8	35155.1	23195.8	27377.4	6487.24	24565.9	16053.6	14588.8	36272.8	14209.2	14.5155	15.1014	14.5016	14.7407	12.6634	14.5844	13.9706	13.8326	15.1466	13.7945	0.685164	0.143764
P52815	39S ribosomal protein L12, mitochondrial	146958	161488	95276.5	195077	108005	63431	106558	170981	159591	81982.7	17.165	17.3011	16.5398	17.5737	16.7207	15.9529	16.7013	17.3835	17.284	16.323	0.768814	0.240379
Q15370	Elongin-B	161456	182662	575475	288643	116044	144293	276291	193511	161567	242178	17.3008	17.4788	19.1344	18.1389	16.8243	17.1386	18.0758	17.5621	17.3018	17.8857	0.625641	0.213937
O75223	Gamma-glutamylcyclotransferase	55637.5	57569.4	79239.6	58974.1	54321.2	41625	35523.2	56869.7	38222.2	44880	15.7638	15.813	16.2739	15.8478	15.7292	15.3452	15.1165	15.7954	15.2221	15.4538	0.719754	0.0206827
Q15334	Lethal(2) giant larvae protein homolog 1	69232.9	63294.2	52379.3	33136.9	35291.6	68177.3	55548.9	16888.3	69190.2	82038.6	16.0792	15.9498	15.6767	15.0162	15.107	16.057	15.7615	14.0437	16.0783	16.324	1.00021	0.80891
Q9Y4W6	AFG3-like protein 2	244189	242898	190200	253596	163206	120052	96014.7	191196	176066	126301	17.8976	17.89	17.5372	17.9522	17.3163	16.8733	16.551	17.5447	17.4258	16.9465	0.625095	0.00931756
Q9GZT8	NIF3-like protein 1	30321.8	32508.5	35006.4	32783.5	40824.7	47054.5	37710.6	23402.7	22011.8	37429.3	14.8881	14.9885	15.0953	15.0007	15.3172	15.522	15.2027	14.5144	14.426	15.1919	1.06382	0.88092
Q9NVJ2	ADP-ribosylation factor-like protein 8B	208875	222998	168272	204031	137974	124646	107430	183169	196030	205479	17.6723	17.7667	17.3604	17.6384	17.074	16.9275	16.713	17.4828	17.5807	17.6486	0.791475	0.112826
Q8IXS6	Paralemmin-2	167724	81605.8	28493.8	56743.2	46986.5	41088.4	32581.7	40122.5	98522.4	34136	17.3557	16.3164	14.7984	15.7922	15.52	15.3264	14.9918	15.2921	16.5882	15.059	0.584712	0.276315
O00483	Cytochrome c oxidase subunit NDUFA4	1.18923e+06	550667	425061	625987	751359	610306	550710	590273	694064	671542	20.1816	19.0708	18.6973	19.2558	19.5191	19.2192	19.0709	19.171	19.4047	19.3571	0.924001	0.967642
Q5XKP0	MICOS complex subunit MIC13	53057.2	260786	13003.1	27251.9	97809.8	90351.6	74110.5	73253.3	272101	67908.8	15.6953	17.9925	13.6666	14.7341	16.5777	16.4633	16.1774	16.1606	18.0538	16.0513	1.27184	0.234258
Q9H4A4	Aminopeptidase B	28163.3	49531.5	22432.1	17715.3	8359.15	23650.1	32375.7	9416.01	2934.56	26811.9	14.7815	15.5961	14.4533	14.1127	13.0291	14.5296	14.9826	13.2009	11.5189	14.7106	0.585797	0.175283
O76041	Nebulette	9994.9	19953.2	31516.4	15933.5	21957.9	28280.2	23982.4	16712.2	16168.6	14638.5	13.287	14.2843	14.9438	13.9598	14.4224	14.7875	14.5497	14.0286	13.9809	13.8375	1.0486	0.66591
P0CG30	Glutathione S-transferase theta-2B	139634	52517.1	220014	125185	12837.3	137467	27136.6	148081	23696	148069	17.0913	15.6805	17.7472	16.9337	13.648	17.0687	14.728	17.176	14.5324	17.1759	0.616962	0.232308
Q16836	Hydroxyacyl-coenzyme A dehydrogenase, mitochondrial	183908	279743	185769	300623	332020	255473	283298	275627	199009	266227	17.4886	18.0937	17.5032	18.1976	18.3409	17.9628	18.112	18.0724	17.6025	18.0223	1.13093	0.336269
Q8N1G4	Leucine-rich repeat-containing protein 47	31396.3	57428	42323.2	74758.7	29427.7	53932.1	38364.1	70495.1	25975.7	40724.9	14.9383	15.8095	15.3692	16.19	14.8449	15.7189	15.2275	16.1052	14.6649	15.3136	0.838309	0.468959
Q96G03	Phosphoglucomutase-2	41025.4	59905.9	23660.9	54845	64976.9	69256.3	74454.6	59200.1	66798.1	87679	15.3242	15.8704	14.5302	15.7431	15.9876	16.0797	16.1841	15.8533	16.0275	16.4199	1.56922	0.023108
Q7Z3B1	Neuronal growth regulator 1	263276	216528	297717	62477.1	238501	299579	210557	127588	374428	248584	18.0062	17.7242	18.1836	15.931	17.8636	18.1926	17.6839	16.9611	18.5143	17.9234	1.18987	0.44328
Q15555	Microtubule-associated protein RP/EB family member 2	56580.3	102924	107571	69590.1	46250.6	95850	82030	46465.4	77254.5	111153	15.788	16.6512	16.7149	16.0866	15.4972	16.5485	16.3239	15.5039	16.2373	16.7622	0.90892	0.625117
Q9UBI6	Guanine nucleotide-binding protein G(I)/G(S)/G(O) subunit gamma-12	307596	402580	618610	288180	620165	972030	995117	1.12191e+06	973994	876788	18.2307	18.6189	19.2387	18.1366	19.2423	19.8906	19.9245	20.0975	19.8936	19.7419	2.29236	0.00105861
Q9NZJ7	Mitochondrial carrier homolog 1	181497	311930	157829	126234	201097	109122	185834	196667	169252	128401	17.4696	18.2509	17.268	16.9457	17.6175	16.7356	17.5037	17.5854	17.3688	16.9703	0.849204	0.533508
Q9UKY7	Protein CDV3 homolog	30965.2	61464.3	195538	45634.5	72693.4	94796.5	105770	208800	117034	23211.1	14.9184	15.9075	17.5771	15.4778	16.1495	16.5325	16.6906	17.6718	16.8366	14.5025	1.24361	0.560756
Q07020	60S ribosomal protein L18	79330	71079.5	49898.7	189905	148933	67411.8	66230.7	101015	47970.7	75378.9	16.2756	16.1171	15.6067	17.5349	17.1843	16.0407	16.0152	16.6242	15.5499	16.2019	0.866091	0.798984
Q12931	Heat shock protein 75 kDa, mitochondrial	101346	121304	145172	190832	100512	44877.4	106621	37620.2	90931.3	92542.4	16.6289	16.8883	17.1474	17.5419	16.617	15.4537	16.7021	15.1992	16.4725	16.4978	0.564578	0.0408826
P06756	Integrin alpha-V	80109.4	77650.2	91155.6	38767.7	73522.7	97816.9	62748.9	49637.2	88516.2	60447.1	16.2897	16.2447	16.476	15.2426	16.1659	16.5778	15.9373	15.5991	16.4337	15.8834	1.0027	0.902977
Q15424	Scaffold attachment factor B1	53123.6	40863.6	45306.8	43825.2	77260	57286.9	71206.8	96537.6	64314.3	71906.2	15.6971	15.3185	15.4674	15.4195	16.2374	15.8059	16.1197	16.5588	15.9729	16.1338	1.59645	0.00180342
P62851	40S ribosomal protein S25	135839	160989	81348.2	143232	193164	278210	218590	174712	253723	315654	17.0515	17.2966	16.3118	17.128	17.5595	18.0858	17.7379	17.4146	17.9529	18.268	1.83357	0.00584374
P55011	Solute carrier family 12 member 2	38695	25792	90634.4	24042.2	11683.1	22574.1	26156	35733	19413.3	16532.9	15.2399	14.6546	16.4678	14.5533	13.5121	14.4624	14.6749	15.125	14.2448	14.013	0.491515	0.0825501
P09496	Clathrin light chain A	999441	739702	500848	1.22448e+06	655484	408719	466948	978859	916332	578131	19.9308	19.4966	18.934	20.2237	19.3222	18.6408	18.8329	19.9007	19.8055	19.141	0.770579	0.306813
P10620	Microsomal glutathione S-transferase 1	168717	180761	79763.2	165342	272068	403686	372243	288666	324831	278484	17.3642	17.4637	16.2834	17.3351	18.0536	18.6229	18.5059	18.139	18.3093	18.0872	2.17517	0.00154815
O00408	cGMP-dependent 3',5'-cyclic phosphodiesterase	106718	179354	121332	141565	120811	66708.3	64262.5	88133.6	129615	113355	16.7034	17.4524	16.8886	17.1111	16.8824	16.0256	15.9717	16.4274	16.9839	16.7905	0.707856	0.0767316
P13473	Lysosome-associated membrane glycoprotein 2	216973	350281	399186	151693	256304	198721	224506	218857	211288	165309	17.7272	18.4182	18.6067	17.2108	17.9675	17.6004	17.7764	17.7396	17.6889	17.3348	0.760188	0.299349
O75915	PRA1 family protein 3	163313	113592	199219	189054	169085	242927	209794	265490	271663	210153	17.3173	16.7935	17.604	17.5284	17.3674	17.8902	17.6786	18.0183	18.0515	17.6811	1.37218	0.0427842
P61201	COP9 signalosome complex subunit 2	63214.3	71276	40279.7	77273.7	31064.3	37811.3	30622.5	43789.6	48216.5	37797.8	15.948	16.1211	15.2978	16.2377	14.923	15.2065	14.9023	15.4183	15.5572	15.206	0.606514	0.011089
P13693	Translationally-controlled tumor protein	181005	228788	340286	250858	210162	141426	157106	198470	179161	178991	17.4657	17.8037	18.3764	17.9365	17.6811	17.1097	17.2614	17.5986	17.4509	17.4495	0.709544	0.0337674
Q15714	TSC22 domain family protein 1	162910	112825	330061	201923	242482	125694	165321	345760	138001	119771	17.3137	16.7837	18.3324	17.6234	17.8875	16.9396	17.3349	18.3994	17.0743	16.8699	0.938469	0.817519
Q9NX40	OCIA domain-containing protein 1	31849	33154.1	27550.7	21633.6	45863.2	32579.7	40118.4	39269.8	33121.8	27166.4	14.959	15.0169	14.7498	14.401	15.485	14.9917	15.292	15.2611	15.0155	14.7295	1.27346	0.0837928
Q92973	Transportin-1	29119.3	33718	32693.2	53359.9	11688.9	34920.4	24896.1	10599.4	25557.7	51727.1	14.8297	15.0412	14.9967	15.7035	13.5128	15.0918	14.6036	13.3717	14.6415	15.6586	0.713677	0.204187
P35573	Glycogen debranching enzyme	193239	225671	114740	157101	110553	125731	155231	117324	112507	178112	17.56	17.7839	16.808	17.2613	16.7544	16.94	17.2441	16.8401	16.7797	17.4424	0.771584	0.146677
P50895	Basal cell adhesion molecule	2563.34	8825.37	9163.4	6948.48	7836.02	13948.1	18373.5	2372.44	1534.76	11342.1	11.3238	13.1074	13.1617	12.7625	12.9359	13.7678	14.1653	11.2122	10.5838	13.4694	1.34317	0.905541
Q9H2U2	Inorganic pyrophosphatase 2, mitochondrial	119342	134865	95708.4	106298	110791	4839.74	108762	88228.4	116913	123034	16.8647	17.0412	16.5464	16.6978	16.7575	12.2407	16.7308	16.429	16.8351	16.9087	0.807472	0.418853
P15559	NAD(P)H dehydrogenase [quinone] 1	9640.4	44604.6	64495.1	30697	132731	257435	197072	49140	122849	167561	13.2349	15.4449	15.9769	14.9058	17.0181	17.9739	17.5884	15.5846	16.9065	17.3543	4.13458	0.00858758
Q9ULR3	Protein phosphatase 1H	177517	138871	136095	154210	142616	96844.2	106271	110930	111680	129894	17.4376	17.0834	17.0543	17.2345	17.1218	16.5634	16.6974	16.7593	16.769	16.987	0.767257	0.0147348
Q13620	Cullin-4B	24374.7	36045.6	34331.7	41267.6	24413.1	23762.6	36276.1	9470.74	28077.6	35306.8	14.5731	15.1375	15.0673	15.3327	14.5754	14.5364	15.1467	13.2093	14.7771	15.1077	0.771001	0.256726
Q9NX63	MICOS complex subunit MIC19	123010	82874.3	20836.9	17969.4	115216	159343	117043	110187	157001	80629	16.9084	16.3386	14.3468	14.1333	16.814	17.2818	16.8367	16.7496	17.2604	16.299	2.01457	0.0386055
Q96FV2	Secernin-2	19107	27154.9	20392.6	21972.6	17637.4	21833.3	25318.2	4117.71	25689.8	24199.2	14.2218	14.7289	14.3158	14.4234	14.1063	14.4142	14.6279	12.0076	14.6489	14.5627	0.893599	0.515329
P61925	cAMP-dependent protein kinase inhibitor alpha	35813.9	29569.4	85068.4	91962.3	173657	34284.2	14258.8	183642	58181.2	2975.17	15.1282	14.8518	16.3763	16.4888	17.4059	15.0653	13.7996	17.4865	15.8283	11.5388	1.2843	0.675855
P12236	ADP/ATP translocase 3	8206.04	15697.3	18360.8	4858.79	11252.2	11220.2	10763.3	11489.4	7916.04	13419.9	13.0025	13.9382	14.1643	12.2464	13.4579	13.4538	13.3938	13.488	12.9506	13.7121	0.93459	0.852431
Q6EEV4	DNA-directed RNA polymerase II subunit GRINL1A, isoforms 4/5	45669.2	37592.3	39578.9	50433.9	153005	102527	117502	296581	133734	18193.9	15.4789	15.1982	15.2724	15.6221	17.2232	16.6456	16.8423	18.1781	17.029	14.1512	3.16086	0.100356
Q14011	Cold-inducible RNA-binding protein	49945.8	110412	134798	156451	19815.1	61706.1	54665.6	40600.1	18096.5	77152.5	15.6081	16.7525	17.0404	17.2554	14.2743	15.9131	15.7383	15.3092	14.1434	16.2354	0.401583	0.0306185
P26196	Probable ATP-dependent RNA helicase DDX6	62856.1	81149.7	74152.5	84037.7	55283.4	74134.6	68083.9	41957.9	93825.1	80862.4	15.9398	16.3083	16.1782	16.3587	15.7546	16.1779	16.055	15.3567	16.5177	16.3032	0.913639	0.474098
P62913	60S ribosomal protein L11	119748	127803	43939.7	113964	115772	115703	121760	77139.3	99165.4	136735	16.8696	16.9636	15.4232	16.7982	16.8209	16.8201	16.8937	16.2352	16.5975	17.061	1.09552	0.50799
P50440	Glycine amidinotransferase, mitochondrial	70732.8	98415.4	64191.2	84474	112212	119171	95831.4	73382	88732.7	94761	16.1101	16.5866	15.9701	16.3662	16.7759	16.8627	16.5482	16.1631	16.4372	16.532	1.22522	0.115502
P45381	Aspartoacylase	175994	243341	290999	136586	146485	177337	175663	131308	114586	178764	17.4252	17.8926	18.1507	17.0594	17.1604	17.4361	17.4224	17.0026	16.8061	17.4477	0.727454	0.113369
P62081	40S ribosomal protein S7	136323	120126	66954.7	133115	118277	142465	94351.9	86001.5	108871	104674	17.0567	16.8742	16.0309	17.0223	16.8518	17.1203	16.5258	16.3921	16.7323	16.6755	0.955992	0.900819
P17980	26S proteasome regulatory subunit 6A	103954	110241	68677.6	109793	73595.8	86977.8	88707	68122.2	97771.3	68070.8	16.6656	16.7503	16.0676	16.7444	16.1673	16.4084	16.4368	16.0558	16.5771	16.0547	0.820452	0.14995
P27105	Erythrocyte band 7 integral membrane protein	167103	161354	93354.3	149331	82485.6	143309	84017.4	59640.4	164542	131482	17.3504	17.2999	16.5104	17.1882	16.3319	17.1288	16.3584	15.864	17.3281	17.0045	0.776777	0.239215
P67870	Casein kinase II subunit beta	106748	100717	82924.1	120022	83251.3	78557.1	82158.8	79165.1	89036.4	86803.6	16.7038	16.6199	16.3395	16.8729	16.3452	16.2615	16.3261	16.2726	16.4421	16.4055	0.810525	0.0155404
Q92930	Ras-related protein Rab-8B	264257	282576	220041	232550	279963	204004	211433	240249	218408	256128	18.0116	18.1083	17.7474	17.8272	18.0949	17.6382	17.6898	17.8742	17.7367	17.9665	0.940665	0.441121
P62888	60S ribosomal protein L30	129762	152035	50190.5	134065	151911	135709	196402	147624	138314	165709	16.9855	17.214	15.6151	17.0326	17.2129	17.0502	17.5834	17.1716	17.0776	17.3383	1.33843	0.125939
Q8TD22	Sideroflexin-5	153234	75348.7	80627.1	25937.5	201585	49006.8	62318.6	130867	154212	169436	17.2254	16.2013	16.299	14.6628	17.621	15.5807	15.9274	16.9977	17.2346	17.3704	1.52654	0.280581
P43487	Ran-specific GTPase-activating protein	621371	120959	253376	606325	114221	426262	151014	489143	168747	141697	19.2451	16.8842	17.9509	19.2097	16.8015	18.7014	17.2043	18.8999	17.3645	17.1124	0.620497	0.343336
Q96IX5	ATP synthase membrane subunit DAPIT, mitochondrial	294388	240774	188729	63659.5	288624	226697	267566	331303	244218	242998	18.1674	17.8773	17.526	15.9581	18.1388	17.7904	18.0295	18.3378	17.8978	17.8906	1.3556	0.15498
Q9Y5L4	Mitochondrial import inner membrane translocase subunit Tim13	200296	207831	223939	241865	298949	243662	249893	327997	289387	225193	17.6118	17.665	17.7727	17.8838	18.1895	17.8945	17.931	18.3233	18.1426	17.7808	1.2473	0.0278407
Q9Y285	Phenylalanine--tRNA ligase alpha subunit	39785.5	57379.9	60915.1	92080.3	31753.2	24842.1	31533.3	44904	36146.9	49005.9	15.28	15.8083	15.8945	16.4906	14.9546	14.6005	14.9446	15.4546	15.1416	15.5807	0.581454	0.0229072
O95563	Mitochondrial pyruvate carrier 2	135880	72242.7	74623.7	57403.5	137019	84189	113194	118039	98176.2	92056.9	17.052	16.1406	16.1873	15.8089	17.064	16.3613	16.7884	16.8489	16.5831	16.4902	1.25959	0.152181
P13987	CD59 glycoprotein	92204.9	84447.9	112112	56254.6	145388	133796	117348	104170	153317	103329	16.4926	16.3658	16.7746	15.7797	17.1496	17.0297	16.8404	16.6686	17.2262	16.6569	1.46339	0.0239445
P23763	Vesicle-associated membrane protein 1	114525	99811.1	142432	100490	105300	82037.3	101399	105630	92949.7	51133.1	16.8053	16.6069	17.1199	16.6167	16.6841	16.324	16.6297	16.6887	16.5042	15.642	0.785041	0.135394
P38159	RNA-binding motif protein, X chromosome	150320	162624	119220	170624	152552	138683	207147	227242	161134	204811	17.1977	17.3112	16.8633	17.3805	17.2189	17.0814	17.6603	17.7939	17.2979	17.6439	1.20724	0.167997
Q15811	Intersectin-1	1855.65	9082.54	1446.17	15955.5	6132.19	9065.21	6747.42	7149.38	5331.13	5150.08	10.8577	13.1489	10.498	13.9618	12.5822	13.1461	12.7201	12.8036	12.3802	12.3304	0.930974	0.453004
P61960	Ubiquitin-fold modifier 1	280993	261391	367050	336166	382558	311315	295321	410043	262904	222046	18.1002	17.9959	18.4856	18.3588	18.5453	18.248	18.1719	18.6454	18.0042	17.7605	1.00845	0.976157
Q8N3F0	Maturin	29122	31730	61939.4	53313.3	40011.6	67538.6	57106.4	43896.3	59190.1	54111.5	14.8298	14.9536	15.9186	15.7022	15.2881	16.0434	15.8014	15.4218	15.8531	15.7236	1.21842	0.226369
Q8NHG7	Small VCP/p97-interacting protein	80265.8	84548.4	178125	51291.1	63089.2	68067.5	91718.8	90864.3	58709.4	32598.6	16.2925	16.3675	17.4425	15.6464	15.9451	16.0547	16.4849	16.4714	15.8413	14.9925	0.684959	0.277807
P0DJI8	Serum amyloid A-1 protein	124476	34334.8	179587	66804	25592.5	86896.5	200108	136618	153577	14411.4	16.9255	15.0674	17.4543	16.0276	14.6434	16.407	17.6104	17.0598	17.2286	13.8149	1.01547	0.793111
Q9UJC5	SH3 domain-binding glutamic acid-rich-like protein 2	214884	208994	231363	215057	223857	170070	185951	189606	169402	159211	17.7132	17.6731	17.8198	17.7144	17.7722	17.3758	17.5046	17.5326	17.3701	17.2806	0.841166	0.0233938
Q9UDW1	Cytochrome b-c1 complex subunit 9	861714	611004	530324	98603.8	1.13953e+06	692458	776048	1.78356e+06	1.04686e+06	807714	19.7168	19.2208	19.0165	16.5894	20.12	19.4014	19.5658	20.7663	19.9976	19.6235	1.98136	0.0688323
Q9NVD7	Alpha-parvin	23352.7	15149	10601.2	10073.7	9121.18	9256.77	8916.77	54667.2	32135.6	11332.2	14.5113	13.8869	13.3719	13.2983	13.155	13.1763	13.1223	15.7384	14.9719	13.4681	1.41306	0.788379
Q9HD34	LYR motif-containing protein 4	34001.4	33332	49858.1	54677.2	38716.2	20026.6	33731.5	57337.4	44952.4	33394.7	15.0533	15.0246	15.6055	15.7387	15.2406	14.2896	15.0418	15.8072	15.4561	15.0273	0.885012	0.498245
P50150	Guanine nucleotide-binding protein G(I)/G(S)/G(O) subunit gamma-4	1.20412e+06	368517	525997	467439	561719	451740	346703	803485	424356	247174	20.1996	18.4914	19.0047	18.8344	19.0995	18.7851	18.4033	19.6159	18.6949	17.9152	0.73658	0.389208
P46783	40S ribosomal protein S10	241564	281538	136943	354000	231195	172226	211331	223198	216438	315492	17.882	18.103	17.0632	18.4334	17.8188	17.3939	17.6891	17.768	17.7236	18.2672	0.900605	0.739697
P35813	Protein phosphatase 1A	36394.9	55098	112128	33707.6	40440	45693.2	32357.5	34318.6	4533.59	28521.4	15.1514	15.7497	16.7748	15.0408	15.3035	15.4797	14.9818	15.0667	12.1464	14.7998	0.522101	0.1756
P14406	Cytochrome c oxidase subunit 7A2, mitochondrial	1.60108e+06	542975	250181	311975	346214	1.52833e+06	1.0757e+06	419489	1.79427e+06	614194	20.6106	19.0505	17.9326	18.2511	18.4013	20.5435	20.0368	18.6783	20.775	19.2283	1.42344	0.375089
P04156	Major prion protein	75665.6	72430.2	100112	63068.9	93886.4	92497.2	83405.4	106081	73101.1	49365.1	16.2074	16.1443	16.6112	15.9446	16.5186	16.4971	16.3479	16.6948	16.1576	15.5912	1.0673	0.753296
O43598	2'-deoxynucleoside 5'-phosphate N-hydrolase 1	131872	178360	224788	210885	169737	198772	197712	237872	171241	237584	17.0088	17.4444	17.7782	17.6861	17.3729	17.6008	17.593	17.8598	17.3857	17.8581	1.08407	0.470286
Q99643	Succinate dehydrogenase cytochrome b560 subunit, mitochondrial	207071	184645	103916	57657.7	236788	95129.3	142795	238024	144382	176546	17.6598	17.4944	16.6651	15.8152	17.8532	16.5376	17.1236	17.8607	17.1395	17.4297	1.24548	0.354701
Q92804	TATA-binding protein-associated factor 2N	125490	167999	98062.1	176758	184648	198912	214104	179997	180752	231757	16.9372	17.3581	16.5814	17.4314	17.4944	17.6018	17.708	17.4576	17.4637	17.8223	1.39615	0.0182084
Q8NB37	Glutamine amidotransferase-like class 1 domain-containing protein 1	16666.5	25803.7	45469.5	35635.6	11492.6	13485.1	9590.21	13800.6	15584.5	18074	14.0247	14.6553	15.4726	15.121	13.4884	13.7191	13.2273	13.7524	13.9278	14.1416	0.442521	0.00575862
Q15843	NEDD8	589927	683450	867454	655911	708119	627493	651280	977487	691304	583268	19.1702	19.3825	19.7264	19.3231	19.4336	19.2592	19.3129	19.8987	19.399	19.1538	1.01045	0.957064
P84157	Matrix-remodeling-associated protein 7	21461.1	13216.4	30733.2	22249.1	41330.7	30767.9	40000.3	44958.4	15591.4	14170.8	14.3894	13.69	14.9075	14.4415	15.3349	14.9091	15.2877	15.4563	13.9285	13.7906	1.42079	0.346082
P62310	U6 snRNA-associated Sm-like protein LSm3	93379.9	92454.6	146876	102300	162341	165172	159827	159350	127339	126522	16.5108	16.4965	17.1642	16.6424	17.3087	17.3336	17.2862	17.2818	16.9583	16.949	1.38012	0.0142527
P48539	Calmodulin regulator protein PCP4	320123	15040.5	254673	150417	384295	147482	253530	374950	278031	289046	18.2883	13.8766	17.9583	17.1986	18.5519	17.1702	17.9518	18.5163	18.0849	18.1409	1.55562	0.178064
P27701	CD82 antigen	49814	61016.5	104534	40658	61352.5	51031.8	64824.1	38684.3	48691	39242.9	15.6043	15.8969	16.6736	15.3113	15.9048	15.6391	15.9842	15.2395	15.5714	15.2601	0.791146	0.362245
P01034	Cystatin-C	234922	262412	519000	302821	185218	152828	177163	240821	153205	195988	17.8418	18.0015	18.9854	18.2081	17.4989	17.2215	17.4347	17.8776	17.2251	17.5804	0.558551	0.010445
O43504	Ragulator complex protein LAMTOR5	85120.2	118888	129148	99612.7	159861	137406	154954	180001	135718	113453	16.3772	16.8592	16.9787	16.604	17.2865	17.0681	17.2415	17.4576	17.0503	16.7917	1.35776	0.0231066
O60869	Endothelial differentiation-related factor 1	61087.2	43798.4	61719.2	49082.2	75093.4	92723	75919.4	99013.3	72112.6	73130.7	15.8986	15.4186	15.9134	15.5829	16.1964	16.5006	16.2122	16.5953	16.138	16.1582	1.50833	0.00262322
Q9NZ56	Formin-2	24466.5	18345.8	25976.3	15509.8	27618.3	20312.1	29566.7	24786.3	32723.9	12146.2	14.5785	14.1632	14.6649	13.9209	14.7533	14.31	14.8517	14.5973	14.9981	13.5682	1.16375	0.561381
Q12959	Disks large homolog 1	3317.19	28083.4	30094.9	21111.1	14332.6	11596.5	10883.3	4724.95	14794.8	11581.9	11.6957	14.7774	14.8772	14.3657	13.807	13.5014	13.4098	12.2061	13.8528	13.4996	0.548092	0.43562
Q00688	Peptidyl-prolyl cis-trans isomerase FKBP3	168075	178040	168618	185505	204721	137397	181408	206804	185935	157737	17.3587	17.4418	17.3634	17.5011	17.6433	17.068	17.4689	17.6579	17.5044	17.2672	1.02251	0.880043
Q52LD8	Raftlin-2	47423.8	61907.7	62302	54829.8	52497.7	53078	63144.8	40828.6	41036.1	61425.9	15.5333	15.9178	15.927	15.7427	15.68	15.6958	15.9464	15.3173	15.3246	15.9066	0.918504	0.415811
P12081	Histidine--tRNA ligase, cytoplasmic	37940.7	86018.9	82939.1	91681.8	43849.9	43957.2	51222.2	42824.6	52977.6	59634.5	15.2115	16.3924	16.3398	16.4843	15.4203	15.4238	15.6445	15.3862	15.6931	15.8639	0.65748	0.0705909
Q9BRF8	Serine/threonine-protein phosphatase CPPED1	8710.99	17456.1	21109.6	10917.3	9069.51	16727.1	17010	12688.8	10206.9	13736.7	13.0886	14.0914	14.3656	13.4143	13.1468	14.0299	14.0541	13.6313	13.3173	13.7458	0.910048	0.78198
Q07866	Kinesin light chain 1	51095.4	53509.5	56766.1	63484.1	35041.5	37366.1	31560.4	33776.4	44675.7	47453.7	15.6409	15.7075	15.7927	15.9541	15.0968	15.1894	14.9458	15.0437	15.4472	15.5342	0.681546	0.00253262
P19623	Spermidine synthase	134425	145471	108075	144886	112129	95412.8	93754.3	92750.6	78461.4	143960	17.0364	17.1504	16.7217	17.1446	16.7748	16.5419	16.5166	16.5011	16.2597	17.1353	0.771274	0.0529167
Q9H4G4	Golgi-associated plant pathogenesis-related protein 1	121612	136352	141707	127431	57786.2	63308.5	79910.4	53848.2	62232.7	85958.1	16.8919	17.057	17.1126	16.9594	15.8184	15.9501	16.2861	15.7166	15.9254	16.3913	0.50976	0.000112355
Q8N461	F-box/LRR-repeat protein 16	84468.8	92238.1	55093.7	120856	67020	33930.1	42038.4	54563.1	54301.4	54250.7	16.3661	16.4931	15.7496	16.8829	16.0323	15.0503	15.3594	15.7356	15.7287	15.7274	0.578663	0.0172278
P43121	Cell surface glycoprotein MUC18	40102.4	53549.5	68829.9	36688.9	34390.5	39471.3	33867.8	28236.5	22234.9	13727.3	15.2914	15.7086	16.0707	15.1631	15.0697	15.2685	15.0476	14.7853	14.4405	13.7448	0.575481	0.0351936
P31949	Protein S100-A11	31932	57857.3	76336.5	46774	48981.4	92657.1	103585	113014	79756	44961.3	14.9627	15.8202	16.2201	15.5134	15.5799	16.4996	16.6605	16.7861	16.2833	15.4564	1.51231	0.140723
Q6BCY4	NADH-cytochrome b5 reductase 2	147989	152343	295903	115540	50073.9	127936	139203	84642.1	95107.6	96655.2	17.1751	17.217	18.1748	16.818	15.6118	16.9651	17.0868	16.3691	16.5373	16.5606	0.555998	0.0473051
Q7L576	Cytoplasmic FMR1-interacting protein 1	70970.2	56028.4	31154.6	75263.1	51189.1	53801.1	39907	31576.4	75565	39310.9	16.1149	15.7739	14.9272	16.1997	15.6435	15.7153	15.2844	14.9466	16.2054	15.2626	0.832132	0.469377
P62316	Small nuclear ribonucleoprotein Sm D2	17662.3	35659.6	18357.4	29744.3	32586.4	45234.3	53397.7	44179.5	35554	44827.7	14.1084	15.122	14.1641	14.8603	14.992	15.4651	15.7045	15.4311	15.1177	15.4521	1.68126	0.0105023
P48739	Phosphatidylinositol transfer protein beta isoform	69370.4	71566.2	104141	79832.9	60289.8	52431.8	23631.5	43065.7	42250.9	59802.9	16.082	16.127	16.6682	16.2847	15.8796	15.6782	14.5284	15.3943	15.3667	15.8679	0.577539	0.0166954
P48163	NADP-dependent malic enzyme	204039	87542.3	170813	346784	324257	174942	262049	259931	272686	179277	17.6385	16.4177	17.3821	18.4037	18.3068	17.4165	17.9995	17.9878	18.0569	17.4518	1.21369	0.302663
P53041	Serine/threonine-protein phosphatase 5	38586.5	29361.7	52547.4	43679.6	37933	22153.9	8233.67	28710.4	36748.6	33548.4	15.2358	14.8416	15.6813	15.4147	15.2112	14.4353	13.0073	14.8093	15.1654	15.034	0.679469	0.166261
Q93034	Cullin-5	205918	162559	86001.2	193586	132141	149838	180966	85876.8	152028	147475	17.6517	17.3106	16.3921	17.5626	17.0117	17.193	17.4654	16.39	17.214	17.1701	0.872676	0.612431
Q99460	26S proteasome non-ATPase regulatory subunit 1	42715.1	6062.97	28752.9	42981.7	31600.1	38174.3	39615.9	22105.1	48511.6	40549.1	15.3825	12.5658	14.8114	15.3914	14.9476	15.2203	15.2738	14.4321	15.566	15.3074	1.2201	0.33114
Q13907	Isopentenyl-diphosphate Delta-isomerase 1	47734.2	95388.8	107820	120636	104225	95501.3	58934.7	133869	45354.2	54833.5	15.5427	16.5415	16.7183	16.8803	16.6693	16.5432	15.8468	17.0305	15.4689	15.7428	0.884006	0.618943
O43676	NADH dehydrogenase [ubiquinone] 1 beta subcomplex subunit 3	421900	157538	63469.4	163504	167128	320111	263316	140435	347525	184807	18.6865	17.2653	15.9538	17.319	17.3506	18.2882	18.0064	17.0995	18.4068	17.4957	1.17667	0.39295
Q53GQ0	Very-long-chain 3-oxoacyl-CoA reductase	120803	81268.1	51808.6	65826.5	86218.1	93709.4	83577.5	82067.3	108755	97966	16.8823	16.3104	15.6609	16.0064	16.3957	16.5159	16.3508	16.3245	16.7307	16.58	1.15167	0.257405
Q07955	Serine/arginine-rich splicing factor 1	108909	112337	58241.2	26221.2	114643	155042	155703	97002.3	114912	148955	16.7328	16.7775	15.8298	14.6784	16.8068	17.2423	17.2484	16.5657	16.8102	17.1845	1.71461	0.047913
Q9GZN7	Protein rogdi homolog	58999.2	53744.4	33635.7	23346.5	35168.5	33438.4	27736.6	28313.5	41448.8	40195.3	15.8484	15.7138	15.0377	14.5109	15.102	15.0292	14.7595	14.7892	15.339	15.2947	0.810331	0.437372
P53597	Succinate--CoA ligase [ADP/GDP-forming] subunit alpha, mitochondrial	223382	80439.8	269211	325890	92688.5	92070.9	55613	73505.5	96680.3	44249.8	17.7692	16.2956	18.0384	18.314	16.5001	16.4905	15.7631	16.1656	16.5609	15.4334	0.337299	0.00936642
Q16773	Kynurenine--oxoglutarate transaminase 1	3803.99	14917.7	13985.5	2411.45	9073.06	18040.8	15515.6	10958	17432.1	15595.2	11.8933	13.8647	13.7716	11.2357	13.1474	14.139	13.9214	13.4197	14.0895	13.9288	1.64423	0.090852
P26885	Peptidyl-prolyl cis-trans isomerase FKBP2	8794.01	5089.91	20354.1	16610.8	6346.43	23184.2	24348.4	14631.9	20459.6	1693.84	13.1023	12.3134	14.313	14.0198	12.6317	14.5009	14.5715	13.8368	14.3205	10.7261	1.18868	0.99463
P26378	ELAV-like protein 4	81219.3	67328.5	33515.9	28090.7	68600.2	57228.6	84689.8	56968.8	53202.7	77197.6	16.3095	16.0389	15.0326	14.7778	16.0659	15.8044	16.3699	15.7979	15.6992	16.2363	1.26221	0.200066
O43747	AP-1 complex subunit gamma-1	72750.4	67416.6	44086.5	99210.3	23577.6	33086.9	25288.5	22225.8	36487.1	48611.9	16.1507	16.0408	15.428	16.5982	14.5251	15.014	14.6262	14.4399	15.1551	15.569	0.445155	0.00406838
Q16563	Synaptophysin-like protein 1	420395	407979	511221	226822	449445	601898	514044	407968	474733	569437	18.6814	18.6381	18.9636	17.7912	18.7778	19.1992	18.9715	18.6381	18.8568	19.1192	1.28426	0.109957
P36578	60S ribosomal protein L4	91686.1	119220	39172.9	175472	152435	91125.7	105276	95329.2	77985.6	121301	16.4844	16.8633	15.2576	17.4209	17.2178	16.4756	16.6838	16.5406	16.2509	16.8882	1.00803	0.684093
O60268	Uncharacterized protein KIAA0513	33179.4	39040.1	61145.6	64596.8	1806.49	17355.5	21199.2	16330.5	5559.93	22836.1	15.018	15.2527	15.9	15.9792	10.819	14.0831	14.3717	13.9953	12.4409	14.479	0.286546	0.0215777
A5YM72	Carnosine synthase 1	6670.36	16537	27308	3362.22	4701.34	6730.65	3195.38	2733.35	7775.93	4818.26	12.7035	14.0134	14.737	11.7152	12.1989	12.7165	11.6418	11.4165	12.9248	12.2343	0.370654	0.108362
P55290	Cadherin-13	57336.2	88545.8	198363	38436	120608	68706.5	84200.2	65865.6	87902.1	71886.4	15.8072	16.4341	17.5978	15.2302	16.88	16.0682	16.3615	16.0072	16.4236	16.1334	0.8696	0.919846
Q6VY07	Phosphofurin acidic cluster sorting protein 1	85954.8	58018.6	37424.8	103868	58576	54247.6	31990.2	34275.8	58235.7	61751	16.3913	15.8242	15.1917	16.6644	15.838	15.7273	14.9653	15.0649	15.8296	15.9142	0.69894	0.208111
P60866	40S ribosomal protein S20	202979	240962	79486.3	190390	190241	208036	257848	155962	180350	224487	17.631	17.8784	16.2784	17.5386	17.5375	17.6665	17.9762	17.2508	17.4604	17.7763	1.13654	0.395409
P40429	60S ribosomal protein L13a	84592	96411.8	30374.9	124567	127840	72926.9	130978	25654.4	54448.8	94152.6	16.3682	16.5569	14.8906	16.9266	16.964	16.1542	16.999	14.6469	15.7326	16.5227	1.00413	0.978911
Q14764	Major vault protein	51584.7	113184	65303.4	57635.7	45164.5	57541	51196.3	28118.3	48030.5	48330.5	15.6547	16.7883	15.9949	15.8147	15.4629	15.8123	15.6438	14.7792	15.5517	15.5606	0.645055	0.0586721
P16112	Aggrecan core protein	20523.4	60646	48514.8	79060.1	36768.5	104702	80646.6	31360.8	78453.7	32114.3	14.325	15.8881	15.5661	16.2707	15.1662	16.6759	16.2993	14.9367	16.2596	14.9709	1.16265	0.701757
O43760	Synaptogyrin-2	249883	229026	376578	72005.6	134652	297416	275696	141897	177354	163695	17.9309	17.8052	18.5226	16.1358	17.0389	18.1821	18.0727	17.1145	17.4363	17.3206	0.855863	0.884739
P50135	Histamine N-methyltransferase	109981	145385	99969.7	117641	152317	234731	164392	169940	142387	164437	16.7469	17.1495	16.6092	16.844	17.2167	17.8406	17.3268	17.3747	17.1195	17.3272	1.44927	0.00947947
Q16134	Electron transfer flavoprotein-ubiquinone oxidoreductase, mitochondrial	34101.4	35019.2	20035.4	44742.3	32917.8	8097.33	19537.9	27135	31427.6	25567.3	15.0575	15.0959	14.2903	15.4494	15.0066	12.9832	14.254	14.7279	14.9397	14.642	0.720363	0.239448
Q63HM9	PI-PLC X domain-containing protein 3	68006.5	68999.7	59295.6	112517	61484.5	28431.6	47500.6	62799.2	47429.3	34202.4	16.0534	16.0743	15.8556	16.7798	15.9079	14.7952	15.5357	15.9385	15.5335	15.0618	0.608443	0.032671
P35268	60S ribosomal protein L22	147306	155924	62832.3	142321	126635	146581	130531	83206.5	124830	140104	17.1685	17.2505	15.9392	17.1188	16.9503	17.1613	16.994	16.3444	16.9296	17.0961	0.985984	0.883807
Q5VTU8	ATP synthase subunit epsilon-like protein, mitochondrial	258960	99397.5	98941.7	93888.7	167999	39078.3	151680	191183	106164	74922.6	17.9824	16.6009	16.5943	16.5187	17.3581	15.2541	17.2107	17.5446	16.6959	16.1931	0.884182	0.692274
P26368	Splicing factor U2AF 65 kDa subunit	8553.35	28256	29729.8	32847.6	31648.3	18521.7	15234.4	32844.9	19783.2	58927.7	13.0623	14.7863	14.8596	15.0035	14.9498	14.1769	13.895	15.0034	14.272	15.8467	1.18701	0.623467
Q7KZF4	Staphylococcal nuclease domain-containing protein 1	29185.5	21408.4	14384.8	57981.1	19571.9	12515.9	17466.5	10819.5	14934	25473.7	14.833	14.3859	13.8123	15.8233	14.2565	13.6115	14.0923	13.4013	13.8663	14.6367	0.546419	0.107576
Q16881	Thioredoxin reductase 1, cytoplasmic	5622.38	39924.3	45087	70200.4	24827.4	25293.9	30571.3	7306.89	42365.1	30425.8	12.457	15.285	15.4604	16.0992	14.5996	14.6265	14.8999	12.835	15.3706	14.893	0.666485	0.721895
Q14118	Dystroglycan	65040.9	134041	106513	134526	180610	297416	246760	209117	184412	209759	15.9891	17.0323	16.7007	17.0375	17.4625	18.1821	17.9127	17.674	17.4926	17.6784	2.01168	0.00241492
P04844	Dolichyl-diphosphooligosaccharide--protein glycosyltransferase subunit 2	78690.3	91328.4	51854.8	54253.2	59011.4	53278.9	70810.9	42676	74778.4	70620	16.2639	16.4788	15.6622	15.7274	15.8487	15.7013	16.1117	15.3811	16.1903	16.1078	0.896148	0.541814
Q15274	Nicotinate-nucleotide pyrophosphorylase [carboxylating]	16868	18718.1	32720.5	32283.2	36637.7	99317	70845.2	37537.8	76733.8	69471.6	14.042	14.1921	14.9979	14.9785	15.161	16.5998	16.1124	15.1961	16.2276	16.0841	2.58835	0.00575283
Q99613	Eukaryotic translation initiation factor 3 subunit C	46958.4	76084.3	52792.5	98192.3	41634.7	56182.2	72063.4	27443.2	59059	73560.4	15.5191	16.2153	15.688	16.5833	15.3455	15.7778	16.137	14.7442	15.8499	16.1666	0.8027	0.354995
Q969L2	Protein MAL2	487556	271024	239202	278279	328889	296155	160977	124283	333896	156240	18.8952	18.0481	17.8679	18.0862	18.3272	18.176	17.2965	16.9233	18.349	17.2534	0.731648	0.210972
P61769	Beta-2-microglobulin	3308.64	6440.3	49827	4518.56	5277.13	27356	13333.7	32591.9	10261.8	34044.8	11.692	12.6529	15.6046	12.1416	12.3655	14.7396	13.7028	14.9922	13.325	15.0551	1.27796	0.290479
P45954	Short/branched chain specific acyl-CoA dehydrogenase, mitochondrial	29539.4	9524.99	23464.3	27422.6	25975.6	23783.1	19400.7	16944.9	27521.3	21623.1	14.8504	13.2175	14.5182	14.7431	14.6649	14.5376	14.2438	14.0486	14.7483	14.4003	1.00238	0.749592
Q86UP2	Kinectin	25335.9	34451.1	33087.1	43123.3	24410.8	31705.8	34593.7	33356.3	22960.3	37557.6	14.6289	15.0723	15.014	15.3962	14.5752	14.9525	15.0782	15.0257	14.4869	15.1968	0.904843	0.481598
P11310	Medium-chain specific acyl-CoA dehydrogenase, mitochondrial	71412.4	98424.3	60149.4	84983.3	108803	72713.4	109474	80252.4	71428.6	122276	16.1239	16.5867	15.8763	16.3749	16.7314	16.1499	16.7402	16.2923	16.1242	16.8998	1.19577	0.273268
Q15293	Reticulocalbin-1	36418	64753.2	95457.8	70383.6	52270.8	38315.3	39117.2	55947.7	72030.1	56680.6	15.1524	15.9827	16.5426	16.103	15.6737	15.2256	15.2555	15.7718	16.1363	15.7906	0.784886	0.327383
O60925	Prefoldin subunit 1	232500	2674.79	210195	192754	13874.9	7910.39	4567.64	256392	233335	5152.13	17.8269	11.3852	17.6814	17.5564	13.7602	12.9495	12.1572	17.968	17.832	12.331	0.544546	0.410066
Q8TAC9	Secretory carrier-associated membrane protein 5	320091	281992	297611	261615	484533	215054	209022	290928	154561	332547	18.2881	18.1053	18.1831	17.9971	18.8862	17.7143	17.6733	18.1503	17.2378	18.3432	0.968245	0.648584
Q96CN7	Isochorismatase domain-containing protein 1	131576	167152	200312	179796	166549	166761	177727	75455.9	149839	173183	17.0055	17.3508	17.6119	17.456	17.3456	17.3474	17.4393	16.2033	17.193	17.4019	0.893208	0.465541
P25686	DnaJ homolog subfamily B member 2	58277.5	70365.8	77424.7	57131.5	46372.7	78100.6	59314.8	93120.1	68385.3	65597.1	15.8307	16.1026	16.2405	15.802	15.501	16.253	15.8561	16.5068	16.0614	16.0013	1.04076	0.857599
Q9NQ48	Leucine zipper transcription factor-like protein 1	54643.2	82206	179818	73204.8	54009.7	133191	77213.6	82958.7	81549.5	78262.5	15.7378	16.327	17.4562	16.1597	15.7209	17.0231	16.2366	16.3401	16.3154	16.256	0.867268	0.778073
Q96EQ0	Small glutamine-rich tetratricopeptide repeat-containing protein beta	132217	112687	220780	116623	100759	114040	124970	144872	102763	89625.3	17.0126	16.782	17.7523	16.8315	16.6206	16.7992	16.9312	17.1444	16.649	16.4516	0.775111	0.169984
P61916	NPC intracellular cholesterol transporter 2	46883.4	61574.8	80526.9	35021	83921.6	114707	130499	82343.9	84371.6	30757	15.5168	15.9101	16.2972	15.0959	16.3568	16.8076	16.9937	16.3294	16.3645	14.9086	1.56722	0.204398
P16389	Potassium voltage-gated channel subfamily A member 2	97207.3	76522.6	179587	74502.8	100414	82887.5	77886.4	58123	83884.6	79828.9	16.5688	16.2236	17.4543	16.185	16.6156	16.3389	16.2491	15.8268	16.3561	16.2846	0.752692	0.252946
O43464	Serine protease HTRA2, mitochondrial	41260.2	42775.6	30555	29446.7	40712.7	34316.9	34355	27053.7	49306.3	27159.4	15.3325	15.3845	14.8991	14.8458	15.3132	15.0666	15.0682	14.7235	15.5895	14.7292	0.98541	0.872975
Q8TCD5	5'(3')-deoxyribonucleotidase, cytosolic type	54603.3	67616.5	94006.5	64739.4	69859.5	112526	110548	90475.2	48008.9	85036.9	15.7367	16.0451	16.5205	15.9824	16.0922	16.7799	16.7543	16.4652	15.551	16.3758	1.22543	0.352811
Q96DA0	Zymogen granule protein 16 homolog B	5193.29	33833.6	2558.53	4370.54	14058.9	11605.2	8041.42	12367.5	13213.8	3885.54	12.3424	15.0462	11.3211	12.0936	13.7792	13.5025	12.9732	13.5943	13.6898	11.9239	0.916417	0.481573
Q9NY35	Claudin domain-containing protein 1	73700.2	84297.1	112117	7582.39	46212.6	64916.1	63273.8	35202.5	51610.6	33658.4	16.1694	16.3632	16.7746	12.8884	15.496	15.9863	15.9493	15.1034	15.6554	15.0387	0.707905	0.988746
P43243	Matrin-3	632505	569874	156216	973990	20081.8	102561	176451	13223.3	109320	155938	19.2707	19.1203	17.2532	19.8935	14.2936	16.6461	17.4289	13.6908	16.7382	17.2506	0.165075	0.0150134
P26639	Threonine--tRNA ligase, cytoplasmic	6717.03	18216.8	8421.67	5920.66	18570	17471.1	15842.3	8718.31	26822.5	17379.1	12.7136	14.153	13.0399	12.5315	14.1807	14.0927	13.9515	13.0898	14.7112	14.0851	1.77891	0.0495217
Q04323	UBX domain-containing protein 1	13291.3	13921.8	9600.03	12107	17783.8	18158.4	20436.9	13178.9	26886	30299.1	13.6982	13.7651	13.2288	13.5635	14.1183	14.1483	14.3189	13.6859	14.7146	14.887	1.72721	0.0147004
Q8TDB8	Solute carrier family 2, facilitated glucose transporter member 14	520995	337996	608047	334146	501100	250902	292969	312923	260747	306736	18.9909	18.3666	19.2138	18.3501	18.9347	17.9368	18.1604	18.2554	17.9923	18.2266	0.712634	0.0938004
Q9UHA4	Ragulator complex protein LAMTOR3	115483	96930.3	102746	75642	124445	107545	112037	91718	98814.6	130071	16.8173	16.5647	16.6487	16.2069	16.9252	16.7146	16.7736	16.4849	16.5924	16.9889	1.13379	0.221831
P09669	Cytochrome c oxidase subunit 6C	1.07728e+06	12125.1	19143.9	79766.8	114026	507835	610952	45055.5	946518	227271	20.039	13.5657	14.2246	16.2835	16.799	18.954	19.2207	15.4594	19.8523	17.7941	1.37543	0.202398
P00966	Argininosuccinate synthase	19707.8	25892.9	43607.6	44193.7	22717.4	38064.5	10368.1	21446.3	4824.73	33290.1	14.2665	14.6603	15.4123	15.4316	14.4715	15.2162	13.3399	14.3884	12.2362	15.0228	0.653219	0.216965
Q3KQU3	MAP7 domain-containing protein 1	114351	98104.8	145550	162420	143299	129528	74073.1	247720	180701	103364	16.8031	16.582	17.1512	17.3094	17.1287	16.9829	16.1767	17.9183	17.4632	16.6574	1.1256	0.78921
O94985	Calsyntenin-1	45492	45424.6	63360.4	59274.3	61976.3	40778.9	48798	40835.4	29468.1	51494.5	15.4733	15.4712	15.9513	15.8551	15.9194	15.3155	15.5745	15.3175	14.8469	15.6521	0.853351	0.272751
P17900	Ganglioside GM2 activator	28953.1	45517.8	39424.1	22126.1	48142.9	73448.5	54320.2	2228.31	31176.3	43508.4	14.8214	15.4741	15.2668	14.4335	15.555	16.1644	15.7292	11.1217	14.9282	15.409	1.23914	0.855786
P12956	X-ray repair cross-complementing protein 6	22761.6	43045	48797	50392.3	18320.2	33992	37942.7	23259.8	42113	45610.4	14.4743	15.3936	15.5745	15.6209	14.1611	15.0529	15.2115	14.5056	15.362	15.4771	0.813103	0.396176
Q8TBG9	Synaptoporin	715781	1.00065e+06	371819	558532	1.44764e+06	718128	687366	954942	859519	946391	19.4492	19.9325	18.5042	19.0913	20.4653	19.4539	19.3907	19.8651	19.7132	19.8521	1.41404	0.115132
P06703	Protein S100-A6	88010.7	109284	98128.3	146112	367942	1.16668e+06	769272	503795	578401	463207	16.4254	16.7377	16.5824	17.1567	18.4891	20.154	19.5531	18.9425	19.1417	18.8213	5.81199	6.7614e-05
Q00059	Transcription factor A, mitochondrial	54243.2	45000.2	35536.1	58969.1	71520.4	59606.9	58485.6	88118.9	58913	46095.6	15.7272	15.4576	15.117	15.8477	16.1261	15.8632	15.8358	16.4272	15.8463	15.4923	1.31697	0.0915349
Q9UBW8	COP9 signalosome complex subunit 7a	6481.89	5561.18	13383.4	58273.2	8471.04	47427.6	28113.2	35526.4	28198.8	15922.4	12.6622	12.4412	13.7082	15.8305	13.0483	15.5334	14.779	15.1166	14.7833	13.9588	1.30354	0.284382
Q9BSH5	Haloacid dehalogenase-like hydrolase domain-containing protein 3	62520.3	82352.9	99740.6	78345.4	108584	53007.8	103553	37899.5	67415	67591.3	15.932	16.3295	16.6059	16.2576	16.7285	15.6939	16.66	15.2099	16.0408	16.0446	0.904244	0.506703
P28070	Proteasome subunit beta type-4	158536	162066	87986.6	196770	49499.7	161100	165063	109229	227512	143066	17.2745	17.3062	16.425	17.5862	15.5951	17.2976	17.3327	16.737	17.7956	17.1263	0.942108	0.711081
Q15785	Mitochondrial import receptor subunit TOM34	18281.8	53548.2	23518.2	66201.5	36180	11366.4	28660.1	42571.1	34806.6	21060.2	14.1581	15.7085	14.5215	16.0146	15.1429	13.4725	14.8068	15.3776	15.0871	14.3622	0.720705	0.458005
P16083	Ribosyldihydronicotinamide dehydrogenase [quinone]	87019.2	126919	171343	17811.1	187360	105980	191874	186630	185240	163084	16.409	16.9536	17.3865	14.1205	17.5155	16.6934	17.5498	17.5098	17.499	17.3153	1.68724	0.0960285
P03915	NADH-ubiquinone oxidoreductase chain 5	157525	59064.4	28296.2	50217.4	44968.5	103409	72588.6	13640.2	116740	50465.5	17.2652	15.85	14.7883	15.6159	15.4566	16.658	16.1475	13.7356	16.8329	15.623	0.907731	0.849765
Q14315	Filamin-C	16075.8	42410.8	27206.8	23561.4	12699.2	97868.1	92748.6	25384.8	53984.9	72237.5	13.9726	15.3721	14.7317	14.5241	13.6324	16.5786	16.501	14.6317	15.7203	16.1405	2.16572	0.204516
Q9UBB4	Ataxin-10	110539	169340	129663	221666	120720	103494	135382	117423	115622	177997	16.7542	17.3696	16.9844	17.758	16.8813	16.6592	17.0467	16.8414	16.8191	17.4415	0.813928	0.262876
P04745	Alpha-amylase 1	9217.16	11936.9	9157.31	3992.09	791.585	1989.67	1482.36	1004.37	7202.12	7059.56	13.1701	13.5431	13.1607	11.9629	9.6286	10.9583	10.5337	9.97208	12.8142	12.7854	0.379547	0.0406357
Q15599	Na(+)/H(+) exchange regulatory cofactor NHE-RF2	26128.1	30482.2	41728.7	50468.2	43737.4	62413.4	50735.3	65533.6	48664	69382	14.6733	14.8957	15.3488	15.6231	15.4166	15.9296	15.6307	15.9999	15.5706	16.0823	1.52531	0.0193988
Q8TBC4	NEDD8-activating enzyme E1 catalytic subunit	62343.1	47911.3	58659.6	57138.5	56892.3	19839.8	20155.6	35647.8	45187.8	46742.3	15.9279	15.5481	15.8401	15.8022	15.7959	14.2761	14.2989	15.1215	15.4636	15.5124	0.661986	0.0711615
O96000	NADH dehydrogenase [ubiquinone] 1 beta subcomplex subunit 10	382860	97408.6	33754.3	96771.8	160487	386769	338044	152391	417355	122957	18.5465	16.5718	15.0428	16.5623	17.2921	18.5611	18.3668	17.2174	18.6709	16.9078	1.72235	0.134329
Q9Y230	RuvB-like 2	55232	51703.6	5225.51	30688.9	40700.5	54625.4	22479.4	29734.5	46166.5	68623.7	15.7532	15.658	12.3514	14.9054	15.3128	15.7373	14.4563	14.8598	15.4946	16.0664	1.22427	0.374746
Q9P1U1	Actin-related protein 3B	48883.8	34148.3	22295.3	40754.1	38122.6	40340.3	32186.1	35110.7	41202.1	34323.1	15.5771	15.0595	14.4444	15.3147	15.2184	15.2999	14.9741	15.0996	15.3304	15.0669	1.00987	0.755391
Q96HE7	ERO1-like protein alpha	40176.9	58462.7	57255.9	52901	50604.2	34630.8	51476	39966.9	40197.3	41775	15.2941	15.8352	15.8051	15.691	15.627	15.0798	15.6516	15.2865	15.2948	15.3504	0.825846	0.103192
Q9H8S9	MOB kinase activator 1A	95841.7	66425.4	55616.1	66374.8	94219	108244	116141	91003.4	99321.6	110826	16.5484	16.0194	15.7632	16.0183	16.5237	16.7239	16.8255	16.4736	16.5998	16.7579	1.45351	0.00531684
Q13636	Ras-related protein Rab-31	32086	46363.6	43599.4	32939.1	31690.9	26682.7	20666.2	40058	8307.82	38449.8	14.9697	15.5007	15.412	15.0075	14.9518	14.7036	14.335	15.2898	13.0203	15.2307	0.713412	0.191801
Q13332	Receptor-type tyrosine-protein phosphatase S	44876.5	52638.2	84343.2	80207.7	59293.4	24192.4	70501.1	42537.6	68697.3	27531.1	15.4537	15.6838	16.364	16.2915	15.8556	14.5623	16.1054	15.3765	16.068	14.7488	0.744732	0.235593
P28472	Gamma-aminobutyric acid receptor subunit beta-3	106343	90500.2	31935.5	65909.5	86834.9	28997.5	59988.5	17557.9	57250.4	77373	16.6984	16.4656	14.9629	16.0082	16.406	14.8236	15.8724	14.0998	15.805	16.2395	0.742033	0.395528
P13667	Protein disulfide-isomerase A4	32165.5	40838.8	40904.8	31558.7	31476.1	36986.5	37119.1	23129	28885.1	42180.5	14.9732	15.3177	15.32	14.9458	14.942	15.1747	15.1799	14.4974	14.818	15.3643	0.915557	0.446702
Q9ULA0	Aspartyl aminopeptidase	29045.5	11313.3	19624.3	16347.2	9444.74	37981.5	20964.1	1100.06	24963.3	62630.2	14.826	13.4657	14.2604	13.9968	13.2053	15.213	14.3556	10.1034	14.6075	15.9346	1.37197	0.834027
O75608	Acyl-protein thioesterase 1	101111	86273	94852.5	99603.8	97269.1	111893	104339	81663.6	85953.5	110909	16.6256	16.3966	16.5334	16.6039	16.5697	16.7718	16.6709	16.3174	16.3913	16.759	1.03364	0.713607
O00330	Pyruvate dehydrogenase protein X component, mitochondrial	49461.3	9992.87	30235.5	56046.8	46357.8	7871.71	33089.1	39050.4	52341.7	33101.8	15.594	13.2867	14.884	15.7743	15.5005	12.9425	15.0141	15.253	15.6757	15.0146	0.968929	0.982497
P05198	Eukaryotic translation initiation factor 2 subunit 1	141574	93401.9	67046.2	124768	117298	114979	125961	113402	106773	157424	17.1112	16.5112	16.0329	16.9289	16.8398	16.811	16.9426	16.7911	16.7042	17.2643	1.14941	0.285104
Q8NFZ4	Neuroligin-2	30244.8	30725.9	26355.8	43614.5	36082.9	27492.9	30510	24259.7	30052.7	29068.4	14.8844	14.9072	14.6858	15.4125	15.139	14.7468	14.897	14.5663	14.8752	14.8272	0.903545	0.426047
Q03154	Aminoacylase-1	32290.8	44320.9	31694.8	30797.5	43374.8	52521.3	48528.4	33170.7	37741.8	44536	14.9788	15.4357	14.952	14.9105	15.4046	15.6806	15.5665	15.0176	15.2039	15.4427	1.24546	0.0783691
Q16620	BDNF/NT-3 growth factors receptor	64669.3	69603	62712.5	111292	145904	104264	129364	76032.8	86701.2	92335.8	15.9808	16.0869	15.9365	16.764	17.1547	16.6699	16.9811	16.2143	16.4038	16.4946	1.37237	0.0887179
Q969T9	WW domain-binding protein 2	92656.5	135462	118494	92915.7	86184.5	86192.7	70979.5	70166	69623.7	93175.2	16.4996	17.0475	16.8545	16.5036	16.3951	16.3953	16.1151	16.0985	16.0873	16.5077	0.722474	0.0125139
Q96KN2	Beta-Ala-His dipeptidase	20483.5	15918.2	59894.9	14261	25717	21623.7	2306.42	4222.87	27179.1	14815.2	14.3222	13.9584	15.8701	13.7998	14.6504	14.4003	11.1714	12.044	14.7302	13.8548	0.578065	0.269847
P15259	Phosphoglycerate mutase 2	17808.3	73046	69810.8	54189.8	84905.7	187042	169732	142863	162471	219386	14.1203	16.1565	16.0912	15.7257	16.3736	17.513	17.3729	17.1243	17.3098	17.7431	2.99861	0.00499258
O14744	Protein arginine N-methyltransferase 5	14538.2	18516.8	2700.95	717.736	3068.44	8388.27	9185.14	3244.09	15930.5	17523.3	13.8276	14.1765	11.3992	9.48731	11.5833	13.0342	13.1651	11.6636	13.9595	14.097	1.04806	0.520061
Q8WXS5	Voltage-dependent calcium channel gamma-8 subunit	171557	80179.3	37377.7	98526.8	154805	87551.1	55753.7	111935	101908	70231	17.3883	16.2909	15.1899	16.5882	17.2401	16.4178	15.7668	16.7723	16.6369	16.0998	1.00124	0.787261
P11234	Ras-related protein Ral-B	10860.1	22529.4	27685.9	22014.2	3517.6	12240.2	3062.56	5274.35	9935.46	15165.8	13.4067	14.4595	14.7569	14.4261	11.7804	13.5793	11.5805	12.3648	13.2784	13.8885	0.394722	0.0243248
Q9BXW6	Oxysterol-binding protein-related protein 1	32037.4	32181.6	53343.1	24197.3	19949.5	25503	17187	16842.2	24421.3	17505.1	14.9675	14.9739	15.703	14.5626	14.2841	14.6384	14.069	14.0398	14.5759	14.0955	0.570958	0.0105752
P62263	40S ribosomal protein S14	191766	188832	84952.2	226506	195434	189888	145034	137506	152674	159288	17.549	17.5267	16.3744	17.7892	17.5763	17.5348	17.146	17.0691	17.2201	17.2813	0.943877	0.985197
Q9UHQ9	NADH-cytochrome b5 reductase 1	174719	60256.8	49262.9	70555.3	68223.6	38263.9	48362.7	45452.1	90531.4	55455.1	17.4147	15.8788	15.5882	16.1065	16.058	15.2237	15.5616	15.4721	16.4661	15.759	0.650685	0.246337
Q8NI08	Nuclear receptor coactivator 7	32132.8	27040.5	12841.2	28581.7	11870.8	10365.2	8123.37	8605.65	20837.8	19952.6	14.9718	14.7228	13.6485	14.8028	13.5351	13.3395	12.9879	13.0711	14.3469	14.2843	0.528552	0.0398202
P08631	Tyrosine-protein kinase HCK	38362.9	40222	27847.8	34559.9	27756.6	33562.4	35357.4	18102.3	43271.6	42945.9	15.2274	15.2957	14.7653	15.0768	14.7605	15.0346	15.1097	14.1439	15.4011	15.3902	0.950386	0.659837
Q9H0W9	Ester hydrolase C11orf54	183466	168068	188384	97770.3	148183	129175	90928.9	146290	179982	65439.2	17.4852	17.3587	17.5233	16.5771	17.177	16.979	16.4725	17.1585	17.4575	15.9979	0.794534	0.299335
P53779	Mitogen-activated protein kinase 10	35743.4	30041.2	31343.2	23785.1	14603.9	15472.8	15765.1	13139.4	24802.8	23523.4	15.1254	14.8747	14.9359	14.5378	13.8341	13.9174	13.9445	13.6816	14.5982	14.5218	0.591651	0.00685451
P51858	Hepatoma-derived growth factor	14225.2	19990.4	53043.1	27001.8	42739.8	45351.7	25246.3	51124.1	48556	11937.6	13.7962	14.287	15.6949	14.7208	15.3833	15.4689	14.6238	15.6417	15.5674	13.5432	1.31253	0.454555
O75475	PC4 and SFRS1-interacting protein	19667.5	21153.5	35265.6	24569.2	27842.9	23739.9	30480.6	31665.6	19830.1	26863.5	14.2635	14.3686	15.106	14.5846	14.765	14.535	14.8956	14.9506	14.2754	14.7134	1.06252	0.594042
O14994	Synapsin-3	54852.6	79346.3	107595	119175	76066.1	15577.6	72689.1	36945.6	42975.6	59342	15.7433	16.2759	16.7152	16.8627	16.215	13.9272	16.1495	15.1731	15.3912	15.8568	0.560706	0.0832091
Q9P265	Disco-interacting protein 2 homolog B	35963.1	39782.7	43998.5	32159.3	20666	17497.3	36605.4	21885.6	36961.2	23543.2	15.1342	15.2799	15.4252	14.9729	14.335	14.0948	15.1598	14.4177	15.1737	14.523	0.689729	0.0413931
O14949	Cytochrome b-c1 complex subunit 8	182246	137108	142330	77227.9	291197	179435	133348	400625	320616	204536	17.4755	17.0649	17.1189	16.2368	18.1516	17.4531	17.0248	18.6119	18.2905	17.642	1.8924	0.0413513
Q13200	26S proteasome non-ATPase regulatory subunit 2	69940.7	76225.6	54704.9	77441.5	49968.5	46666.5	61236.9	43893.1	68057.6	69958	16.0938	16.218	15.7394	16.2408	15.6087	15.5101	15.9021	15.4217	16.0545	16.0942	0.813906	0.114301
P10155	60 kDa SS-A/Ro ribonucleoprotein	118646	81674.2	41151.8	93733.3	56288.7	101622	101243	96560.7	38758.6	147293	16.8563	16.3176	15.3287	16.5163	15.7806	16.6329	16.6275	16.5591	15.2422	17.1683	1.07748	0.859491
Q16595	Frataxin, mitochondrial	46915	47274.6	50762.8	61047.1	71880.7	45295.5	44784.5	72811.6	55177.3	37773.3	15.5178	15.5288	15.6315	15.8976	16.1333	15.4671	15.4507	16.1519	15.7518	15.2051	1.0606	0.820229
Q07157	Tight junction protein ZO-1	49497.8	53645.2	57071.4	47297.4	55829.4	61692	61544.4	51457.3	63935.1	63820.9	15.5951	15.7112	15.8005	15.5295	15.7687	15.9128	15.9093	15.6511	15.9643	15.9617	1.15103	0.0348452
P01903	HLA class II histocompatibility antigen, DR alpha chain	11062.7	40828.2	20524	13811.1	48574.1	41206.2	47939.5	27561.4	37740.6	52357.5	13.4334	15.3173	14.325	13.7535	15.5679	15.3306	15.5489	14.7504	15.2038	15.6761	1.9745	0.0151137
Q9NX14	NADH dehydrogenase [ubiquinone] 1 beta subcomplex subunit 11, mitochondrial	288062	91423.2	39300	102278	117118	279267	218486	106351	301538	23218.7	18.136	16.4803	15.2622	16.6421	16.8376	18.0913	17.7372	16.6985	18.202	14.503	1.33826	0.663499
Q8WY54	Protein phosphatase 1E	111567	47296.5	15114.2	97582.2	28766.3	29061.9	18301.6	21603.6	37991.6	35674.6	16.7675	15.5294	13.8836	16.5743	14.8121	14.8268	14.1597	14.399	15.2134	15.1226	0.420778	0.135489
Q9BRK0	Receptor expression-enhancing protein 2	40078	26598.2	65047.4	42272.5	47422.3	29241.8	30949.6	64619.9	31460.6	22770.9	15.2905	14.699	15.9892	15.3674	15.5333	14.8357	14.9176	15.9797	14.9413	14.4749	0.867701	0.539049
O94925	Glutaminase kidney isoform, mitochondrial	182280	91565.3	163951	47890.4	63673.2	87018.2	67664.8	40108.2	160545	101744	17.4758	16.4825	17.3229	15.5474	15.9584	16.409	16.0461	15.2916	17.2926	16.6346	0.7148	0.403268
O60784	Target of Myb protein 1	29999.5	48860.3	78699	82768.3	57084.1	25724.7	50103.8	89195.7	57613.7	39072.9	14.8727	15.5764	16.2641	16.3368	15.8008	14.6509	15.6126	16.4447	15.8141	15.2539	0.884336	0.695686
P02774	Vitamin D-binding protein	21259.5	6461.22	30247.7	41386.8	47694.9	27189.6	23286.3	33099.6	42671.8	25766.6	14.3758	12.6576	14.8845	15.3369	15.5415	14.7308	14.5072	15.0145	15.381	14.6532	1.34003	0.233015
P62318	Small nuclear ribonucleoprotein Sm D3	130947	145248	77874.6	98019.4	133885	206738	209328	146663	126800	193561	16.9986	17.1482	16.2489	16.5808	17.0306	17.6574	17.6754	17.1621	16.9522	17.5624	1.49967	0.0336466
Q9UJW0	Dynactin subunit 4	6081.86	9061.44	1359.37	23609.2	3867.83	8502.36	4517.47	3426.14	1165.33	10552.4	12.5703	13.1455	10.4087	14.5271	11.9173	13.0536	12.1413	11.7424	10.1865	13.3653	0.532369	0.521401
P43155	Carnitine O-acetyltransferase	86900.3	291695	410861	283562	158624	279084	417353	70173.6	86762	400955	16.4071	18.1541	18.6483	18.1133	17.2752	18.0903	18.6709	16.0986	16.4048	18.6131	0.877867	0.668406
Q01650	Large neutral amino acids transporter small subunit 1	300168	224351	229774	231968	242945	225548	227572	144998	233991	291123	18.1954	17.7754	17.8099	17.8236	17.8903	17.7831	17.796	17.1457	17.8361	18.1513	0.923473	0.494063
Q7Z4H3	HD domain-containing protein 2	38179.9	54374.9	62264.1	58039.5	101273	56026.1	41776	72129.1	28824.8	93117.3	15.2205	15.7307	15.9261	15.8247	16.6279	15.7738	15.3504	16.1383	14.815	16.5068	1.23132	0.622841
Q9Y570	Protein phosphatase methylesterase 1	59470.6	49903.1	131560	112284	23144.8	27074.8	27574.9	25334.4	38289.9	57035.6	15.8599	15.6068	17.0054	16.7768	14.4984	14.7247	14.7511	14.6288	15.2247	15.7996	0.374565	0.00570243
Q9UPY6	Wiskott-Aldrich syndrome protein family member 3	54288.3	33085.1	50420.5	73759.9	70268.7	26536.5	46565.7	114533	57127	54346.9	15.7284	15.0139	15.6217	16.1705	16.1006	14.6957	15.507	16.8054	15.8019	15.7299	1.16402	0.736454
Q6NV74	Uncharacterized protein KIAA1211-like	21708.9	30364.8	73157.9	38114.8	36929.6	31884.4	33682.9	51308.3	33206.6	30156.2	14.406	14.8901	16.1587	15.2181	15.1725	14.9606	15.0397	15.6469	15.0192	14.8802	0.886328	0.885156
Q9Y2B0	Protein canopy homolog 2	36262.5	45415.7	97652	53287.5	46512.2	44461.9	48866.4	51722.9	58391.2	43582.2	15.1462	15.4709	16.5754	15.7015	15.5053	15.4403	15.5766	15.6585	15.8335	15.4115	0.841257	0.565932
Q9NS69	Mitochondrial import receptor subunit TOM22 homolog	3207.39	38438.1	6218.19	10055.1	33896	4800.7	46379	48018.7	51220.1	20837.8	11.6472	15.2303	12.6023	13.2956	15.0488	12.229	15.5012	15.5513	15.6444	14.3469	2.36138	0.127848
P84090	Enhancer of rudimentary homolog	165492	190108	197216	206364	175526	138028	211604	249689	216656	267932	17.3364	17.5365	17.5894	17.6548	17.4213	17.0746	17.691	17.9298	17.725	18.0315	1.10596	0.551298
Q9UN37	Vacuolar protein sorting-associated protein 4A	69193.5	56625.8	19895.4	31648.3	41689.5	65460	63375.4	28528.8	57470.2	72571.8	16.0783	15.7892	14.2801	14.9498	15.3474	15.9983	15.9516	14.8001	15.8105	16.1471	1.23699	0.361222
Q92499	ATP-dependent RNA helicase DDX1	7092.33	34406.2	38100	38857	25432.5	19356.7	32978.2	24070.6	33505.3	31936.1	12.792	15.0704	15.2175	15.2459	14.6344	14.2405	15.0092	14.555	15.0321	14.9629	0.941447	0.760465
Q15388	Mitochondrial import receptor subunit TOM20 homolog	102482	66633.2	96705.3	93614.7	100363	78763.9	90143.7	138487	129775	214183	16.645	16.024	16.5613	16.5144	16.6149	16.2652	16.4599	17.0794	16.9857	17.7085	1.39426	0.186551
P61328	Fibroblast growth factor 12	10211.3	11468.4	7644.05	9272.11	9816.51	525.704	6274.99	8556.36	6800.83	8485.24	13.3179	13.4854	12.9001	13.1787	13.261	9.03811	12.6154	13.0628	12.7315	13.0507	0.69886	0.295515
O95571	Persulfide dioxygenase ETHE1, mitochondrial	40381.3	33373.1	30355.8	15687.7	41772.4	39774.9	35785.8	1112.69	39566.4	41506.7	15.3014	15.0264	14.8897	13.9374	15.3503	15.2796	15.1271	10.1198	15.272	15.3411	1.11031	0.742741
P02749	Beta-2-glycoprotein 1	30797.2	32566.6	43853.5	82683.1	128329	32856.1	48833.3	56089.8	87619.1	32971.6	14.9105	14.9911	15.4204	16.3353	16.9695	15.0039	15.5756	15.7755	16.419	15.0089	1.35755	0.449961
O95182	NADH dehydrogenase [ubiquinone] 1 alpha subcomplex subunit 7	185044	128812	59245	49854	171317	150935	143950	166191	174949	127863	17.4975	16.9749	15.8544	15.6054	17.3863	17.2036	17.1352	17.3425	17.4166	16.9642	1.47408	0.0727283
P28289	Tropomodulin-1	41175.3	43536.2	38191.9	48468.3	46500.8	34701.6	47835	37628.1	41250.4	48528.4	15.3295	15.4099	15.221	15.5648	15.505	15.0827	15.5458	15.1995	15.3321	15.5665	0.997614	0.938378
Q9NR31	GTP-binding protein SAR1a	120381	132206	317712	139734	77916.8	209252	104261	89099.3	122039	258798	16.8772	17.0124	18.2774	17.0923	16.2496	17.6749	16.6698	16.4431	16.897	17.9815	0.808757	0.473454
P02652	Apolipoprotein A-II	41831	44509	253836	228949	152122	11681	93476.9	257121	105472	152912	15.3523	15.4418	17.9535	17.8047	17.2149	13.5119	16.5123	17.9721	16.6865	17.2223	0.905231	0.906811
Q9Y3I0	tRNA-splicing ligase RtcB homolog	43143.2	14109.1	13156.8	36521.4	23481.6	35428.6	27209.8	19768.5	35279.6	32518.7	15.3968	13.7843	13.6835	15.1565	14.5192	15.1126	14.7318	14.2709	15.1065	14.989	1.08287	0.494565
Q6PI78	Transmembrane protein 65	98221.1	119830	172109	83133.6	99593.2	58486.2	75565.8	86051	88821.8	112752	16.5837	16.8706	17.393	16.3431	16.6038	15.8358	16.2054	16.3929	16.4386	16.7828	0.734245	0.124288
Q8N8N7	Prostaglandin reductase 2	37397.9	96112.7	68692.9	64829.4	63617.3	118153	121611	78956.1	70556.9	81875.6	15.1907	16.5524	16.0679	15.9844	15.9571	16.8503	16.8919	16.2688	16.1065	16.3211	1.33509	0.169087
Q9P032	NADH dehydrogenase [ubiquinone] 1 alpha subcomplex assembly factor 4	80089.3	44196.6	48990.4	66799.5	91282.8	50050.4	63250	94759.2	74115.3	115622	16.2893	15.4316	15.5802	16.0276	16.4781	15.6111	15.9488	16.532	16.1775	16.8191	1.35812	0.15468
P53990	IST1 homolog	16267.8	25603.8	12562.5	8099.77	17356.5	25547.1	23689.7	12233	32777.1	27260.2	13.9897	14.6441	13.6168	12.9837	14.0832	14.6409	14.532	13.5785	15.0004	14.7345	1.48041	0.141221
Q9NXU5	ADP-ribosylation factor-like protein 15	94275.6	55508.8	59516	52537.4	56103.2	17035.8	14796	51064.6	48533.7	17116.1	16.5246	15.7604	15.861	15.6811	15.7758	14.0563	13.8529	15.64	15.5667	14.0631	0.521059	0.051224
Q5T013	Putative hydroxypyruvate isomerase	12959.6	28100.9	27720.3	20683.6	41874.1	51360.5	46102.3	24164.9	7468.61	12336.5	13.6617	14.7783	14.7587	14.3362	15.3538	15.6484	15.4926	14.5606	12.8666	13.5906	1.36596	0.752095
Q99757	Thioredoxin, mitochondrial	97908.2	109249	189695	147233	128976	76325.2	100946	147166	129645	88880.4	16.5791	16.7373	17.5333	17.1677	16.9767	16.2199	16.6232	17.1671	16.9842	16.4396	0.823325	0.318669
O14936	Peripheral plasma membrane protein CASK	12456.8	13895.1	13744.6	73437	50821.9	51870.2	48655.4	34488.9	18074	54383.7	13.6046	13.7623	13.7466	16.1642	15.6332	15.6626	15.5703	15.0738	14.1416	15.7309	1.5167	0.128369
P63220	40S ribosomal protein S21	110439	112884	81777.5	108553	135061	135110	159404	133227	119723	163694	16.7529	16.7845	16.3194	16.728	17.0433	17.0438	17.2823	17.0235	16.8693	17.3206	1.36381	0.00639219
P62241	40S ribosomal protein S8	61887.1	84334.9	24732.2	120543	94251.6	36483.6	54480.5	78763.2	54318.8	67678.1	15.9174	16.3638	14.5941	16.8792	16.5242	15.155	15.7335	16.2652	15.7292	16.0464	0.882744	0.949879
Q9Y2V2	Calcium-regulated heat-stable protein 1	35511.5	30793.9	49103.3	49105.2	27452.9	46642.7	46574.4	41028.2	33393.7	38581.8	15.116	14.9104	15.5835	15.5836	14.7447	15.5094	15.5073	15.3243	15.0273	15.2356	0.946926	0.725549
Q16695	Histone H3.1t	2.83053e+06	2.81787e+06	75546.7	66623.6	1.70072e+06	4.07059e+06	3.42189e+06	781178	4.80501e+06	4.50658e+06	21.4326	21.4262	16.2051	16.0237	20.6977	21.9568	21.7064	19.5753	22.1961	22.1036	2.22039	0.0849344
Q9Y6M9	NADH dehydrogenase [ubiquinone] 1 beta subcomplex subunit 9	396819	119938	23482.3	118909	91518.6	383850	300168	123214	460826	124479	18.5981	16.8719	14.5193	16.8595	16.4818	18.5502	18.1954	16.9108	18.8139	16.9255	1.50098	0.294487
P61247	40S ribosomal protein S3a	102757	105533	25684.2	108522	97881.6	103711	103078	89302.8	87428.7	100118	16.6489	16.6873	14.6486	16.7276	16.5788	16.6622	16.6534	16.4464	16.4158	16.6113	1.13192	0.37382
P78310	Coxsackievirus and adenovirus receptor	5067.84	22012.9	4810.44	13646.4	25950.9	1385.54	17599.3	16845.5	19110.3	4131.64	12.3072	14.4261	12.232	13.7362	14.6635	10.4362	14.1032	14.0401	14.2221	12.0125	1.24473	0.942224
Q9H0Q0	Protein FAM49A	36184.8	43355.8	65133.5	95254	6712.5	45113.1	41910.7	37796.4	46323.7	52642.6	15.1431	15.4039	15.9911	16.5395	12.7126	15.4613	15.355	15.206	15.4995	15.6839	0.640467	0.245567
Q6YP21	Kynurenine--oxoglutarate transaminase 3	26121.5	51850.9	41981.7	95759.9	16364.7	27662.8	16386.5	2462.33	22408.8	42670.7	14.6729	15.6621	15.3575	16.5471	13.9983	14.7557	14.0002	11.2658	14.4518	15.381	0.395449	0.079654
P19634	Sodium/hydrogen exchanger 1	16777	2144.44	13417.8	5419.35	9510.78	6249.95	9682.72	15327.2	17482.4	4099.21	14.0342	11.0664	13.7119	12.4039	13.2153	12.6096	13.2412	13.9038	14.0936	12.0011	1.10089	0.592099
P01116	GTPase KRas	429034	422475	551166	276327	423101	325106	392427	370711	322147	377004	18.7107	18.6885	19.0721	18.076	18.6906	18.3106	18.5821	18.4999	18.2974	18.5242	0.877703	0.424113
Q9Y4C0	Neurexin-3	26254.5	18597.4	21578.1	21239.8	21903.1	15777.7	16995.2	7710.76	24262.8	23890.1	14.6803	14.1828	14.3973	14.3745	14.4188	13.9456	14.0528	12.9127	14.5665	14.5441	0.840575	0.337526
Q96FZ7	Charged multivesicular body protein 6	26799.4	8013.02	22988.1	11461.7	3522.27	20407.6	3398.72	26009.6	24797.4	5015.52	14.7099	12.9681	14.4886	13.4845	11.7823	14.3168	11.7308	14.6668	14.5979	12.2922	0.800352	0.420645
Q9UKU7	Isobutyryl-CoA dehydrogenase, mitochondrial	47631.8	81058.9	34558.8	88839.8	144234	2199.46	24438.3	12078.9	2676.32	176885	15.5396	16.3067	15.0768	16.4389	17.138	11.1029	14.5769	13.5602	11.386	17.4325	0.958686	0.279286
Q93008	Probable ubiquitin carboxyl-terminal hydrolase FAF-X	4863.07	8540.77	27633.2	10185.1	6117.03	1952.95	7196.11	3653.39	8160.57	13590.2	12.2477	13.0601	14.7541	13.3142	12.5786	10.9314	12.813	11.835	12.9945	13.7303	0.529331	0.218633
P26440	Isovaleryl-CoA dehydrogenase, mitochondrial	81652.8	119483	64933.2	102510	112000	75709	79105.3	69518.1	68306.6	104690	16.3172	16.8664	15.9867	16.6454	16.7731	16.2082	16.2715	16.0851	16.0597	16.6758	0.921249	0.631977
Q9Y6V0	Protein piccolo	48385.6	45244.7	8389.65	37812.8	50667.4	23493.2	25984	25301.7	28302.1	32539.7	15.5623	15.4655	13.0344	15.2066	15.6288	14.52	14.6653	14.6269	14.7886	14.9899	0.888147	0.921209
O14828	Secretory carrier-associated membrane protein 3	35897.3	23915.2	50563.6	36434.4	35589.4	24938.3	35298	38821.2	29164.5	25081.3	15.1316	14.5456	15.6258	15.153	15.1192	14.6061	15.1073	15.2446	14.8319	14.6143	0.857762	0.41368
Q9BTW9	Tubulin-specific chaperone D	5723.39	32281.4	2043.44	32733.5	23471.5	18433.3	16860	15618.2	6678.04	31012.8	12.4827	14.9784	10.9968	14.9985	14.5186	14.17	14.0413	13.9309	12.7052	14.9206	1.02658	0.4537
P51687	Sulfite oxidase, mitochondrial	28030.7	28614.2	26273.6	31260.6	29759.2	18747.9	22673.2	37663.3	27421.3	21257.3	14.7747	14.8044	14.6813	14.9321	14.861	14.1944	14.4687	15.2009	14.743	14.3757	0.919738	0.434563
P49458	Signal recognition particle 9 kDa protein	79123	76967.5	69645.1	74821	76266.1	82514	82218.8	97741.2	89243.2	65708.8	16.2718	16.232	16.0877	16.1912	16.2188	16.3324	16.3272	16.5767	16.4455	16.0038	1.09506	0.278922
Q9BRT3	Migration and invasion enhancer 1	57745.5	58680.9	121674	70128.4	59936.8	66429	65941	60592.1	63084.8	59875.3	15.8174	15.8406	16.8927	16.0977	15.8712	16.0195	16.0089	15.8868	15.945	15.8697	0.812944	0.290563
P53602	Diphosphomevalonate decarboxylase	12297.7	39593.5	64206.1	46237.2	21613.8	26718.2	22781.3	18059.8	34650.7	39073.5	13.5861	15.273	15.9704	15.4968	14.3997	14.7055	14.4756	14.1405	15.0806	15.2539	0.668978	0.407708
O75832	26S proteasome non-ATPase regulatory subunit 10	11866.2	9201.6	1099.73	16838.7	16695.6	23693.4	14906.3	11131.2	1512.3	21759.6	13.5346	13.1677	10.1029	14.0395	14.0272	14.5322	13.8636	13.4423	10.5625	14.4094	1.53306	0.480878
P11586	C-1-tetrahydrofolate synthase, cytoplasmic	7109.19	2051.33	1716.97	11475.1	1622.39	15259	11290.5	7667.62	11410.1	4254.39	12.7955	11.0023	10.7456	13.4862	10.6639	13.8974	13.4628	12.9046	13.478	12.0547	1.53611	0.390472
Q9C005	Protein dpy-30 homolog	22495	18712.7	66281.8	36248.1	50304	30612.2	45031.9	90172.3	18427.9	28334.3	14.4573	14.1917	16.0163	15.1456	15.6184	14.9018	15.4587	16.4604	14.1696	14.7903	1.21927	0.602416
P37108	Signal recognition particle 14 kDa protein	91884.8	115904	83813.5	113808	154025	131289	140658	104532	144221	166372	16.4875	16.8226	16.3549	16.7962	17.2328	17.0024	17.1018	16.6736	17.1379	17.3441	1.38312	0.0140849
Q92561	Phytanoyl-CoA hydroxylase-interacting protein	69467.4	62213.7	63848.3	84017	40089.9	39029.9	4980.41	31771.8	57156.6	50288	16.084	15.9249	15.9624	16.3584	15.291	15.2523	12.282	14.9555	15.8026	15.6179	0.532569	0.106392
P29144	Tripeptidyl-peptidase 2	40499.5	14197.5	38492.1	36733.9	36125.7	3297.7	29484.4	2230.45	29232.9	5519.17	15.3056	13.7934	15.2323	15.1648	15.1407	11.6872	14.8477	11.1231	14.8353	12.4302	0.543349	0.150649
Q9H598	Vesicular inhibitory amino acid transporter	39759.5	25302.7	24453.3	40472	41304.8	26628.4	17288.4	959498	1.09515e+06	22969.1	15.279	14.627	14.5777	15.3046	15.334	14.7007	14.0775	19.8719	20.0627	14.4874	11.0926	0.330999
Q9NY72	Sodium channel subunit beta-3	706917	593865	80746.8	8477.33	870054	19739.3	8113.18	1.2122e+06	1.2097e+06	61530.5	19.4312	19.1798	16.3011	13.0494	19.7307	14.2688	12.9861	20.2092	20.2062	15.909	1.62174	0.913432
P07311	Acylphosphatase-1	56501.9	73699.1	62375.7	69547.2	47848	64659.5	58890.6	80289.8	49331	59790.6	15.786	16.1694	15.9287	16.0857	15.5462	15.9806	15.8458	16.2929	15.5902	15.8676	0.917657	0.396785
Q8WXD9	Caskin-1	18990.3	18142.3	21902.5	24684	25080.1	1589.71	15624.8	30507.5	17737.6	11093	14.213	14.1471	14.4188	14.5913	14.6143	10.6345	13.9316	14.8969	14.1145	13.4374	0.809315	0.3786
Q9BUP0	EF-hand domain-containing protein D1	103086	31537.2	94233.1	17206.7	19877.3	135101	142224	118276	29626.2	29459.3	16.6535	14.9448	16.5239	14.0707	14.2788	17.0437	17.1178	16.8518	14.8546	14.8464	1.28575	0.741019
Q13126	S-methyl-5'-thioadenosine phosphorylase	24860	40102.5	36207.5	23944.3	32963.8	55749.1	43801.3	24737	33175.8	48960.2	14.6015	15.2914	15.144	14.5474	15.0086	15.7667	15.4187	14.5944	15.0178	15.5793	1.27556	0.245387
P0C870	Bifunctional peptidase and (3S)-lysyl hydroxylase JMJD7	8942.32	8442.55	2895.8	9136.14	7125.48	1176.9	7286.46	8663.65	9470.64	8594.06	13.1264	13.0435	11.4997	13.1574	12.7988	10.2008	12.831	13.0808	13.2092	13.0691	0.959025	0.800093
Q92542	Nicastrin	42845.2	51612.1	51684	39630.6	43082.7	34852.2	51401	35228.8	44982.2	58298.5	15.3868	15.6554	15.6574	15.2743	15.3948	15.089	15.6495	15.1045	15.4571	15.8312	0.961197	0.678397
Q14353	Guanidinoacetate N-methyltransferase	33630	30819.6	57527.9	39178.3	36226.7	37104.8	40767.2	56989.6	3625.36	37398.6	15.0375	14.9116	15.812	15.2578	15.1448	15.1793	15.3151	15.7984	11.8239	15.1907	0.877462	0.517136
P52597	Heterogeneous nuclear ribonucleoprotein F	20098.6	23615.3	4130.64	16620.6	4653.17	2656.69	23832.7	6504.43	19061.3	3156.93	14.2948	14.5274	12.0121	14.0207	12.184	11.3754	14.5407	12.6672	14.2184	11.6243	0.619097	0.280879
P03905	NADH-ubiquinone oxidoreductase chain 4	218885	64741	12866.7	43631.8	60761	166468	124055	50993.8	229573	81031.2	17.7398	15.9824	13.6514	15.4131	15.8909	17.3449	16.9206	15.638	17.8086	16.3062	1.39729	0.264102
O15061	Synemin	7175.69	25799	13787.8	18442.9	33357.6	83719.6	79119.7	23042.2	72607.9	83459.3	12.8089	14.655	13.7511	14.1708	15.0257	16.3533	16.2717	14.492	16.1478	16.3488	3.83717	0.00572218
O95433	Activator of 90 kDa heat shock protein ATPase homolog 1	78288.3	85825.1	106678	98557.8	36109.3	61929.1	37327.9	30164.6	74970.8	55635.4	16.2565	16.3891	16.7029	16.5887	15.1401	15.9183	15.188	14.8806	16.194	15.7637	0.53452	0.00780044
P07305	Histone H1.0	64510.3	63601.7	9988.27	17421.2	78766.4	127213	163177	64074.8	61183	103201	15.9772	15.9568	13.286	14.0886	16.2653	16.9569	17.3161	15.9675	15.9008	16.6551	2.56177	0.02449
P05408	Neuroendocrine protein 7B2	4362.4	10479.7	65951.3	7750.45	42453.1	34813.6	36368.5	68874.4	32462.2	8523.86	12.0909	13.3553	16.0091	12.9201	15.3736	15.0874	15.1504	16.0717	14.9865	13.0573	1.68275	0.145689
Q9BQA1	Methylosome protein 50	66827.7	62568.5	19636.9	57109.1	69042	55271.9	65060.6	93935.5	73062.3	55433	16.0282	15.9331	14.2613	15.8014	16.0752	15.7543	15.9895	16.5194	16.1568	15.7585	1.33178	0.175537
P30531	Sodium- and chloride-dependent GABA transporter 1	49774.6	63955.6	44030.5	60734.8	72392.3	45669.4	52052.8	16413.6	56917.4	46790.8	15.6031	15.9648	15.4262	15.8902	16.1435	15.4789	15.6677	14.0026	15.7966	15.5139	0.88556	0.483619
Q8NC51	Plasminogen activator inhibitor 1 RNA-binding protein	43122.4	22569.1	62520.5	46490.3	48854.3	29560.4	33623.6	65051.1	42615.3	29622.1	15.3962	14.4621	15.932	15.5046	15.5762	14.8514	15.0372	15.9893	15.3791	14.8544	0.951434	0.902695
O14979	Heterogeneous nuclear ribonucleoprotein D-like	85957.2	74936.5	74465.4	49650.1	58581.6	64333	73571.4	64039.5	67256.2	86427.3	16.3913	16.1934	16.1843	15.5995	15.8382	15.9733	16.1669	15.9667	16.0374	16.3992	0.968878	0.869506
P19086	Guanine nucleotide-binding protein G(z) subunit alpha	138350	128140	114053	81850.6	69370	66997.9	51736.2	44880.3	98089.4	76498.5	17.078	16.9674	16.7993	16.3207	16.082	16.0318	15.6589	15.4538	16.5818	16.2231	0.587627	0.0122642
P41208	Centrin-2	6340.34	12781.2	27120.2	31605.5	24752.8	27727.5	33027.9	51637.7	32681.3	28421.8	12.6303	13.6417	14.7271	14.9479	14.5953	14.759	15.0114	15.6561	14.9962	14.7947	1.69776	0.0668174
O43390	Heterogeneous nuclear ribonucleoprotein R	27191.1	50049.3	35642.8	15043.9	11166.3	17516.5	30303.2	20123.4	22432.3	30984	14.7308	15.6111	15.1213	13.8769	13.4469	14.0964	14.8872	14.2966	14.4533	14.9192	0.690631	0.263165
Q8IXI2	Mitochondrial Rho GTPase 1	24645.1	24164.1	15517.5	30924.4	18384.4	14884.6	13123.7	14659.8	18646.1	18098.2	14.589	14.5606	13.9216	14.9165	14.1662	13.8615	13.6799	13.8396	14.1866	14.1436	0.684485	0.0305501
Q14515	SPARC-like protein 1	29982.4	38337	56776.3	32734.7	33248.7	32311.7	36836.3	34329.1	22879.6	27245.4	14.8718	15.2265	15.793	14.9985	15.021	14.9798	15.1688	15.0671	14.4818	14.7337	0.789247	0.1679
Q9Y4E1	WASH complex subunit 2C	17892.8	11549.5	16301.4	2821.31	18109.7	16767.9	3607.75	20311.4	20962.7	11365.5	14.1271	13.4955	13.9927	11.4622	14.1445	14.0334	11.8169	14.31	14.3555	13.4724	1.2509	0.563116
Q9HBH5	Retinol dehydrogenase 14	22371.8	11170	22281.5	22571	20956	14026.1	11137.3	13913.8	14704.8	1006.44	14.4494	13.4473	14.4436	14.4622	14.3551	13.7758	13.4431	13.7642	13.844	9.97505	0.644134	0.265674
Q02543	60S ribosomal protein L18a	18454.6	40467.5	14728.8	53419.6	49243.6	17620.1	43741.3	36453	20265	38332.7	14.1717	15.3045	13.8464	15.7051	15.5876	14.1049	15.4167	15.1538	14.3067	15.2263	1.07896	0.668105
Q8N9F7	Lysophospholipase D GDPD1	16659.3	21450.5	24592.6	20597.2	41786.8	5730.72	16468.2	16818.8	19751.9	10290.1	14.024	14.3887	14.5859	14.3302	15.3508	12.4845	14.0074	14.0378	14.2697	13.329	0.887131	0.424612
Q8WUD1	Ras-related protein Rab-2B	27080.9	22019.4	27040.8	4772.05	29645.7	1533.69	24733.1	19061.4	7840.06	27653.3	14.725	14.4265	14.7229	12.2204	14.8555	10.5828	14.5942	14.2184	12.9366	14.7552	0.91017	0.716331
P84085	ADP-ribosylation factor 5	35396.3	31919.4	42240	52922.5	25448.3	18833.9	24576.9	10307.4	44697.5	25593.8	15.1113	14.9621	15.3663	15.6916	14.6353	14.201	14.585	13.3314	15.4479	14.6435	0.613243	0.0631744
P54709	Sodium/potassium-transporting ATPase subunit beta-3	71665.8	84050	100004	59666.9	108594	104096	113401	69912.1	123570	106540	16.129	16.359	16.6097	15.8646	16.7286	16.6676	16.7911	16.0933	16.915	16.701	1.32348	0.0666925
Q92696	Geranylgeranyl transferase type-2 subunit alpha	2241.06	3608.01	34619.1	29016.1	8414.15	9688.77	9314.2	10110.8	16007.1	6289.95	11.13	11.817	15.0793	14.8246	13.0386	13.2421	13.1852	13.3036	13.9664	12.6188	0.573992	0.987841
P61313	60S ribosomal protein L15	23460.7	25478.5	13867.2	50191.8	34478.8	23184.3	31979.7	2985.09	27431.9	22464.8	14.518	14.637	13.7594	15.6152	15.0734	14.5009	14.9649	11.5436	14.7436	14.4554	0.840866	0.588399
P24310	Cytochrome c oxidase subunit 7A1, mitochondrial	11849.6	11952.7	55492.1	17311.3	12647.5	17082.4	10512.5	14245.5	16573	1006.35	13.5325	13.5451	15.76	14.0794	13.6266	14.0602	13.3598	13.7982	14.0165	9.97492	0.497328	0.262129
O00487	26S proteasome non-ATPase regulatory subunit 14	68195	65148.8	28618	50920.8	44999.6	62696	61707.5	40117	66618.4	63003.1	16.0574	15.9915	14.8046	15.636	15.4576	15.9361	15.9132	15.2919	16.0236	15.9431	1.06206	0.629122
P35052	Glypican-1	40913.5	44141.3	38005.7	25997	66941.4	3624	46404.2	46681.6	48086.8	56814.4	15.3203	15.4298	15.2139	14.6661	16.0306	11.8234	15.502	15.5106	15.5534	15.794	1.20111	0.885644
O95352	Ubiquitin-like modifier-activating enzyme ATG7	41565.8	36438.7	31662.1	39410	36886.3	47828.1	40270.5	10593.3	21332	9737.25	15.3431	15.1532	14.9505	15.2663	15.1708	15.5456	15.2974	13.3709	14.3807	13.2493	0.745243	0.226975
Q8N2K0	Lysophosphatidylserine lipase ABHD12	57024	50658.2	23890.8	35391.2	44790.1	29220.3	3115.98	34237.1	39859.3	20308.1	15.7993	15.6285	14.5442	15.1111	15.4509	14.8347	11.6055	15.0633	15.2826	14.3098	0.6849	0.301768
P00846	ATP synthase subunit a	476293	325301	188435	156093	473743	443054	395044	569582	580384	491188	18.8615	18.3114	17.5237	17.252	18.8537	18.7571	18.5917	19.1195	19.1466	18.9059	1.71767	0.0191136
Q13555	Calcium/calmodulin-dependent protein kinase type II subunit gamma	47655.5	49883.3	32892.3	38327.1	33374.9	77100.7	49889.9	18627.3	75264	86508.2	15.5404	15.6063	15.0055	15.2261	15.0265	16.2345	15.6065	14.1851	16.1997	16.4005	1.34617	0.577121
Q9H4M9	EH domain-containing protein 1	15320	24672.6	24052.3	23112.7	24169	7048.36	24214.7	28330.4	28146.6	24894.4	13.9031	14.5906	14.5539	14.4964	14.5609	12.7831	14.5636	14.7901	14.7807	14.6035	1.04641	0.927332
O95208	Epsin-2	50927.4	68250.3	95491.9	50585	56804.3	54561.4	51736.1	57376.5	45038.3	50216.6	15.6362	16.0585	16.5431	15.6264	15.7937	15.7356	15.6589	15.8082	15.4589	15.6159	0.793535	0.15719
P24588	A-kinase anchor protein 5	70468.6	29303.2	60975.5	40417.4	22211	11885.4	12799.2	41595.8	28263.5	11425.8	16.1047	14.8388	15.8959	15.3027	14.439	13.5369	13.6438	15.3441	14.7867	13.48	0.424795	0.0191322
Q9UMX5	Neudesin	65247.8	80516.2	117830	84521.3	81945.8	69488.7	94089.7	94739	75378.6	84817.1	15.9936	16.297	16.8463	16.367	16.3224	16.0845	16.5217	16.5317	16.2019	16.3721	0.958417	0.829399
P36959	GMP reductase 1	8343.35	7901.33	6822.85	18783.9	22582.3	49826.8	36162.2	16722.4	39948.9	47335.6	13.0264	12.9479	12.7362	14.1972	14.4629	15.6046	15.1422	14.0295	15.2859	15.5306	3.38623	0.00257096
Q92859	Neogenin	43456.6	66583.2	45481.4	54378.4	45531.2	43239.4	45774.5	32749.4	37557.9	48346.7	15.4073	16.0229	15.473	15.7307	15.4746	15.4001	15.4823	14.9992	15.1968	15.5611	0.804191	0.083912
Q8N490	Probable hydrolase PNKD	38908	36221.3	23549.2	24036.3	31892.9	28955.7	33277.1	26634	37604.3	21616.8	15.2478	15.1446	14.5234	14.5529	14.9609	14.8216	15.0222	14.701	15.1986	14.3999	0.977773	0.938766
P30622	CAP-Gly domain-containing linker protein 1	159487	167299	183984	173678	176696	90842.3	113506	186248	171531	135573	17.2831	17.3521	17.4892	17.4061	17.4309	16.4711	16.7924	17.5069	17.3881	17.0487	0.851679	0.231336
O43768	Alpha-endosulfine	448951	338701	646561	405383	554451	274080	395057	628552	335276	342652	18.7762	18.3697	19.3024	18.6289	19.0807	18.0642	18.5917	19.2617	18.355	18.3864	0.916892	0.618064
Q8WXF1	Paraspeckle component 1	5305.14	26690.4	9817.84	14059.6	2049.22	8318.55	3976.47	806.456	13574.6	19024.6	12.3732	14.704	13.2612	13.7793	11.0009	13.0221	11.9573	9.65545	13.7286	14.2156	0.569743	0.225838
P53007	Tricarboxylate transport protein, mitochondrial	62357.8	52762.1	8520.08	5342.4	60141.2	67662.5	66639.6	36746.7	71027.3	72838.1	15.9283	15.6872	13.0567	12.3833	15.8761	16.0461	16.0241	15.1653	16.1161	16.1524	1.93853	0.0580508
Q9UKU0	Long-chain-fatty-acid--CoA ligase 6 4	30141.5	36777.5	28801.6	40341.5	15949	16426.2	20294	18228.5	30774	29640.7	14.8795	15.1665	14.8139	15.3	13.9612	14.0037	14.3088	14.1539	14.9094	14.8553	0.643394	0.0198799
Q96P47	Arf-GAP with GTPase, ANK repeat and PH domain-containing protein 3	37060	32507.3	21101	20705.2	30169.6	1751.42	17646.4	15988.9	27349.8	1969.9	15.1776	14.9885	14.365	14.3377	14.8808	10.7743	14.1071	13.9648	14.7392	10.9439	0.567915	0.165619
P13726	Tissue factor	22726.7	2582.78	39812	35634.6	33551.6	21785.8	31688.9	23152.3	25218.7	11538.9	14.4721	11.3347	15.2809	15.121	15.0341	14.4111	14.9517	14.4989	14.6222	13.4942	0.972223	0.580864
P02750	Leucine-rich alpha-2-glycoprotein	79747.4	46877.4	76902.7	68784	9522.84	76150.3	92384.1	57806.8	107705	61137.3	16.2831	15.5166	16.2307	16.0698	13.2172	16.2166	16.4954	15.819	16.7167	15.8998	0.990794	0.666791
Q9H993	Damage-control phosphatase ARMT1	26774.8	33684.6	56525.9	44014.5	15699.5	17883.2	16449.2	9332.51	12002.8	8460.46	14.7086	15.0398	15.7866	15.4257	13.9384	14.1263	14.0057	13.188	13.5511	13.0465	0.33055	0.000644925
Q92572	AP-3 complex subunit sigma-1	39439	20183.7	8457.49	14894.4	5603.9	23704.7	23492.7	15880.3	21523.7	9437.24	15.2673	14.3009	13.046	13.8625	12.4522	14.5329	14.5199	13.955	14.3936	13.2041	0.800587	0.638904
Q8NBM8	Prenylcysteine oxidase-like	44762.9	49448.7	39191.1	38468.2	38325.9	4629.41	27694.1	23531.9	26119.3	35453.2	15.45	15.5936	15.2582	15.2314	15.226	12.1766	14.7573	14.5223	14.6728	15.1136	0.604151	0.131817
Q12797	Aspartyl/asparaginyl beta-hydroxylase	28157.3	50131	6127.1	38782.7	40535.6	8909.04	18143.7	27847	25151.9	5899	14.7812	15.6134	12.581	15.2431	15.3069	13.1211	14.1472	14.7652	14.6184	12.5263	0.68446	0.551278
P62917	60S ribosomal protein L8	9227.35	30257.6	8535.22	31263.7	28525	15666.3	17400.1	5513.22	11145.1	4168.15	13.1717	14.885	13.0592	14.9322	14.7999	13.9354	14.0868	12.4287	13.4441	12.0252	0.69302	0.432141
O95825	Quinone oxidoreductase-like protein 1	3705.72	21059.5	12335.8	4079.06	24240.4	9605.42	3680.13	25009.9	19305.9	5452.39	11.8555	14.3622	13.5906	11.994	14.5651	13.2296	11.8455	14.6102	14.2368	12.4127	1.41321	0.509197
Q71U36	Tubulin alpha-1A chain	1.93453e+06	2.37801e+06	2.15152e+06	2.08994e+06	458243	319887	294546	339813	1.11881e+06	2.02439e+06	20.8835	21.1813	21.0369	20.995	18.8058	18.2872	18.1681	18.3744	20.0935	20.9491	0.355054	0.0115006
P29992	Guanine nucleotide-binding protein subunit alpha-11	60611.8	56719.1	90499.8	71509.1	40379.4	45481.3	54501.3	48443.1	59167.6	60608.3	15.8873	15.7915	16.4656	16.1258	15.3013	15.473	15.734	15.564	15.8525	15.8872	0.736453	0.0320097
P22694	cAMP-dependent protein kinase catalytic subunit beta	74328.5	56842.9	84353.6	98861.3	45401.1	1060.76	1665.62	33856.4	3373.57	44154.7	16.1816	15.7947	16.3642	16.5931	15.4704	10.0509	10.7018	15.0471	11.7201	15.4303	0.274635	0.0402281
P61225	Ras-related protein Rap-2b	163089	206341	148987	142628	196035	103603	103849	148504	131423	175470	17.3153	17.6547	17.1848	17.1219	17.5808	16.6607	16.6641	17.1801	17.0039	17.4209	0.866191	0.311334
Q8TDQ7	Glucosamine-6-phosphate isomerase 2	11179.4	19249	4754.93	19209	6097.42	7316.92	6497	21539	9696.58	13780	13.4486	14.2325	12.2152	14.2295	12.574	12.837	12.6656	14.3947	13.2433	13.7503	0.795784	0.597618
Q53S08	Ras-related protein Rab-6D	30885.1	47650.9	75472	8678.55	27915.1	49895.6	41479.4	46843.7	41761.3	48120.2	14.9146	15.5402	16.2037	13.0832	14.7688	15.6066	15.3401	15.5156	15.3499	15.5544	1.04912	0.46912
Q9GZQ8	Microtubule-associated proteins 1A/1B light chain 3B	142434	151602	149243	160619	167567	279511	205597	192382	207294	165134	17.1199	17.2099	17.1873	17.2933	17.3544	18.0925	17.6495	17.5536	17.6613	17.3333	1.34403	0.0227141
P12273	Prolactin-inducible protein	9748.06	10569	7657.52	3410.02	10608.7	19742.3	4518.28	3029.21	4879.65	8028.38	13.2509	13.3675	12.9027	11.7356	13.373	14.269	12.1416	11.5647	12.2526	12.9709	1.07923	0.930344
O75077	Disintegrin and metalloproteinase domain-containing protein 23	103730	89908	107309	35546.5	64188	43980	60632.7	50334	55437.3	56255.8	16.6625	16.4562	16.7114	15.1174	15.97	15.4246	15.8878	15.6192	15.7586	15.7797	0.655441	0.152712
P30519	Heme oxygenase 2	11510.1	15048.2	34913.7	11400	4504.48	2403.86	5793.35	6151.92	4973.98	2666.85	13.4906	13.8773	15.0915	13.4767	12.1371	11.2311	12.5002	12.5868	12.2802	11.3809	0.242384	0.00160911
O14523	Phospholipid transfer protein C2CD2L	3297.53	19867	22113.8	3146.44	10180.7	6734.4	2931.68	3496.91	24855.9	3224.58	11.6872	14.2781	14.4327	11.6195	13.3136	12.7173	11.5175	11.7719	14.6013	11.6549	0.70796	0.652068
Q13867	Bleomycin hydrolase	102997	105204	111002	102674	91146.3	89651	87234.5	82344.2	78352	91100.1	16.6522	16.6828	16.7602	16.6477	16.4759	16.452	16.4126	16.3294	16.2577	16.4752	0.821453	0.000440352
Q9UMS0	NFU1 iron-sulfur cluster scaffold homolog, mitochondrial	9524.69	55264.9	73344.8	80246.5	45644	43495	4346.02	66661.4	64357.7	51995.5	13.2175	15.7541	16.1624	16.2922	15.4781	15.4086	12.0855	16.0246	15.9738	15.6661	0.84409	0.79985
P62829	60S ribosomal protein L23	44561.6	45677.3	6597.49	56160.6	46726.2	43326.8	38341.7	34081.2	47611.8	45136.1	15.4435	15.4792	12.6877	15.7773	15.5119	15.403	15.2266	15.0567	15.539	15.462	1.11211	0.396512
P49841	Glycogen synthase kinase-3 beta	19131.9	13459.3	2570.95	24717.7	8011.31	7140.97	562.916	11966.6	10007.1	9166.92	14.2237	13.7163	11.3281	14.5933	12.9678	12.8019	9.13678	13.5467	13.2887	13.1622	0.521665	0.367336
O94967	WD repeat-containing protein 47	29249.5	26087.3	16306.6	2260	1829.43	13729.3	14191.6	16978.8	23103.4	4702.3	14.8361	14.6711	13.9932	11.1421	10.8372	13.745	13.7927	14.0514	14.4958	12.1992	0.672363	0.642234
Q8WUR7	UPF0235 protein C15orf40	15116.7	26802.3	34307.5	21792.2	36565.4	34319.1	9035.86	38177.1	37948.2	39880.8	13.8839	14.7101	15.0662	14.4115	15.1582	15.0667	13.1414	15.2204	15.2117	15.2834	1.33258	0.504983
Q8NC44	Reticulophagy regulator 2	21962.2	21660.2	15318.4	31645.2	9446.63	13122.3	28305.6	32607.1	6327.12	4275.65	14.4227	14.4028	13.903	14.9497	13.2056	13.6797	14.7888	14.9929	12.6273	12.0619	0.692413	0.202339
O75251	NADH dehydrogenase [ubiquinone] iron-sulfur protein 7, mitochondrial	321302	215588	41748.9	113426	199543	168094	193489	154105	226196	187608	18.2936	17.7179	15.3495	16.7914	17.6063	17.3589	17.5619	17.2336	17.7872	17.5174	1.0876	0.387495
Q9NQX5	Neural proliferation differentiation and control protein 1	12619.7	16869.9	29178.6	23787.1	26354.7	13794.3	18877.5	28765.6	21158	3119.82	13.6234	14.0422	14.8326	14.5379	14.6858	13.7518	14.2044	14.8121	14.3689	11.6072	0.906108	0.59608
Q9BVC6	Transmembrane protein 109	96816.7	108704	118298	116963	126733	161671	214759	156381	166450	163614	16.563	16.73	16.8521	16.8357	16.9514	17.3027	17.7124	17.2547	17.3447	17.3199	1.49675	0.00288251
Q9BQ69	ADP-ribose glycohydrolase MACROD1	10627.5	4751.68	23443.7	28761	14322.1	9518.63	16584.6	14126.8	17028.3	4160.63	13.3755	12.2142	14.5169	14.8118	13.806	13.2165	14.0176	13.7862	14.0556	12.0226	0.747131	0.699455
Q99873	Protein arginine N-methyltransferase 1	20903.4	30893.5	23121.5	47288.6	13627.4	18361.3	21928.1	21013.2	19020.5	27359.8	14.3515	14.915	14.4969	15.5292	13.7342	14.1644	14.4205	14.359	14.2153	14.7398	0.661775	0.074628
Q96ID5	Immunoglobulin superfamily member 21	97386.9	73433.8	58716.2	21626.3	71431.9	56735.5	61194.3	39249.4	64905.8	65033	16.5714	16.1642	15.8415	14.4005	16.1243	15.792	15.9011	15.2604	15.9861	15.9889	0.951705	0.815191
Q96HU8	GTP-binding protein Di-Ras2	74894.1	46238.9	44440.9	47018.2	28687.1	22980.6	874.359	27882.1	42936.2	31936.4	16.1926	15.4968	15.4396	15.5209	14.8081	14.4881	9.77208	14.767	15.3899	14.9629	0.486995	0.171023
Q96GY0	Zinc finger C2HC domain-containing protein 1A	114617	89245.1	5491.04	6340.48	99421.3	4415.97	5608.15	9451.08	4413.12	7714.33	16.8065	16.4455	12.4229	12.6304	16.6013	12.1085	12.4533	13.2063	12.1076	12.9133	0.40497	0.324354
Q96DZ9	CKLF-like MARVEL transmembrane domain-containing protein 5	6683.36	2846.4	104424	11680.6	5350.66	38086.2	21285.7	24320.2	26589.7	5317.29	12.7064	11.4749	16.6721	13.5118	12.3855	15.217	14.3776	14.5699	14.6986	12.3765	0.64181	0.756865
Q96DD7	Protein shisa-4	57606.9	90467.7	121853	79415.5	71823.3	42323.4	53601	53701.8	43619.2	66219	15.814	16.4651	16.8948	16.2771	16.1322	15.3692	15.71	15.7127	15.4127	16.015	0.63221	0.0274001
P55008	Allograft inflammatory factor 1	33346.5	35153.2	97715.4	17720.9	48631.1	55650.1	62268.6	95235.2	63572.9	57481.3	15.0252	15.1014	16.5763	14.1132	15.5696	15.7641	15.9262	16.5392	15.9561	15.8108	1.38758	0.135972
P52594	Arf-GAP domain and FG repeat-containing protein 1	14008.8	24386.1	11667.7	7988.12	20030.1	2077.95	9605.34	22133.9	15897.7	9630.72	13.774	14.5738	13.5102	12.9636	14.2899	11.0209	13.2296	14.434	13.9565	13.2334	0.911567	0.632373
P46778	60S ribosomal protein L21	48294.7	35036.4	7465.81	48652	49182.2	23831.6	44618.4	41657.9	46229.6	43445.8	15.5596	15.0966	12.8661	15.5702	15.5858	14.5406	15.4454	15.3463	15.4965	15.4069	1.19024	0.35984
P00156	Cytochrome b	170382	142261	64337.5	55756	171145	109492	105641	177022	141830	157292	17.3784	17.1182	15.9734	15.7668	17.3849	16.7405	16.6888	17.4336	17.1138	17.2631	1.32863	0.167351
O95139	NADH dehydrogenase [ubiquinone] 1 beta subcomplex subunit 6	26175.7	14525.9	4447.25	3191.14	13255.6	41932.6	29226.3	9008.91	27670.1	20153.8	14.6759	13.8263	12.1187	11.6399	13.6943	15.3558	14.835	13.1371	14.756	14.2988	1.94797	0.104779
O75569	Interferon-inducible double-stranded RNA-dependent protein kinase activator A	6905.67	7780.03	11812.1	11570.2	1244.1	995.572	1321.01	625.245	7571.91	15609.9	12.7536	12.9256	13.528	13.4981	10.2809	9.95938	10.3674	9.28828	12.8864	13.9302	0.479279	0.0630152
O00625	Pirin	28132.7	37400	50432.1	35145.3	32271.8	45530.7	34364.4	39971.3	25572.1	30896.8	14.78	15.1908	15.6221	15.101	14.978	15.4746	15.0686	15.2867	14.6423	14.9152	0.920332	0.593433
Q9Y4F1	FERM, ARHGEF and pleckstrin domain-containing protein 1	51293	53518.3	6606.03	13522.1	45119.7	63560.8	46384.3	19897.7	44847.8	63222.5	15.6465	15.7077	12.6896	13.723	15.4615	15.9558	15.5014	14.2803	15.4527	15.9481	1.51024	0.174788
Q9Y3C8	Ubiquitin-fold modifier-conjugating enzyme 1	94103.7	98642.3	166616	147893	120284	115507	117878	186658	127790	132434	16.522	16.5899	17.3462	17.1742	16.8761	16.8176	16.8469	17.51	16.9634	17.0149	1.05214	0.657174
Q9UIL1	Short coiled-coil protein	36338.6	29280.6	85134.1	45626.7	23378.4	39905.3	46621	93804	30795.5	43721.2	15.1492	14.8377	16.3775	15.4776	14.5129	15.2843	15.5087	16.5174	14.9104	15.416	0.944513	0.819753
Q9UBS4	DnaJ homolog subfamily B member 11	16287.9	16744.3	4950.24	15927.9	3901.9	4287.11	17915.8	11005.8	11950.4	6435.64	13.9915	14.0314	12.2733	13.9593	11.93	12.0658	14.1289	13.426	13.5448	12.6519	0.686284	0.313855
Q9NX46	ADP-ribose glycohydrolase ARH3	49775.1	63587	53078.3	65032.7	70493.5	72568.8	78674.9	60322.8	64295.7	85494.8	15.6031	15.9564	15.6958	15.9889	16.1052	16.1471	16.2636	15.8804	15.9724	16.3835	1.24377	0.0313266
Q9NRQ2	Phospholipid scramblase 4	29256	43855.2	16961	38934.4	64124.4	89751	70073.1	55294.1	57192.1	86941.8	14.8364	15.4205	14.0499	15.2488	15.9686	16.4536	16.0966	15.7548	15.8035	16.4078	2.18788	0.00307625
Q9H074	Polyadenylate-binding protein-interacting protein 1	54018	57786.7	57502	60118.6	57943.6	52830.1	54590.5	50233.9	58212.8	63325.2	15.7212	15.8184	15.8113	15.8755	15.8224	15.6891	15.7364	15.6164	15.829	15.9505	0.979654	0.63112
Q9BWQ8	Protein lifeguard 2	19428	4814.04	23292.9	3357.6	15429.5	23213.8	19989.2	17267.6	3149.19	16804.7	14.2459	12.233	14.5076	11.7132	13.9134	14.5027	14.2869	14.0758	11.6208	14.0366	1.25564	0.487515
Q9BUB7	Transmembrane protein 70, mitochondrial	75738.5	63220.4	51093.2	47663.3	51402.8	25537	54200.9	57029.4	50381.8	65871.9	16.2087	15.9481	15.6408	15.5406	15.6496	14.6403	15.726	15.7994	15.6206	16.0074	0.853748	0.365564
Q96MZ0	Ganglioside-induced differentiation-associated protein 1-like 1	21111	15412.6	28444.9	33229.8	9007.06	31320.3	1396.45	2080.4	15933.4	4797.95	14.3657	13.9118	14.7959	15.0202	13.1368	14.9348	10.4475	11.0226	13.9598	12.2282	0.43813	0.0676419
Q96CT7	Coiled-coil domain-containing protein 124	27303	27418.8	42481.3	23377.9	29721.6	27742.1	28317.3	66116.1	34015.4	29522.7	14.7368	14.7429	15.3745	14.5129	14.8592	14.7598	14.7894	16.0127	15.0539	14.8495	1.1911	0.478765
Q96B45	BLOC-1-related complex subunit 7	5431.07	3200.76	19108.1	4911.25	3188.2	2438.62	17314.4	27312.9	21933.9	18174.3	12.407	11.6442	14.2219	12.2619	11.6385	11.2518	14.0797	14.7373	14.4209	14.1496	1.845	0.427073
Q92506	Estradiol 17-beta-dehydrogenase 8	32692.6	24540.4	11399.6	27389	21999.4	28345	29062.6	19804.8	21674.7	37087.6	14.9967	14.5829	13.4767	14.7413	14.4252	14.7908	14.8269	14.2736	14.4037	15.1786	1.0968	0.545172
Q8WXC6	COP9 signalosome complex subunit 9	13986.9	19849	28070.3	32035.7	17836.8	15325	14029.2	39823.7	23630	14785.2	13.7718	14.2768	14.7768	14.9674	14.1226	13.9036	13.7761	15.2813	14.5283	13.8519	0.890126	0.588775
Q8N6C5	Immunoglobulin superfamily member 1	7019.04	45185.9	62907.6	13303.2	33849.9	8295.85	35030.2	21400.6	23387.8	130117	12.7771	15.4636	15.9409	13.6995	15.0469	13.0182	15.0963	14.3854	14.5135	16.9895	1.30867	0.685177
Q6IQ20	N-acyl-phosphatidylethanolamine-hydrolyzing phospholipase D	20722	35393.9	58683.1	23994.5	21360.7	25250.1	9499.69	1762.16	17037.8	19417.8	14.3389	15.1112	15.8407	14.5504	14.3827	14.624	13.2137	10.7831	14.0564	14.2451	0.453086	0.108719
Q69YW2	Protein stum homolog	96950.4	47760.7	88155.3	60952.4	98049.6	37897	54811.2	58707.7	56822.3	56597.1	16.565	15.5435	16.4278	15.8954	16.5812	15.2098	15.7422	15.8413	15.7942	15.7884	0.823376	0.362542
Q56VL3	OCIA domain-containing protein 2 V=1	36531.2	49287.6	13294.4	34822.3	71820.4	24045.2	45823.7	86568.6	40796	42698.7	15.1568	15.5889	13.6985	15.0877	16.1321	14.5535	15.4838	16.4016	15.3161	15.3819	1.55175	0.19299
Q06136	3-ketodihydrosphingosine reductase	50208.6	57750.5	43565.1	5806.34	45800.6	54353.9	60783.6	66163.3	54566.3	56763.6	15.6156	15.8175	15.4109	12.5034	15.4831	15.7301	15.8914	16.0137	15.7357	15.7927	1.43406	0.172031
P62861	40S ribosomal protein S30	98025.2	142018	66051.1	130377	140154	141600	133952	125300	102290	132434	16.5809	17.1157	16.0113	16.9923	17.0967	17.1115	17.0314	16.935	16.6423	17.0149	1.18485	0.206293
P62857	40S ribosomal protein S28	209036	226329	133453	193488	255148	282574	336446	316492	232331	262588	17.6734	17.7881	17.026	17.5619	17.961	18.1083	18.36	18.2718	17.8258	18.0024	1.47411	0.00895884
P62314	Small nuclear ribonucleoprotein Sm D1	91037.5	96791.3	52788.8	70068.4	76696.9	103206	110671	72458.1	98897.1	125220	16.4742	16.5626	15.6879	16.0965	16.2269	16.6552	16.7559	16.1449	16.5936	16.9341	1.2599	0.158118
P62304	Small nuclear ribonucleoprotein E	26826.6	961.099	8072.87	47811.9	1495.62	108875	107664	63918.8	83294.1	6300.96	14.7114	9.90854	12.9789	15.5451	10.5465	16.7323	16.7162	15.964	16.3459	12.6214	2.96034	0.380924
P62266	40S ribosomal protein S23	44388.5	63823.3	27070.7	78703.4	72761.2	37860.1	49890.5	46955.9	42998.4	58420.7	15.4379	15.9618	14.7244	16.2641	16.1509	15.2084	15.6065	15.519	15.392	15.8342	0.962328	0.947708
P58549	FXYD domain-containing ion transport regulator 7	184617	114559	385912	94760.2	147637	106295	133726	188434	148341	111876	17.4942	16.8057	18.5579	16.532	17.1717	16.6977	17.0289	17.5237	17.1786	16.7715	0.714934	0.483808
P57105	Synaptojanin-2-binding protein	49556.9	49447.4	37331.3	38230.1	46072.2	33853	42515.7	40491.4	35623.9	38970.3	15.5968	15.5936	15.1881	15.2224	15.4916	15.047	15.3757	15.3053	15.1206	15.2501	0.907114	0.3006
P42766	60S ribosomal protein L35	75934.8	120711	54359.2	113926	133131	149830	167101	140464	142245	191546	16.2125	16.8812	15.7302	16.7977	17.0225	17.193	17.3504	17.0998	17.118	17.5473	1.68857	0.00842747
P26012	Integrin beta-8	34800.2	52626.8	53811.5	53011.4	46256	50170.5	45593.9	5110.83	50757.3	44100.5	15.0868	15.6835	15.7156	15.694	15.4974	15.6146	15.4766	12.3193	15.6313	15.4285	0.830508	0.442253
P21810	Biglycan	4049.29	18039.9	45594	83121.4	52506.6	54279.7	222318	50484.3	32940.7	19220.6	11.9835	14.1389	15.4766	16.3429	15.6802	15.7281	17.7623	15.6235	15.0076	14.2304	1.90865	0.251672
P03923	NADH-ubiquinone oxidoreductase chain 6	156980	19741.7	5833.83	15734.1	48135.2	103719	43591.8	42235.7	123529	17625.1	17.2602	14.269	12.5102	13.9416	15.5548	16.6623	15.4118	15.3662	16.9145	14.1053	1.27368	0.248712
P03891	NADH-ubiquinone oxidoreductase chain 2	45605.3	20791.1	17156.3	20972.6	23999.1	56752.3	43026.6	20315.2	52086.6	40332.6	15.4769	14.3437	14.0665	14.3562	14.5507	15.7924	15.3929	14.3103	15.6686	15.2997	1.50849	0.162269
O95196	Chondroitin sulfate proteoglycan 5	68232.7	58593	110569	105566	60110.3	18108.1	17319.9	63723.4	42051.3	34383.6	16.0582	15.8384	16.7546	16.6878	15.8753	14.1443	14.0801	15.9595	15.3599	15.0694	0.45816	0.0249982
O94772	Lymphocyte antigen 6H	176418	110841	121988	54975.4	172307	98753	88072.9	127902	167187	61558.3	17.4286	16.7581	16.8964	15.7465	17.3946	16.5915	16.4264	16.9647	17.3511	15.9097	1.02793	0.875133
O75787	Renin receptor	254186	114775	79672.7	127806	78263.6	158147	66337.8	89621.3	202380	76753.8	17.9555	16.8084	16.2818	16.9636	16.2561	17.2709	16.0175	16.4516	17.6267	16.228	0.776611	0.427867
O75352	Mannose-P-dolichol utilization defect 1 protein	59406.8	42125.5	43375.5	12112.6	48570.4	54768.6	60049	42300.1	67530.1	57220.5	15.8583	15.3624	15.4046	13.5642	15.5678	15.7411	15.8739	15.3684	16.0432	15.8042	1.40295	0.140109
O15354	Prosaposin receptor GPR37	24175.8	33168	29377.3	12690.2	26009.1	42533.3	40007.6	16182.1	29122.6	28131.4	14.5613	15.0175	14.8424	13.6314	14.6667	15.3763	15.288	13.9821	14.8299	14.7799	1.22042	0.409877
O14957	Cytochrome b-c1 complex subunit 10	36865.9	41664.2	27983.5	23676.8	74084.6	61112.5	43915.1	84646.3	81829.8	41114.6	15.17	15.3465	14.7723	14.5312	16.1769	15.8992	15.4224	16.3692	16.3203	15.3274	1.98019	0.00783248
O00584	Ribonuclease T2	26172.9	28547.9	41359.5	27941.7	36368.6	59806.3	51653.9	35244.8	55133.3	37378	14.6758	14.8011	15.3359	14.7701	15.1504	15.868	15.6566	15.1051	15.7506	15.1899	1.48137	0.0292953
P46379	Large proline-rich protein BAG6	27999.5	23625.6	39456.9	35947.8	29075.5	26462.6	26735.6	40441	26021.4	26088	14.7731	14.5281	15.268	15.1336	14.8275	14.6917	14.7065	15.3035	14.6674	14.6711	0.917497	0.551368
Q9NW68	BSD domain-containing protein 1	939.601	1504.37	7244.93	8674.8	5014.22	2690.44	4253.84	10963.3	3302.74	3726.31	9.8759	10.5549	12.8228	13.0826	12.2918	11.3936	12.0546	13.4204	11.6894	11.8635	1.08732	0.485274
P22059	Oxysterol-binding protein 1	23479	28074	33234.4	32865.3	16869.5	16646.8	17611.3	10399.1	25955.3	34771.8	14.5191	14.7769	15.0204	15.0043	14.0421	14.023	14.1042	13.3442	14.6637	15.0856	0.692738	0.0885894
Q9NYI0	PH and SEC7 domain-containing protein 3	25992.1	61306.2	73979.8	52698.9	30390.2	18038.2	46938.4	36673.7	61231	50785.5	14.6658	15.9037	16.1748	15.6855	14.8913	14.1388	15.5185	15.1625	15.902	15.6321	0.760384	0.363363
Q8TC26	Transmembrane protein 163	60103.7	49607.2	56385.1	67253.9	57982.3	38906.9	31004.1	54763.3	54844.8	47508	15.8752	15.5983	15.783	16.0373	15.8233	15.2477	14.9202	15.7409	15.7431	15.5359	0.814255	0.13618
P23588	Eukaryotic translation initiation factor 4B	149144	106104	189750	233752	195563	166191	137809	195789	184513	144907	17.1863	16.6951	17.5337	17.8346	17.5773	17.3425	17.0723	17.5789	17.4934	17.1448	1.00653	0.809514
Q9HAV7	GrpE protein homolog 1, mitochondrial	22403.9	51241.6	56075.9	52490.7	5812.39	4335.44	12837.7	6118.71	8121.16	11211.4	14.4515	15.645	15.7751	15.6798	12.5049	12.082	13.6481	12.579	12.9875	13.4527	0.177218	0.000213362
P01213	Proenkephalin-B	14496.2	42432.4	2264.9	243624	94746.4	26751.9	42532.9	124603	31476.7	9799.08	13.8234	15.3729	11.1452	17.8943	16.5318	14.7074	15.3763	16.927	14.942	13.2584	0.726313	0.591009
O00139	Kinesin-like protein KIF2A	125885	136446	150810	126715	61932.9	79621.4	86105.8	70028.3	120940	114602	16.9417	17.058	17.2024	16.9512	15.9184	16.2809	16.3938	16.0957	16.8839	16.8063	0.658486	0.012998
Q96PV0	Ras/Rap GTPase-activating protein SynGAP	55138.1	59784.2	5520.63	38872.7	7611.28	25295.2	34344.1	21870.7	32105.4	15745.5	15.7508	15.8675	12.4306	15.2465	12.8939	14.6266	15.0678	14.4167	14.9705	13.9427	0.573169	0.526242
P63173	60S ribosomal protein L38	202182	265921	229602	257171	251221	11398.3	275838	246731	206979	238991	17.6253	18.0206	17.8088	17.9724	17.9386	13.4765	18.0735	17.9126	17.6591	17.8666	0.859558	0.469378
Q9H6R3	Acyl-CoA synthetase short-chain family member 3, mitochondrial	37979.3	13506	12092.8	46920.5	15687.1	61478.4	18291.5	27087.7	53644.3	39710.4	15.2129	13.7213	13.5619	15.5179	13.9373	15.9078	14.1589	14.7254	15.7111	15.2772	1.30258	0.456542
P08621	U1 small nuclear ribonucleoprotein 70 kDa	39982.1	3481.9	27929.2	31449.1	30415.5	51131.6	48065.1	3385.13	39398.7	47486.8	15.2871	11.7657	14.7695	14.9407	14.8925	15.6419	15.5527	11.725	15.2659	15.5352	1.42537	0.581685
Q9H2X9	Solute carrier family 12 member 5	71286.2	59749.7	44834.9	38679.5	46304.2	54239.4	42599.9	63597.4	37120.5	59777.8	16.1213	15.8666	15.4523	15.2393	15.4989	15.7271	15.3786	15.9567	15.1799	15.8673	0.943491	0.763063
Q93096	Protein tyrosine phosphatase type IVA 1	29070.6	25076.6	33423.1	23038.5	20578.1	21906.5	19980.3	4759.93	26567.9	23560.8	14.8273	14.6141	15.0286	14.4918	14.3288	14.4191	14.2863	12.2167	14.6974	14.5241	0.707319	0.206029
Q6DRA6	Putative histone H2B type 2-D	308017	381447	33274.6	29442.7	283510	601115	587762	124662	389353	579549	18.2326	18.5411	15.0221	14.8456	18.113	19.1973	19.1649	16.9277	18.5707	19.1446	2.27423	0.0757143
O60749	Sorting nexin-2	52089.1	42125.1	73248.5	77819.7	34688.5	27858.5	151805	161157	148115	39611	15.6687	15.3624	16.1605	16.2478	15.0822	14.7658	17.2119	17.2981	17.1764	15.2736	1.53085	0.678652
O00505	Importin subunit alpha-4	24834.4	30866.2	28223.2	37828.5	3833.99	16094.5	19518.1	15239.9	24819.4	24230.9	14.6001	14.9137	14.7846	15.2072	11.9046	13.9743	14.2525	13.8956	14.5992	14.5646	0.568021	0.0886755
Q9Y2Q3	Glutathione S-transferase kappa 1	3215.2	7243.11	28889	30402.4	8502.47	2657.84	26505.5	3746.15	6722.25	5067.01	11.6507	12.8224	14.8182	14.8919	13.0537	11.376	14.694	11.8712	12.7147	12.3069	0.508496	0.338574
P05155	Plasma protease C1 inhibitor	25906.4	4188.08	56019.2	50291.5	43114.3	42587.4	4657.46	37063.9	42678.3	30437.2	14.661	12.0321	15.7736	15.618	15.3959	15.3781	12.1853	15.1777	15.3812	14.8935	0.980112	0.825587
P49789	Bis(5'-adenosyl)-triphosphatase	23459.8	10950.5	24179.4	17233.9	20733.3	4986.39	11386.8	24078.6	16709.7	7292.67	14.5179	13.4187	14.5615	14.073	14.3397	12.2838	13.4751	14.5555	14.0284	12.8322	0.748996	0.298798
Q92530	Proteasome inhibitor PI31 subunit	40251.8	38625.7	61001.2	84292.7	28463.7	36694.4	56288.4	37207.4	51158.5	48089.8	15.2968	15.2373	15.8966	16.3631	14.7968	15.1633	15.7805	15.1833	15.6427	15.5534	0.766979	0.257202
Q9BZZ5	Apoptosis inhibitor 5	12451.1	17711.4	37390	5100.73	42722.5	32643.2	29636.5	9401.55	8194.78	38706.2	13.604	14.1124	15.1904	12.3165	15.3827	14.9945	14.8551	13.1987	13.0005	15.2403	1.48013	0.398966
O75078	Disintegrin and metalloproteinase domain-containing protein 11	49152.2	38069	37861.4	26118.9	45884.2	20968.4	20556.7	40781.7	29943.6	32248.1	15.585	15.2163	15.2084	14.6728	15.4857	14.3559	14.3273	15.3156	14.87	14.9769	0.839422	0.352678
P06732	Creatine kinase M-type	16014.7	12492.6	32141.9	29031.8	9577.97	5656.05	1131.15	5653.97	27590	24865.9	13.9671	13.6088	14.9722	14.8253	13.2255	12.4656	10.1436	12.465	14.7519	14.6019	0.55363	0.159938
Q9Y2C4	Nuclease EXOG, mitochondrial	49846.5	66496.4	45462.3	63651.5	41086.6	24772.9	18711.9	27533.7	20316.6	37009.7	15.6052	16.021	15.4724	15.9579	15.3264	14.5965	14.1917	14.7489	14.3104	15.1756	0.501002	0.00358578
Q5JU85	IQ motif and SEC7 domain-containing protein 2	3044.15	2876.63	10312.8	36089	10771.3	4876.19	7096.9	7450.94	13528.3	12797.7	11.5718	11.4902	13.3321	15.1393	13.3949	12.2515	12.793	12.8632	13.7237	13.6436	0.720166	0.766411
P26640	Valine--tRNA ligase	30371	31751.3	19759.3	56654.8	19930.8	27641.6	32057.4	6492.82	29748.2	65163.8	14.8904	14.9545	14.2702	15.7899	14.2827	14.7546	14.9684	12.6646	14.8605	15.9918	0.871177	0.542235
Q66K74	Microtubule-associated protein 1S	19589.3	591.489	28429.5	28298	17642.5	14625.4	10074.7	8321.07	16227.4	12685.8	14.2578	9.20821	14.7951	14.7884	14.1068	13.8362	13.2985	13.0226	13.9861	13.6309	0.689799	0.734341
Q96EY1	DnaJ homolog subfamily A member 3, mitochondrial	9491.48	23163.8	11073.6	6116.43	8148.89	10706.8	5997.95	14062.3	5045.56	14669	13.2124	14.4996	13.4348	12.5785	12.9924	13.3862	12.5503	13.7795	12.3008	13.8405	0.784167	0.540885
Q6P158	Putative ATP-dependent RNA helicase DHX57	202733	210106	348213	207022	158234	239010	162337	159539	216933	154521	17.6292	17.6808	18.4096	17.6594	17.2717	17.8667	17.3086	17.2836	17.7269	17.2374	0.751027	0.0889029
P02814	Submaxillary gland androgen-regulated protein 3B	3135.91	16074.7	10931.7	1235.44	12072.1	7008.42	6121.33	3984	7293.37	4679.24	11.6147	13.9725	13.4162	10.2708	13.5594	12.7749	12.5796	11.96	12.8324	12.1921	0.874474	0.661579
P22307	Non-specific lipid-transfer protein	60419	97084.3	71722.6	104831	95529.2	85024.8	36890.5	102341	67835.4	92939.1	15.8827	16.567	16.1301	16.6777	16.5437	16.3756	15.171	16.643	16.0498	16.504	0.959037	0.76103
O95777	U6 snRNA-associated Sm-like protein LSm8	103504	147235	147111	5426.78	126096	124249	123170	92056.6	3463.38	5851.26	16.6593	17.1678	17.1665	12.4059	16.9442	16.9229	16.9103	16.4902	11.758	12.5145	0.785046	0.710409
P50579	Methionine aminopeptidase 2	5871.46	17385.1	18457.4	18490.4	16320.5	19300.1	13276.2	13613.6	9725.15	13179.9	12.5195	14.0856	14.1719	14.1745	13.9944	14.2363	13.6966	13.7328	13.2475	13.686	0.94584	0.941082
Q9Y287	Integral membrane protein 2B	21022.2	12858.4	13371.1	25242.7	24262.5	19472.2	10010.1	10471	5985.45	6938.82	14.3596	13.6504	13.7068	14.6236	14.5664	14.2491	13.2892	13.3541	12.5472	12.7605	0.709388	0.203944
Q9P260	RAB11-binding protein RELCH	39779.4	27579.2	32538.3	34320.7	6650.66	22305.6	31649.1	36000.7	27619.9	22720	15.2797	14.7513	14.9899	15.0668	12.6993	14.4451	14.9499	15.1357	14.7534	14.4717	0.72989	0.216846
O60245	Protocadherin-7	26325.7	6763.66	20430.6	9450.72	23308.7	8537.51	6350.88	17074.1	20158.6	8997.29	14.6842	12.7236	14.3184	13.2062	14.5086	13.0596	12.6327	14.0595	14.2991	13.1353	0.893825	0.832181
Q96G97	Seipin	40853.7	43979.8	29836.8	61413.9	48206	14552.5	41279.3	28738.1	24963.1	35515.2	15.3182	15.4246	14.8648	15.9063	15.5569	13.829	15.3331	14.8107	14.6075	15.1161	0.731673	0.196929
P30085	UMP-CMP kinase	137382	151556	173580	171850	97330.5	107234	123800	92054.1	117438	153300	17.0678	17.2095	17.4052	17.3908	16.5706	16.7104	16.9177	16.4902	16.8415	17.226	0.726347	0.0130901
O00170	AH receptor-interacting protein	2467.1	68194.3	65613.4	69441.5	1368.8	272.888	55020.2	4035.59	68098.6	65175.4	11.2686	16.0574	16.0017	16.0835	10.4187	8.09217	15.7477	11.9786	16.0553	15.992	0.628605	0.386944
P45985	Dual specificity mitogen-activated protein kinase kinase 4	21523.4	13776.4	30968.4	3520.43	24201.9	18323.2	8773.04	2210.57	2751.5	18037.6	14.3936	13.7499	14.9185	11.7815	14.5628	14.1614	13.0989	11.1102	11.426	14.1387	0.709741	0.520408
P63162	Small nuclear ribonucleoprotein-associated protein N	36532.2	49480.6	27885.8	37539.9	39517.7	53627.7	72398.9	40781.5	31402	66778.1	15.1569	15.5946	14.7672	15.1961	15.2702	15.7107	16.1437	15.3156	14.9386	16.0271	1.34051	0.195279
O95169	NADH dehydrogenase [ubiquinone] 1 beta subcomplex subunit 8, mitochondrial	81730.9	9812.25	10490	31386.3	26927.6	100690	61389.4	21564.4	76925	24043.9	16.3186	13.2604	13.3567	14.9378	14.7168	16.6196	15.9057	14.3964	16.2312	14.5534	1.55669	0.250837
Q13838	Spliceosome RNA helicase DDX39B	49496.9	63591	79587.6	70245.5	38871	49432.8	51716.1	37599.2	60122.3	69195.3	15.5951	15.9565	16.2803	16.1001	15.2464	15.5932	15.6583	15.1984	15.8756	16.0784	0.778273	0.112421
P06730	Eukaryotic translation initiation factor 4E	31192.1	38083.1	43776	52797.4	41472.9	37977.1	32662.6	25764.3	32926.7	41586.6	14.9289	15.2169	15.4179	15.6882	15.3399	15.2128	14.9954	14.6531	15.007	15.3438	0.853752	0.266587
Q9H1E5	Thioredoxin-related transmembrane protein 4	17592.6	30353.5	19050.2	32008	14435.1	10906.4	16312.2	14977.4	4459.38	28802.4	14.1027	14.8896	14.2175	14.9661	13.8173	13.4129	13.9937	13.8705	12.1226	14.8139	0.605313	0.110451
Q9Y262	Eukaryotic translation initiation factor 3 subunit L	18651.7	23995.6	19730.6	33243.4	1768.62	24706	6689.36	10687.9	13758	19776.2	14.187	14.5505	14.2682	15.0208	10.7884	14.5926	12.7077	13.3837	13.748	14.2715	0.539532	0.117746
Q13177	Serine/threonine-protein kinase PAK 2	47780.7	29199.1	45463.9	41727.7	37028.5	66020.5	31448.6	48711.6	29757.5	4242.88	15.5441	14.8336	15.4724	15.3487	15.1763	16.0106	14.9407	15.572	14.861	12.0508	0.882043	0.484608
Q9Y6M5	Zinc transporter 1	21526.1	22879.7	21740.6	16939.4	26354.9	17855.8	14804.8	15448.3	20974.6	22364.4	14.3938	14.4818	14.4081	14.0481	14.6858	14.1241	13.8538	13.9152	14.3564	14.4489	0.945231	0.589644
P20645	Cation-dependent mannose-6-phosphate receptor	117461	81616.5	109106	75511	104884	94468.8	107262	69511.4	90423.4	92876.7	16.8418	16.3166	16.7354	16.2044	16.6784	16.5276	16.7108	16.085	16.4644	16.503	0.972	0.864084
O15067	Phosphoribosylformylglycinamidine synthase	13046.7	17003.4	15823.1	1338.32	4963.62	5214.36	14372.5	11911.8	7771.76	2788.1	13.6714	14.0535	13.9497	10.3862	12.2772	12.3483	13.811	13.5401	12.924	11.4451	0.663992	0.734327
Q9UBQ5	Eukaryotic translation initiation factor 3 subunit K	6939.94	14716.7	17137	13688.5	12979.2	4017.46	21598.2	9306.87	19861.7	11839.9	12.7607	13.8452	14.0648	13.7407	13.6639	11.9721	14.3986	13.1841	14.2777	13.5314	1.01118	0.850312
Q6UXV4	MICOS complex subunit MIC27	43352.6	24857.9	27423.1	30179.3	27118.8	37904.2	40347.8	31768.6	36738	68637.8	15.4038	14.6014	14.7431	14.8813	14.727	15.2101	15.3002	14.9553	15.165	16.0667	1.28506	0.257353
Q8WWX9	Selenoprotein M	6414.66	20071.7	45179.4	20757.9	15255.7	13960.4	17287.7	16817.8	52818.6	20002.3	12.6472	14.2929	15.4634	14.3414	13.8971	13.769	14.0775	14.0377	15.6888	14.2879	0.982017	0.859228
Q16566	Calcium/calmodulin-dependent protein kinase type IV	56292.7	40167.8	70166.9	70729.1	50440.8	40594.9	37713	55550.9	48332.5	46759.9	15.7807	15.2938	16.0985	16.11	15.6223	15.309	15.2028	15.7615	15.5607	15.513	0.784733	0.114999
Q8IVF2	Protein AHNAK2	34126.6	2603.63	45042.1	18865.9	10885.4	51825.7	30147.9	32057.9	19043.5	10618.8	15.0586	11.3463	15.459	14.2035	13.4101	15.6614	14.8798	14.9684	14.217	13.3743	1.02399	0.656689
P57087	Junctional adhesion molecule B	4560.29	41470.4	45581.5	1941.09	47618.1	54081.3	57830.3	12072.7	21303.2	70539.4	12.1549	15.3398	15.4762	10.9227	15.5392	15.7228	15.8195	13.5595	14.3788	16.1061	1.87733	0.137322
Q9Y2J0	Rabphilin-3A	19399.3	24986.8	28326.9	16860.4	15035.5	16186.8	15889.3	9287.39	2200.94	6305.71	14.2437	14.6089	14.7899	14.0413	13.8761	13.9825	13.9558	13.1811	11.1039	12.6224	0.483072	0.0584823
Q969H8	Myeloid-derived growth factor	171741	191475	174138	172253	165617	113017	143776	125120	120848	168807	17.3899	17.5468	17.4099	17.3942	17.3375	16.7862	17.1335	16.933	16.8828	17.365	0.786525	0.0220397
Q00839	Heterogeneous nuclear ribonucleoprotein U	54295.9	31737.2	64273.9	14660.7	39473.7	21252.7	22950.7	26475	97284.6	69923.1	15.7286	14.9539	15.9719	13.8397	15.2686	14.3754	14.4862	14.6923	16.5699	16.0935	1.12087	0.840841
Q9UKG1	DCC-interacting protein 13-alpha	5270.76	12472.3	24060.1	24736.7	3849.25	8116.82	7258.88	3222.24	14690.5	12231.9	12.3638	13.6064	14.5544	14.5944	11.9104	12.9867	12.8255	11.6538	13.8426	13.5784	0.494637	0.146454
Q9BU61	NADH dehydrogenase [ubiquinone] 1 alpha subcomplex assembly factor 3	30869.8	20420.8	21041	42059	24600	19033.3	3013.72	26602.8	8194.37	4233.91	14.9139	14.3178	14.3609	15.3601	14.5864	14.2162	11.5573	14.6993	13.0004	12.0478	0.49933	0.089084
Q15075	Early endosome antigen 1	88926.3	131290	75217.4	68893.6	48340.4	49209.5	68851.4	103657	67508.6	124942	16.4403	17.0024	16.1988	16.0721	15.5609	15.5866	16.0712	16.6615	16.0428	16.9309	0.846326	0.40818
Q13162	Peroxiredoxin-4	46270.8	357143	167685	220477	399376	511203	598804	418854	722123	609247	15.4978	18.4461	17.3554	17.7503	18.6074	18.9635	19.1917	18.6761	19.4619	19.2167	2.74525	0.0102445
Q08211	ATP-dependent RNA helicase A	30937.1	22274	5157.47	1919.35	10235.9	18060.4	23051.2	10250.1	30130.1	38634	14.9171	14.4431	12.3324	10.9064	13.3214	14.1405	14.4926	13.3234	14.8789	15.2376	1.44155	0.235191
Q15046	Lysine--tRNA ligase	8711.67	61784.7	35772.4	72440.4	3792.48	8144.14	12670.6	26479.9	21714.7	53276.3	13.0887	15.915	15.1266	16.1445	11.8889	12.9915	13.6292	14.6926	14.4064	15.7012	0.470329	0.215458
Q99816	Tumor susceptibility gene 101 protein	50807.1	68057.8	33806.3	50403.8	62151.6	11374.7	6426.79	39713.7	67712	88852.8	15.6327	16.0545	15.045	15.6212	15.9235	13.4735	12.6499	15.2773	16.0471	16.4391	0.906829	0.463674
P35609	Alpha-actinin-2	23807.9	60200.6	34351.5	35900.3	67129.5	109067	58648.7	44860.6	72526.8	63581.4	14.5392	15.8775	15.0681	15.1317	16.0347	16.7349	15.8398	15.4532	16.1462	15.9563	1.79702	0.0212408
Q15819	Ubiquitin-conjugating enzyme E2 variant 2	61120.5	39031.4	36502.2	45050.4	71096.4	49277.6	50054	57826.9	54328.5	53903.2	15.8994	15.2523	15.1557	15.4593	16.1175	15.5886	15.6112	15.8195	15.7294	15.7181	1.23456	0.0840138
O43670	BUB3-interacting and GLEBS motif-containing protein ZNF207	20116.8	32024	25742.2	33213.3	45910.4	37651.9	35917.6	40225.5	29649.4	63593.8	14.2961	14.9669	14.6518	15.0195	15.4865	15.2004	15.1324	15.2958	14.8557	15.9566	1.51789	0.0350468

## Sheet: Upregulated
Table S2: Detailed information of 1635 identified proteins (fold change and p-value).
Gene Name ID	Peak Name	Group	FoldChange(AD/Non-AD)	p-value
AHNAK	Q09666	Neuroblast differentiation-associated protein AHNAK	2.92083	0.000434496
GFAP	P14136	Glial fibrillary acidic protein	2.74013	0.000581526
PRDX6	P30041	Peroxiredoxin-6	2.29246	4.3106e-05
MAOB	P27338	Amine oxidase [flavin-containing] B	2.25996	0.00392167
EZR	P15311	Ezrin	1.58398	0.00240791
PADI2	Q9Y2J8	Protein-arginine deiminase type-2	2.06252	0.00632014
GSTP1	P09211	Glutathione S-transferase P	1.51017	0.00528268
SRI	P30626	Sorcin	1.93759	7.78317e-05
C4B	P0C0L5	Complement C4-B	1.82579	0.000386708
TPPP3	Q9BW30	Tubulin polymerization-promoting protein family member 3	1.96258	0.00163529
PBXIP1	Q96AQ6	Pre-B-cell leukemia transcription factor-interacting protein 1	2.12471	0.00686219
CSRP1	P21291	Cysteine and glycine-rich protein 1	1.61567	0.00356412
LGALS1	P09382	Galectin-1	1.79977	0.00147909
MSN	P26038	Moesin	1.96863	0.000924765
SKP1	P63208	S-phase kinase-associated protein 1	1.71524	0.000462648
CAPS	Q13938	Calcyphosin	5.76753	0.00172859
AQP4	P55087	Aquaporin-4	2.249	2.58835e-05
FABP5	Q01469	Fatty acid-binding protein 5	1.89508	0.00256118
COTL1	Q14019	Coactosin-like protein	1.59431	0.00332839
DBI	P07108	Acyl-CoA-binding protein	2.24816	0.00539718
HMGB1	P09429	High mobility group protein B1	1.56559	0.00525747
RPLP2	P05387	60S acidic ribosomal protein P2	1.67262	0.000472224
BAG3	O95817	BAG family molecular chaperone regulator 3	2.63819	0.000129888
HEBP2	Q9Y5Z4	Heme-binding protein 2	1.50703	0.00681691
S100A1	P23297	Protein S100-A1	1.7167	0.00882243
TAGLN2	P37802	Transgelin-2	1.90367	0.00657353
CAPNS1	P04632	Calpain small subunit 1	1.75588	6.3226e-05
SORBS1	Q9BX66	Sorbin and SH3 domain-containing protein 1	1.98944	0.00375771
CD44	P16070	CD44 antigen	3.13589	9.55086e-05
BDH2	Q9BUT1	3-hydroxybutyrate dehydrogenase type 2	1.68974	0.00555128
CAPG	P40121	Macrophage-capping protein	1.72166	0.000865784
PCBD1	P61457	Pterin-4-alpha-carbinolamine dehydratase	1.67634	0.00571607
GNG12	Q9UBI6	Guanine nucleotide-binding protein G(I)/G(S)/G(O) subunit gamma-12	2.29236	0.00105861
SAFB	Q15424	Scaffold attachment factor B1	1.59645	0.00180342
RPS25	P62851	40S ribosomal protein S25	1.83357	0.00584374
MGST1	P10620	Microsomal glutathione S-transferase 1	2.17517	0.00154815
NQO1	P15559	NAD(P)H dehydrogenase [quinone] 1	4.13458	0.00858758
EDF1	O60869	Endothelial differentiation-related factor 1	1.50833	0.00262322
DAG1	Q14118	Dystroglycan	2.01168	0.00241492
QPRT	Q15274	Nicotinate-nucleotide pyrophosphorylase [carboxylating]	2.58835	0.00575283
S100A6	P06703	Protein S100-A6	5.81199	6.7614e-05
PGAM2	P15259	Phosphoglycerate mutase 2	2.99861	0.00499258
SYNM	O15061	Synemin	3.83717	0.00572218
GMPR	P36959	GMP reductase 1	3.38623	0.00257096
PLSCR4	Q9NRQ2	Phospholipid scramblase 4	2.18788	0.00307625
RPL35	P42766	60S ribosomal protein L35	1.68857	0.00842747
UQCR11	O14957	Cytochrome b-c1 complex subunit 10	1.98019	0.00783248

## Sheet: Downregulated
Table S2: Detailed information of 1635 identified proteins (fold change and p-value).
Gene Name ID	Peak Name	Group	FoldChange(AD/Non-AD)	p-value
HSP90AA1	P07900	Heat shock protein HSP 90-alpha	0.629399	0.00701399
STXBP1	P61764	Syntaxin-binding protein 1	0.334254	0.00120875
AP2A2	O94973	AP-2 complex subunit alpha-2	0.597481	0.00616154
SYNJ1	O43426	Synaptojanin-1	0.440651	0.00425995
EPB41L3	Q9Y2J2	Band 4.1-like protein 3	0.537596	0.00362211
CRMP1	Q14194	Dihydropyrimidinase-related protein 1	0.617905	0.00725202
AP2A1	O95782	AP-2 complex subunit alpha-1	0.593119	0.00965268
GNAO1	P09471	Guanine nucleotide-binding protein G(o) subunit alpha	0.659313	0.00885808
PLCB1	Q9NQ66	1-phosphatidylinositol 4,5-bisphosphate phosphodiesterase beta-1	0.569756	0.00238843
PPP2R1A	P30153	Serine/threonine-protein phosphatase 2A 65 kDa regulatory subunit A alpha isoform	0.619233	0.00306271
UCHL1	P09936	Ubiquitin carboxyl-terminal hydrolase isozyme L1	0.486283	0.00620455
HSP90B1	P14625	Endoplasmin	0.599813	0.00671047
DNM1L	O00429	Dynamin-1-like protein	0.467318	0.00130805
GDA	Q9Y2T3	Guanine deaminase	0.591226	0.00992221
PGM2L1	Q6PCE3	Glucose 1,6-bisphosphate synthase	0.518509	0.000148378
FSCN1	Q16658	Fascin	0.437344	3.62035e-05
GPI	P06744	Glucose-6-phosphate isomerase	0.429227	0.000584722
HSP90AB1	P08238	Heat shock protein HSP 90-beta	0.502396	0.00447141
SCRN1	Q12765	Secernin-1	0.538713	0.00624265
MAP2K1	Q02750	Dual specificity mitogen-activated protein kinase kinase 1	0.444771	0.000564084
OXR1	Q8N573	Oxidation resistance protein 1	0.590241	0.00202311
PPIA	P62937	Peptidyl-prolyl cis-trans isomerase A	0.569562	0.000314987
EEF1A2	Q05639	Elongation factor 1-alpha 2	0.41721	0.000390923
VPS35	Q96QK1	Vacuolar protein sorting-associated protein 35	0.578063	0.008307
ATP2B2	Q01814	Plasma membrane calcium-transporting ATPase 2	0.568381	0.00962073
DPYSL5	Q9BPU6	Dihydropyrimidinase-related protein 5	0.534498	0.00131713
RAP1GDS1	P52306	Rap1 GTPase-GDP dissociation stimulator 1	0.458207	0.000549306
DCTN1	Q14203	Dynactin subunit 1	0.566889	0.00213158
RTN3	O95197	Reticulon-3	0.653216	0.00149232
CRYM	Q14894	Ketimine reductase mu-crystallin	0.486935	0.0059929
OXCT1	P55809	Succinyl-CoA:3-ketoacid coenzyme A transferase 1, mitochondrial	0.404974	0.000528809
TOMM70	O94826	Mitochondrial import receptor subunit TOM70	0.506128	0.0022083
ARHGDIA	P52565	Rho GDP-dissociation inhibitor 1	0.54274	5.25626e-05
PDXP	Q96GD0	Pyridoxal phosphate phosphatase	0.666634	0.00915607
CADPS	Q9ULU8	Calcium-dependent secretion activator 1	0.433409	0.002829
BAIAP2	Q9UQB8	Brain-specific angiogenesis inhibitor 1-associated protein 2	0.590736	0.00797046
YWHAQ	P27348	14-3-3 protein theta	0.493999	0.00591206
ATP2B1	P20020	Plasma membrane calcium-transporting ATPase 1	0.565228	0.0064964
PDCD6IP	Q8WUM4	Programmed cell death 6-interacting protein	0.442165	0.00107727
EEF1G	P26641	Elongation factor 1-gamma	0.384137	0.00489148
DPYSL4	O14531	Dihydropyrimidinase-related protein 4	0.475077	0.00112125
PAFAH1B1	P43034	Platelet-activating factor acetylhydrolase IB subunit alpha	0.539659	0.000907603
FARSB	Q9NSD9	Phenylalanine--tRNA ligase beta subunit	0.47977	0.00215502
DLG4	P78352	Disks large homolog 4	0.280314	0.00285535
GARS1	P41250	Glycine--tRNA ligase	0.617023	0.000395137
TOM1L2	Q6ZVM7	TOM1-like protein 2	0.595421	0.00395836
OTUB1	Q96FW1	Ubiquitin thioesterase OTUB1	0.390168	0.00217184
SUCLA2	Q9P2R7	Succinate--CoA ligase [ADP-forming] subunit beta, mitochondrial	0.290878	0.0010624
PRKAR2B	P31323	cAMP-dependent protein kinase type II-beta regulatory subunit	0.428359	0.00789148
OLA1	Q9NTK5	Obg-like ATPase 1	0.443849	0.00454711
HSPA4L	O95757	Heat shock 70 kDa protein 4L	0.520362	0.000606973
CNRIP1	Q96F85	CB1 cannabinoid receptor-interacting protein 1	0.516514	0.000201436
DSTN	P60981	Destrin	0.41112	0.00724492
ENOPH1	Q9UHY7	Enolase-phosphatase E1	0.532366	0.000551404
CORO1A	P31146	Coronin-1A	0.283754	0.000662062
YARS1	P54577	Tyrosine--tRNA ligase, cytoplasmic	0.442486	0.00147399
KIF5C	O60282	Kinesin heavy chain isoform 5C	0.595273	0.00940121
DPP10	Q8N608	Inactive dipeptidyl peptidase 10	0.521907	0.00874797
PFN2	P35080	Profilin-2	0.643179	0.00758794
UBE2M	P61081	NEDD8-conjugating enzyme Ubc12	0.525844	0.00139761
PRKACA	P17612	cAMP-dependent protein kinase catalytic subunit alpha	0.4869	0.00413833
SEPTIN6	Q14141	Septin-6	0.526892	0.00482782
PLXNA4	Q9HCM2	Plexin-A4	0.483118	0.00183232
TLN2	Q9Y4G6	Talin-2	0.459916	0.00938265
LGALS3BP	Q08380	Galectin-3-binding protein	0.634729	0.00508155
ATL1	Q8WXF7	Atlastin-1	0.423399	0.000894718
DLG3	Q92796	Disks large homolog 3	0.486475	4.17312e-05
IPO7	O95373	Importin-7	0.597845	0.00291238
USP14	P54578	Ubiquitin carboxyl-terminal hydrolase 14	0.437	0.000867374
FKBP4	Q02790	Peptidyl-prolyl cis-trans isomerase FKBP4	0.578637	0.00180694
CLASP2	O75122	CLIP-associating protein 2	0.564148	0.000685184
CSNK2A1	P68400	Casein kinase II subunit alpha	0.592056	0.00113217
UBE2O	Q9C0C9	(E3-independent) E2 ubiquitin-conjugating enzyme	0.619951	0.00130164
ADSS2	P30520	Adenylosuccinate synthetase isozyme 2	0.531437	0.00141795
TWF2	Q6IBS0	Twinfilin-2	0.474755	0.00148872
ATP2B3	Q16720	Plasma membrane calcium-transporting ATPase 3	0.597287	0.00535101
NCEH1	Q6PIU2	Neutral cholesterol ester hydrolase 1	0.639879	0.00377514
TBCB	Q99426	Tubulin-folding cofactor B	0.445265	0.00511041
LGALSL	Q3ZCW2	Galectin-related protein	0.635319	0.00205186
VPS26A	O75436	Vacuolar protein sorting-associated protein 26A	0.606412	0.00416315
AP3D1	O14617	AP-3 complex subunit delta-1	0.253704	0.000407745
VPS29	Q9UBQ0	Vacuolar protein sorting-associated protein 29	0.376103	0.000784945
CKAP5	Q14008	Cytoskeleton-associated protein 5	0.568617	0.0023979
PPP2R2A	P63151	Serine/threonine-protein phosphatase 2A 55 kDa regulatory subunit B alpha isoform	0.503746	0.00556554
MGLL	Q99685	Monoglyceride lipase	0.512155	0.00440815
TPRG1L	Q5T0D9	Tumor protein p63-regulated gene 1-like protein	0.483743	0.00401285
SUGT1	Q9Y2Z0	Protein SGT1 homolog	0.595661	0.00803163
IRGQ	Q8WZA9	Immunity-related GTPase family Q protein	0.652818	0.00236985
PIN1	Q13526	Peptidyl-prolyl cis-trans isomerase NIMA-interacting 1	0.639038	0.00406051
PREP	P48147	Prolyl endopeptidase	0.310974	0.000375922
AFG3L2	Q9Y4W6	AFG3-like protein 2	0.625095	0.00931756
GATD1	Q8NB37	Glutamine amidotransferase-like class 1 domain-containing protein 1	0.442521	0.00575862
GLIPR2	Q9H4G4	Golgi-associated plant pathogenesis-related protein 1	0.50976	0.000112355
SUCLG1	P53597	Succinate--CoA ligase [ADP/GDP-forming] subunit alpha, mitochondrial	0.337299	0.00936642
AP1G1	O43747	AP-1 complex subunit gamma-1	0.445155	0.00406838
MAPK10	P53779	Mitogen-activated protein kinase 10	0.591651	0.00685451
PPME1	Q9Y570	Protein phosphatase methylesterase 1	0.374565	0.00570243
AHSA1	O95433	Activator of 90 kDa heat shock protein ATPase homolog 1	0.53452	0.00780044
ARMT1	Q9H993	Damage-control phosphatase ARMT1	0.33055	0.000644925
HMOX2	P30519	Heme oxygenase 2	0.242384	0.00160911
GRPEL1	Q9HAV7	GrpE protein homolog 1, mitochondrial	0.177218	0.000213362
EXOG	Q9Y2C4	Nuclease EXOG, mitochondrial	0.501002	0.00358578
