# Supplementary material for: Neurodegeneration and Astrogliosis in the Human CA1 Hippocampal Subfield Are Related to hsp90ab1 and bag3 in Alzheimer’s Disease
Source: Int J Mol Sci. 2021 Dec 23;23(1):165. doi: 10.3390/ijms23010165 (PMC8745315; doi:10.3390/ijms23010165)
Supplement: Supplementary file 1 [file ijms-23-00165-s001.zip › Table S3.xlsx]

## Sheet: Biological Process
Table S3: Gene Ontology data obtained with Panther.
Analysis Type:	PANTHER Overrepresentation Test (Released 20200728)
Annotation Version and Release Date:	PANTHER version 16.0 Released 2020-12-01
Reference List:	Homo sapiens (all genes in database)
Test Type:	FISHER
Correction:	FDR
PANTHER GO-Slim Biological Process	Homo sapiens - REFLIST (20595)	List of proteins	Expected	over/under	Fold Enrichment	raw P-value	FDR
pyrimidine nucleobase catabolic process (GO:0006208)	7	3	0.05	+	59.24	4.2e-05	0.00916
pyrimidine nucleobase metabolic process (GO:0006206)	11	3	0.08	+	37.7	0.000125	0.0151
protein stabilization (GO:0050821)	19	4	0.14	+	29.1	2.04e-05	0.0148
regulation of protein stability (GO:0031647)	20	4	0.14	+	27.64	2.43e-05	0.0132
nucleobase metabolic process (GO:0009112)	23	4	0.17	+	24.04	3.95e-05	0.00956
pyrimidine-containing compound metabolic process (GO:0072527)	22	3	0.16	+	18.85	0.000744	0.0396
establishment or maintenance of cell polarity (GO:0007163)	54	5	0.39	+	12.8	6.55e-05	0.0102
protein polymerization (GO:0051258)	105	7	0.76	+	9.21	1.65e-05	0.018
regulation of protein polymerization (GO:0032271)	79	5	0.57	+	8.75	0.00035	0.0246
actin polymerization or depolymerization (GO:0008154)	84	5	0.61	+	8.23	0.000457	0.0302
regulation of protein-containing complex assembly (GO:0043254)	96	5	0.69	+	7.2	0.000814	0.0423
supramolecular fiber organization (GO:0097435)	274	11	1.98	+	5.55	7.01e-06	0.0153
actin filament organization (GO:0007015)	184	7	1.33	+	5.26	0.000469	0.0292
nucleobase-containing small molecule metabolic process (GO:0055086)	235	8	1.7	+	4.71	0.000381	0.026
actin cytoskeleton organization (GO:0030036)	268	8	1.94	+	4.13	0.000878	0.0446
cytoskeleton organization (GO:0007010)	649	14	4.7	+	2.98	0.00031	0.026
regulation of biological quality (GO:0065008)	890	17	6.44	+	2.64	0.000285	0.0249
regulation of metabolic process (GO:0019222)	3093	8	22.38	-	0.36	0.000458	0.0294
regulation of cellular metabolic process (GO:0031323)	2835	7	20.51	-	0.34	0.000472	0.0286
nucleic acid metabolic process (GO:0090304)	2918	7	21.11	-	0.33	0.000334	0.026
regulation of macromolecule metabolic process (GO:0060255)	2931	7	21.21	-	0.33	0.000337	0.0253
cellular macromolecule biosynthetic process (GO:0034645)	2580	6	18.67	-	0.32	0.000678	0.038
macromolecule biosynthetic process (GO:0009059)	2590	6	18.74	-	0.32	0.000681	0.0371
RNA metabolic process (GO:0016070)	2659	6	19.24	-	0.31	0.000485	0.0286
regulation of nitrogen compound metabolic process (GO:0051171)	2715	6	19.64	-	0.31	0.000341	0.0248
regulation of primary metabolic process (GO:0080090)	2743	6	19.84	-	0.3	0.000238	0.0216
regulation of nucleobase-containing compound metabolic process (GO:0019219)	2161	4	15.63	-	0.26	0.000645	0.037
nucleobase-containing compound biosynthetic process (GO:0034654)	2297	4	16.62	-	0.24	0.00032	0.0258
heterocycle biosynthetic process (GO:0018130)	2322	4	16.8	-	0.24	0.000215	0.0224
aromatic compound biosynthetic process (GO:0019438)	2323	4	16.81	-	0.24	0.000215	0.0213
organic cyclic compound biosynthetic process (GO:1901362)	2350	4	17	-	0.24	0.00022	0.0208
regulation of gene expression (GO:0010468)	2410	4	17.44	-	0.23	0.000152	0.0174
regulation of RNA metabolic process (GO:0051252)	2113	3	15.29	-	0.2	0.000189	0.0206
regulation of transcription, DNA-templated (GO:0006355)	1984	2	14.35	-	0.14	6.81e-05	0.00991
regulation of nucleic acid-templated transcription (GO:1903506)	1984	2	14.35	-	0.14	6.81e-05	0.00929
regulation of RNA biosynthetic process (GO:2001141)	1984	2	14.35	-	0.14	6.81e-05	0.00874
nucleic acid-templated transcription (GO:0097659)	2047	2	14.81	-	0.14	4.57e-05	0.00907
transcription, DNA-templated (GO:0006351)	2047	2	14.81	-	0.14	4.57e-05	0.00831
RNA biosynthetic process (GO:0032774)	2054	2	14.86	-	0.13	4.58e-05	0.00768
regulation of cellular macromolecule biosynthetic process (GO:2000112)	2112	2	15.28	-	0.13	3.07e-05	0.0134
regulation of macromolecule biosynthetic process (GO:0010556)	2120	2	15.34	-	0.13	3.09e-05	0.0112
regulation of cellular biosynthetic process (GO:0031326)	2134	2	15.44	-	0.13	3.15e-05	0.00983
regulation of biosynthetic process (GO:0009889)	2141	2	15.49	-	0.13	3.2e-05	0.00873

## Sheet: Molecular Function
Table S3: Gene Ontology data obtained with Panther.
Analysis Type:	PANTHER Overrepresentation Test (Released 20200728)
Annotation Version and Release Date:	PANTHER version 16.0 Released 2020-12-01
Reference List:	Homo sapiens (all genes in database)
Test Type:	FISHER
Correction:	FDR
PANTHER GO-Slim Molecular Function	Homo sapiens - REFLIST (20595)	List of proteins	Expected	over/under	Fold Enrichment	raw P-value	FDR
dihydropyrimidinase activity (GO:0004157)	6	3	0.04	+	69.11	2.96e-05	0.00273
hydrolase activity, acting on carbon-nitrogen (but not peptide) bonds, in cyclic amides (GO:0016812)	8	3	0.06	+	51.83	5.74e-05	0.00354
clathrin binding (GO:0030276)	48	4	0.35	+	11.52	0.000529	0.0128
unfolded protein binding (GO:0051082)	55	4	0.4	+	10.05	0.000856	0.0158
hydrolase activity, acting on carbon-nitrogen (but not peptide) bonds (GO:0016810)	71	4	0.51	+	7.79	0.00209	0.0314
microtubule binding (GO:0008017)	139	6	1.01	+	5.97	0.000636	0.0136
ligase activity (GO:0016874)	119	5	0.86	+	5.81	0.00203	0.0322
actin filament binding (GO:0051015)	119	5	0.86	+	5.81	0.00203	0.0313
tubulin binding (GO:0015631)	170	7	1.23	+	5.69	0.000297	0.00823
cytoskeletal protein binding (GO:0008092)	377	15	2.73	+	5.5	1.57e-07	4.36e-05
purine nucleotide binding (GO:0017076)	210	8	1.52	+	5.27	0.000183	0.00636
actin binding (GO:0003779)	170	6	1.23	+	4.88	0.00173	0.0291
nucleoside phosphate binding (GO:1901265)	254	8	1.84	+	4.35	0.000626	0.0145
nucleotide binding (GO:0000166)	254	8	1.84	+	4.35	0.000626	0.0139
protein-containing complex binding (GO:0044877)	332	9	2.4	+	3.75	0.000821	0.0157
ATPase activity (GO:0016887)	306	8	2.21	+	3.61	0.00199	0.0324
small molecule binding (GO:0036094)	397	10	2.87	+	3.48	0.000736	0.0146
nucleoside-triphosphatase activity (GO:0017111)	592	14	4.28	+	3.27	0.000123	0.00489
pyrophosphatase activity (GO:0016462)	624	14	4.51	+	3.1	0.00021	0.00686
hydrolase activity, acting on acid anhydrides, in phosphorus-containing anhydrides (GO:0016818)	626	14	4.53	+	3.09	0.000217	0.00669
hydrolase activity, acting on acid anhydrides (GO:0016817)	626	14	4.53	+	3.09	0.000217	0.00634
hydrolase activity (GO:0016787)	1760	31	12.73	+	2.43	4.74e-06	0.000658
protein binding (GO:0005515)	2640	44	19.1	+	2.3	9.44e-08	5.24e-05
catalytic activity (GO:0003824)	3989	53	28.86	+	1.84	3.63e-06	0.000671
nucleic acid binding (GO:0003676)	2248	4	16.26	-	0.25	0.000312	0.00826
DNA binding (GO:0003677)	1648	2	11.92	-	0.17	0.000693	0.0142
sequence-specific DNA binding (GO:0043565)	1436	1	10.39	-	0.1	0.000505	0.0127
transcription regulator activity (GO:0140110)	1559	0	11.28	-	< 0.01	1.4e-05	0.00155
cis-regulatory region sequence-specific DNA binding (GO:0000987)	1057	0	7.65	-	< 0.01	0.000991	0.0172
DNA-binding transcription factor activity, RNA polymerase II-specific (GO:0000981)	1226	0	8.87	-	< 0.01	0.000176	0.0065
RNA polymerase II cis-regulatory region sequence-specific DNA binding (GO:0000978)	1054	0	7.63	-	< 0.01	0.000981	0.0176
RNA polymerase II transcription regulatory region sequence-specific DNA binding (GO:0000977)	1337	0	9.67	-	< 0.01	7.6e-05	0.00422
transcription regulatory region sequence-specific DNA binding (GO:0000976)	1377	0	9.96	-	< 0.01	8.09e-05	0.00408
double-stranded DNA binding (GO:0003690)	1451	0	10.5	-	< 0.01	3.27e-05	0.00259
DNA-binding transcription factor activity (GO:0003700)	1313	0	9.5	-	< 0.01	0.00012	0.00511
sequence-specific double-stranded DNA binding (GO:1990837)	1403	0	10.15	-	< 0.01	5.01e-05	0.00347
regulatory region nucleic acid binding (GO:0001067)	1377	0	9.96	-	< 0.01	8.09e-05	0.00374

## Sheet: Cellular Component
Table S3: Gene Ontology data obtained with Panther.
Analysis Type:	PANTHER Overrepresentation Test (Released 20200728)
Annotation Version and Release Date:	PANTHER version 16.0 Released 2020-12-01
Reference List:	Homo sapiens (all genes in database)
Test Type:	FISHER
Correction:	FDR
PANTHER GO-Slim Cellular Component	Homo sapiens - REFLIST (20595)	List of proteins	Expected	over/under	Fold Enrichment	raw P-value	FDR
AP-type membrane coat adaptor complex (GO:0030119)	14	4	0.1	+	39.49	7.23e-06	0.000919
basolateral plasma membrane (GO:0016323)	30	5	0.22	+	23.04	4.88e-06	0.000826
clathrin vesicle coat (GO:0030125)	19	3	0.14	+	21.82	0.000506	0.0234
postsynaptic density membrane (GO:0098839)	22	3	0.16	+	18.85	0.000744	0.0315
postsynaptic specialization membrane (GO:0099634)	23	3	0.17	+	18.03	0.000836	0.0327
perinuclear region of cytoplasm (GO:0048471)	45	4	0.33	+	12.29	0.000421	0.0214
membrane coat (GO:0030117)	55	4	0.4	+	10.05	0.000856	0.0311
coated membrane (GO:0048475)	55	4	0.4	+	10.05	0.000856	0.029
myofibril (GO:0030016)	58	4	0.42	+	9.53	0.00103	0.0328
contractile fiber (GO:0043292)	59	4	0.43	+	9.37	0.0011	0.0328
supramolecular fiber (GO:0099512)	356	12	2.58	+	4.66	1.46e-05	0.00148
supramolecular polymer (GO:0099081)	364	12	2.63	+	4.56	1.8e-05	0.00153
polymeric cytoskeletal fiber (GO:0099513)	304	10	2.2	+	4.55	9.35e-05	0.00594
cytosol (GO:0005829)	802	24	5.8	+	4.14	5.27e-09	1.34e-06
supramolecular complex (GO:0099080)	477	12	3.45	+	3.48	0.000221	0.0124
membrane protein complex (GO:0098796)	615	12	4.45	+	2.7	0.00193	0.0467
cytoplasm (GO:0005737)	4722	68	34.16	+	1.99	1.73e-09	8.77e-07
intracellular (GO:0005622)	8253	85	59.71	+	1.42	3.47e-05	0.00252
cellular anatomical entity (GO:0110165)	11122	100	80.47	+	1.24	0.00163	0.0414
cellular_component (GO:0005575)	11293	101	81.7	+	1.24	0.00161	0.0456
Unclassified (UNCLASSIFIED)	9302	48	67.3	-	0.71	0.00161	0.0432

## Sheet: Protein Class
Table S3: Gene Ontology data obtained with Panther.
Analysis Type:	PANTHER Overrepresentation Test (Released 20200728)
Annotation Version and Release Date:	PANTHER version 16.0 Released 2020-12-01
Reference List:	Homo sapiens (all genes in database)
Test Type:	FISHER
Correction:	FDR
PANTHER Protein Class	Homo sapiens - REFLIST (20595)	List of proteins	Expected	over/under	Fold Enrichment	raw P-value	FDR
Hsp90 family chaperone (PC00028)	8	3	0.06	+	51.83	5.74e-05	0.00158
non-motor actin binding protein (PC00165)	88	8	0.64	+	12.57	4.56e-07	8.8e-05
isomerase (PC00135)	40	3	0.29	+	10.37	0.00363	0.0467
calmodulin-related (PC00061)	81	4	0.59	+	6.83	0.0033	0.0455
chaperone (PC00072)	187	9	1.35	+	6.65	1.25e-05	0.000401
actin or actin-binding cytoskeletal protein (PC00041)	245	11	1.77	+	6.21	2.51e-06	0.000162
cytoskeletal protein (PC00085)	521	16	3.77	+	4.24	1.67e-06	0.000161
membrane traffic protein (PC00150)	413	10	2.99	+	3.35	0.000986	0.0173
hydrolase (PC00121)	432	10	3.13	+	3.2	0.00137	0.022
metabolite interconversion enzyme (PC00262)	1843	28	13.33	+	2.1	0.000237	0.00508
protein class (PC00000)	12043	114	87.13	+	1.31	5.3e-06	0.000205
Unclassified (UNCLASSIFIED)	8552	35	61.87	-	0.57	5.3e-06	0.000256
gene-specific transcriptional regulator (PC00264)	1280	0	9.26	-	< 0.01	0.000116	0.00279
DNA-binding transcription factor (PC00218)	1194	0	8.64	-	< 0.01	0.00027	0.0052
nucleic acid metabolism protein (PC00171)	914	0	6.61	-	< 0.01	0.00209	0.031
