# Supplementary material for: Neurodegeneration and Astrogliosis in the Human CA1 Hippocampal Subfield Are Related to hsp90ab1 and bag3 in Alzheimer’s Disease
Source: Int J Mol Sci. 2021 Dec 23;23(1):165. doi: 10.3390/ijms23010165 (PMC8745315; doi:10.3390/ijms23010165)
Supplement: Supplementary file 1 [file ijms-23-00165-s001.zip › Table S4.xlsx]

## Sheet: Reactome pathway analysis
Table S4: Pathway analysis obtained with Reactome.
Pathway identifier	Pathway name	#Entities found	#Entities total	Entities ratio	Entities pValue	Entities FDR	#Reactions found	#Reactions total	Reactions ratio	Submitted entities found
R-HSA-162582	Signal Transduction	31	2848	0.249387	0.920034	0.920034	199	2372	0.187807	P07900, Q14008, O75122, Q9NQ66, P14136, Q01469, Q99685, P09471, Q9UBQ0, Q9UQB8, P63208, Q92796, P43034, P78352, P27348, Q96QK1, P35080, O94973, Q9UBI6, P52565, O75436, Q13526, P30153, Q02750, O95782, P61081, Q02790, P31323, P17612, P68400, P08238
R-HSA-168256	Immune System	35	2398	0.209982	0.298648	0.298648	116	1598	0.126524	P09429, Q14203, P07900, P23297, P62937, P30041, Q01469, Q9C0C9, P0C0L5, Q9Y2Z0, Q9UQB8, P63208, Q92796, P78352, Q9Y5Z4, P09211, P26038, P06744, O94973, Q13526, Q16658, Q14019, P14625, P10620, P30153, Q02750, Q9Y2J8, P53779, O95782, P61081, O43747, P17612, P30519, P16070, P08238,
R-HSA-1430728	Metabolism	37	2142	0.187566	0.0518087	0.17289	81	2001	0.158432	P07900, P07108, Q9BUT1, Q9NQ66, P30520, Q9P2R7, Q6PCE3, Q01469, P42766, Q99685, P55809, P61764, Q9UHY7, P09211, Q14894, P62851, P06744, Q9UBI6, P36959, P53597, Q9Y2T3, P10620, O43426, P15559, P30153, P15259, P31323, O14957, P17612, P68400, P61457, P30519, Q15274, P16070, P08238, P27338, P05387
R-HSA-392499	Metabolism of proteins	24	2014	0.176357	0.755473	0.755473	67	875	0.0692795	P54578, P09936, Q9UBI6, P54577, Q15424, Q9NSD9, Q14203, P26641, Q14118, Q96FW1, P14625, P61081, Q99426, P42766, Q05639, P68400, P09382, P41250, P09471, O94826, P63208, P62851, O60282, P05387
R-HSA-1643685	Disease	21	1860	0.162872	0.824446	0.824446	183	1399	0.110768	O94973, Q9UBI6, P04632, P07900, P62937, Q14118, P30153, Q02750, P31146, O95782, O43747, P31323, P17612, P42766, Q9Y2Z0, Q9UQB8, P63208, Q8WUM4, P62851, P08238, P05387
R-HSA-74160	Gene expression (Transcription)	9	1522	0.133275	0.999002	0.999002	22	994	0.0787015	P06744, P17612, P07900, P68400, Q13526, Q9HCM2, P63208, P30153, P27348
R-HSA-597592	Post-translational protein modification	11	1419	0.124256	0.98583	0.98583	28	514	0.0406968	P54578, P09936, Q14203, Q15424, P09382, Q14118, Q96FW1, O94826, P14625, P63208, P61081
R-HSA-73857	RNA Polymerase II Transcription	8	1380	0.120841	0.9986	0.9986	21	884	0.0699921	P06744, P17612, P68400, Q13526, Q9HCM2, P63208, P30153, P27348
R-HSA-212436	Generic Transcription Pathway	8	1258	0.110158	0.995565	0.995565	21	823	0.0651623	P06744, P17612, P68400, Q13526, Q9HCM2, P63208, P30153, P27348
R-HSA-372790	Signaling by GPCR	7	1226	0.107356	0.997819	0.997819	56	427	0.0338084	P17612, Q9UBI6, Q99685, P09471, P30153, Q9NQ66, P31323
R-HSA-168249	Innate Immune System	27	1187	0.10394	0.00399035	0.0744502	66	662	0.0524149	P09429, P07900, P23297, P62937, P30041, Q01469, P0C0L5, Q9Y2Z0, Q9UQB8, P63208, Q9Y5Z4, P09211, P06744, O94973, Q13526, Q14019, P14625, P10620, P30153, Q02750, Q9Y2J8, P53779, P61081, P17612, P30519, P16070, P08238
R-HSA-388396	GPCR downstream signalling	7	1154	0.101051	0.995635	0.995635	55	248	0.0196358	P17612, Q9UBI6, Q99685, P09471, P30153, Q9NQ66, P31323
R-HSA-5663205	Infectious disease	18	1116	0.0977233	0.229468	0.229468	71	624	0.0494062	O94973, Q9UBI6, P07900, P62937, Q02750, P31146, O95782, O43747, P31323, P17612, P42766, Q9Y2Z0, P63208, Q9UQB8, Q8WUM4, P62851, P08238, P05387
R-HSA-1266738	Developmental Biology	22	1100	0.0963222	0.0351826	0.150801	47	536	0.0424386	O94973, P04632, P07900, Q14118, O75122, Q02750, Q9BPU6, O95782, P15311, P17612, P42766, P68400, Q9HCM2, O14531, Q92796, P78352, Q14194, P26038, P62851, P08238, P35080, P05387
R-HSA-1280215	Cytokine Signaling in Immune system	16	981	0.0859019	0.233478	0.233478	41	735	0.0581948	P09429, P07900, Q13526, P62937, Q16658, P14625, P30153, Q02750, P53779, P61081, P17612, P63208, Q92796, P16070, P78352, P26038
R-HSA-1280218	Adaptive Immune System	10	944	0.082662	0.814958	0.814958	22	260	0.0205859	Q9C0C9, O94973, P17612, Q14203, P62937, P63208, P30153, P61081, O95782, O43747
R-HSA-5653656	Vesicle-mediated transport	9	761	0.0666375	0.689587	0.689587	42	251	0.0198733	O94973, Q14203, P07900, P14625, O43426, P43034, P27348, O95782, O43747
R-HSA-556833	Metabolism of lipids	8	748	0.0654991	0.784893	0.784893	14	814	0.0644497	P17612, Q01469, P07108, Q9BUT1, Q99685, P68400, P55809, O43426
R-HSA-382551	Transport of small molecules	14	731	0.0640105	0.109362	0.191932	27	436	0.034521	O94973, Q9UBI6, P30626, Q9Y4W6, Q6PIU2, O95782, P31323, P17612, P30519, P55087, P63208, P20020, Q16720, Q01814
R-HSA-109582	Hemostasis	14	726	0.0635727	0.105036	0.191932	32	332	0.0262866	Q9UBI6, P30626, P62937, Q08380, P30153, P37802, P31323, P17612, Q99685, Q9NTK5, P20020, P16070, Q16720, Q01814
R-HSA-8953854	Metabolism of RNA	5	675	0.0591068	0.949512	0.949512	8	187	0.014806	P42766, P63151, P30153, P62851, P05387
R-HSA-1640170	Cell Cycle	14	670	0.058669	0.0638372	0.191512	55	449	0.0355503	Q14203, P07900, Q14008, O75122, P30153, P31323, P17612, P63151, P68400, Q9Y570, P63208, P43034, P27348, P08238
R-HSA-199991	Membrane Trafficking	7	635	0.0556042	0.746233	0.746233	38	218	0.0172605	O94973, Q14203, O43426, P43034, P27348, O95782, O43747
R-HSA-9675108	Nervous system development	21	584	0.0511384	3.48568e-05	0.00562345	45	322	0.0254949	O94973, P07900, Q14118, O75122, Q02750, Q9BPU6, O95782, P15311, P17612, P42766, P68400, Q9HCM2, O14531, Q92796, P78352, Q14194, P26038, P62851, P08238, P35080, P05387
R-HSA-8953897	Cellular responses to external stimuli	13	579	0.0507005	0.0461503	0.17289	29	255	0.02019	P21291, Q14203, P07900, O95757, P30041, P53779, Q02790, P42766, O95817, P09211, P62851, P08238, P05387
R-HSA-418555	G alpha (s) signalling events	1	577	0.0505254	0.999622	0.999622	4	18	0.00142518	Q9UBI6
R-HSA-2262752	Cellular responses to stress	12	565	0.0494746	0.0752244	0.191932	28	224	0.0177356	P42766, Q14203, P07900, O95757, O95817, P30041, P09211, P62851, P08238, P53779, P05387, Q02790
R-HSA-422475	Axon guidance	21	558	0.0488616	1.7961e-05	0.00562345	43	296	0.0234363	O94973, P07900, Q14118, O75122, Q02750, Q9BPU6, O95782, P15311, P17612, P42766, P68400, Q9HCM2, O14531, Q92796, P78352, Q14194, P26038, P62851, P08238, P35080, P05387
R-HSA-69278	Cell Cycle, Mitotic	13	537	0.0470228	0.0277588	0.138794	50	350	0.0277118	Q14203, P07900, Q14008, O75122, P30153, P31323, P17612, P63151, P68400, Q9Y570, P63208, P43034, P08238
R-HSA-9006934	Signaling by Receptor Tyrosine Kinases	9	523	0.0457968	0.262637	0.262637	43	701	0.0555028	O94973, P17612, P07900, Q9UQB8, P30153, P78352, Q02750, O95782, P14136
R-HSA-6798695	Neutrophil degranulation	15	480	0.0420315	0.0019756	0.0592681	7	10	0.000791766	P06744, P09429, O94973, P07900, P62937, Q14019, P30041, P10620, Q9Y2J8, Q01469, P30519, P16070, Q9Y5Z4, P09211, P08238
R-HSA-500792	GPCR ligand binding	1	469	0.0410683	0.998295	0.998295	1	179	0.0141726	Q9UBI6
R-HSA-449147	Signaling by Interleukins	11	456	0.0399299	0.0421284	0.168514	16	490	0.0387965	P09429, P17612, P07900, P62937, Q16658, P14625, P63208, P30153, Q02750, P26038, P53779
R-HSA-983169	Class I MHC mediated antigen processing & presentation	3	441	0.0386165	0.935598	0.935598	5	47	0.0037213	Q9C0C9, P63208, P61081
R-HSA-194315	Signaling by Rho GTPases	10	426	0.037303	0.0594525	0.178358	23	117	0.00926366	P52565, Q13526, Q14008, Q9UQB8, O75122, P30153, P43034, P78352, P27348, P35080
R-HSA-112316	Neuronal System	12	419	0.03669	0.0106223	0.0760001	57	210	0.0166271	O94973, Q9UBI6, P17612, P61764, Q92796, P78352, Q9NQ66, O95782, Q9Y2J2, O95197, P31323
R-HSA-418594	G alpha (i) signalling events	6	408	0.0357268	0.460472	0.460472	24	155	0.0122724	P17612, Q9UBI6, P09471, P30153, Q9NQ66, P31323
R-HSA-5663202	Diseases of signal transduction by growth factor receptors and second messengers	4	407	0.0356392	0.793877	0.793877	105	394	0.0311956	P07900, P63208, P30153, Q02750
R-HSA-68886	M Phase	10	393	0.0344133	0.0381698	0.152679	14	91	0.00720507	P17612, Q14203, P07900, P63151, P68400, Q14008, P43034, O75122, P30153, P31323
R-HSA-71291	Metabolism of amino acids and derivatives	7	376	0.0329247	0.23601	0.23601	6	247	0.0195566	P42766, P61457, P15559, Q9UHY7, Q14894, P62851, P05387
R-HSA-3700989	Transcriptional Regulation by TP53	5	367	0.0321366	0.541654	0.541654	10	258	0.0204276	P06744, P68400, Q13526, P30153, P27348
R-HSA-9658195	Leishmania infection	6	343	0.030035	0.307104	0.307104	18	95	0.00752177	P17612, Q9UBI6, Q9Y2Z0, Q9UQB8, P08238, P31323
R-HSA-5683057	MAPK family signaling cascades	5	338	0.0295972	0.469083	0.469083	23	122	0.00965954	P17612, Q92796, P30153, P78352, Q02750
R-HSA-9006925	Intracellular signaling by second messengers	4	316	0.0276708	0.60883	0.60883	9	114	0.00902613	P17612, P68400, P30153, P31323
R-HSA-983168	Antigen processing: Ubiquitination & Proteasome degradation	3	309	0.0270578	0.78196	0.78196	5	9	0.000712589	Q9C0C9, P63208, P61081
R-HSA-9607240	FLT3 Signaling	4	306	0.0267951	0.583429	0.583429	18	97	0.00768013	Q92796, P30153, P78352, Q02750
R-HSA-446203	Asparagine N-linked glycosylation	1	305	0.0267075	0.98367	0.98367	2	133	0.0105305	Q14203
R-HSA-1474244	Extracellular matrix organization	3	301	0.0263573	0.766724	0.766724	9	318	0.0251781	P04632, Q14118, P16070
R-HSA-71387	Metabolism of carbohydrates	6	300	0.0262697	0.211661	0.211661	12	236	0.0186857	P06744, Q6PCE3, P17612, P30153, P16070, P15259
R-HSA-5684996	MAPK1/MAPK3 signaling	4	299	0.0261821	0.565106	0.565106	22	82	0.00649248	Q92796, P30153, P78352, Q02750
R-HSA-195721	Signaling by WNT	11	299	0.0261821	0.00234363	0.0656215	26	157	0.0124307	O94973, Q9UBI6, P68400, O75436, P09471, Q9UBQ0, P63208, P30153, Q9NQ66, Q96QK1, O95782
R-HSA-1852241	Organelle biogenesis and maintenance	7	298	0.0260946	0.104435	0.191932	8	86	0.00680918	P17612, Q14203, P07900, Q14008, P30153, P43034, P31323
R-HSA-195258	RHO GTPase Effectors	9	295	0.0258319	0.0178057	0.103774	21	112	0.00886778	Q13526, Q14008, Q9UQB8, O75122, P30153, P43034, P78352, P27348, P35080
R-HSA-72766	Translation	8	294	0.0257443	0.0438993	0.17289	31	99	0.00783848	P42766, P54577, Q9NSD9, P26641, Q05639, P41250, P62851, P05387
R-HSA-5673001	RAF/MAP kinase cascade	4	292	0.0255692	0.546357	0.546357	18	75	0.00593824	Q92796, P30153, P78352, Q02750
R-HSA-913531	Interferon Signaling	2	290	0.025394	0.900565	0.900565	2	66	0.00522565	Q13526, P16070
R-HSA-5688426	Deubiquitination	4	282	0.0246935	0.518885	0.518885	6	77	0.0060966	P54578, P09936, Q96FW1, O94826
R-HSA-1257604	PIP3 activates AKT signaling	2	276	0.0241681	0.884383	0.884383	5	86	0.00680918	P68400, P30153
R-HSA-69620	Cell Cycle Checkpoints	5	275	0.0240806	0.304306	0.304306	5	56	0.00443389	Q14008, O75122, P30153, P43034, P27348
R-HSA-9006931	Signaling by Nuclear Receptors	5	273	0.0239054	0.299137	0.299137	12	188	0.0148852	Q01469, Q9UBI6, P07900, P08238, Q02790
R-HSA-112315	Transmission across Chemical Synapses	9	273	0.0239054	0.0112982	0.0790871	41	157	0.0124307	O94973, P17612, Q9UBI6, P61764, Q92796, P78352, Q9NQ66, O95782, P31323
R-HSA-76002	Platelet activation, signaling and aggregation	6	265	0.0232049	0.143668	0.191932	23	115	0.0091053	Q9UBI6, Q99685, P62937, Q08380, Q9NTK5, P37802
R-HSA-9662851	Anti-inflammatory response favouring Leishmania parasite infection	3	259	0.0226795	0.672432	0.672432	7	40	0.00316706	P17612, Q9UBI6, P31323
R-HSA-9664433	Leishmania parasite growth and survival	3	259	0.0226795	0.672432	0.672432	7	40	0.00316706	P17612, Q9UBI6, P31323
R-HSA-425407	SLC-mediated transmembrane transport	1	251	0.021979	0.965887	0.965887	1	190	0.0150435	P30626
R-HSA-5668914	Diseases of metabolism	1	249	0.0218039	0.964945	0.964945	3	191	0.0151227	Q14118
R-HSA-162906	HIV Infection	6	248	0.0217163	0.114973	0.191932	44	157	0.0124307	O94973, P62937, P63208, Q8WUM4, O95782, O43747
R-HSA-202733	Cell surface interactions at the vascular wall	2	246	0.0215412	0.841294	0.841294	2	64	0.0050673	P62937, P16070
R-HSA-3247509	Chromatin modifying enzymes	1	240	0.0210158	0.960381	0.960381	2	84	0.00665083	Q9Y2J8
R-HSA-4839726	Chromatin organization	1	240	0.0210158	0.960381	0.960381	2	84	0.00665083	Q9Y2J8
R-HSA-2555396	Mitotic Metaphase and Anaphase	5	238	0.0208406	0.212109	0.212109	4	33	0.00261283	P63151, Q14008, O75122, P30153, P4303
R-HSA-68882	Mitotic Anaphase	5	237	0.0207531	0.20975	0.20975	4	32	0.00253365	P63151, Q14008, O75122, P30153, P43034
R-HSA-8951664	Neddylation	2	236	0.0206655	0.82399	0.82399	12	31	0.00245447	P63208, P61081
R-HSA-211859	Biological oxidations	4	222	0.0194396	0.342539	0.342539	8	176	0.0139351	P10620, P09211, P08238, P27338
R-HSA-416476	G alpha (q) signalling events	3	219	0.0191769	0.559514	0.559514	7	35	0.00277118	Q9UBI6, Q99685, Q9NQ66
R-HSA-2454202	Fc epsilon receptor (FCERI) signaling	2	218	0.0190893	0.788574	0.788574	4	63	0.00498812	P63208, P53779
R-HSA-376176	Signaling by ROBO receptors	7	218	0.0190893	0.0274389	0.137194	6	59	0.00467142	P17612, P42766, Q14118, O75122, P62851, P35080, P05387
R-HSA-6805567	Keratinization	1	217	0.0190018	0.945853	0.945853	1	34	0.002692	P04632
R-HSA-1483257	Phospholipid metabolism	3	212	0.0185639	0.537531	0.537531	7	205	0.0162312	Q99685, P68400, O43426
R-HSA-8878171	Transcriptional regulation by RUNX1	1	208	0.0182137	0.938824	0.938824	1	132	0.0104513	P68400
R-HSA-112314	Neurotransmitter receptors and postsynaptic signal transmission	8	208	0.0182137	0.0070386	0.0760001	29	109	0.00863025	O94973, P17612, Q9UBI6, Q92796, P78352, Q9NQ66, O95782, P31323
R-HSA-397014	Muscle contraction	6	207	0.0181261	0.0595418	0.178625	10	41	0.00324624	P17612, P30626, Q9BX66, P20020, Q16720, Q01814
R-HSA-157118	Signaling by NOTCH	1	206	0.0180385	0.937143	0.937143	3	153	0.012114	P63208
R-HSA-6811442	Intra-Golgi and retrograde Golgi-to-ER traffic	2	206	0.0180385	0.761631	0.761631	3	48	0.00380048	Q14203, P43034
R-HSA-5689880	Ub-specific processing proteases	3	205	0.017951	0.514947	0.514947	3	40	0.00316706	P54578, Q96FW1, O94826
R-HSA-72312	rRNA processing	3	203	0.0177758	0.508389	0.508389	2	21	0.00166271	P42766, P62851, P05387
R-HSA-68877	Mitotic Prometaphase	9	203	0.0177758	0.00170654	0.0529028	9	20	0.00158353	P17612, Q14203, P07900, P68400, Q14008, O75122, P30153, P43034, P31323
R-HSA-201681	TCF dependent signaling in response to WNT	2	202	0.0176883	0.752015	0.752015	3	71	0.00562154	P68400, P30153
R-HSA-5617833	Cilium Assembly	7	202	0.0176883	0.0191175	0.103774	8	50	0.00395883	P17612, Q14203, P07900, Q14008, P30153, P43034, P31323
R-HSA-453274	Mitotic G2-G2/M phases	11	200	0.0175131	8.57106e-05	0.006514	23	80	0.00633413	P17612, Q14203, P07900, P63151, Q14008, Q9Y570, P63208, P43034, P30153, P08238, P31323
R-HSA-69275	G2/M Transition	11	198	0.017338	7.84917e-05	0.006514	23	78	0.00617577	P17612, Q14203, P07900, P63151, Q14008, Q9Y570, P63208, P43034, P30153, P08238, P31323
R-HSA-8939211	ESR-mediated signaling	4	196	0.0171629	0.265158	0.265158	8	107	0.00847189	Q9UBI6, P07900, P08238, Q02790
R-HSA-8868773	rRNA processing in the nucleus and cytosol	3	193	0.0169002	0.474942	0.474942	2	15	0.00118765	P42766, P62851, P05387
R-HSA-196854	Metabolism of vitamins and cofactors	2	192	0.0168126	0.72652	0.72652	3	185	0.0146477	P07900, Q15274
R-HSA-2467813	Separation of Sister Chromatids	4	191	0.016725	0.250642	0.250642	2	8	0.000633413	Q14008, O75122, P30153, P43034
R-HSA-948021	Transport to the Golgi and subsequent modification	1	186	0.0162872	0.917589	0.917589	2	59	0.00467142	Q14203
R-HSA-5357801	Programmed Cell Death	3	185	0.0161996	0.447467	0.447467	5	154	0.0121932	P09429, O00429, P27348
R-HSA-983712	Ion channel transport	4	184	0.0161121	0.230632	0.230632	3	41	0.00324624	P30626, P20020, Q16720, Q01814
R-HSA-6791226	Major pathway of rRNA processing in the nucleolus and cytosol	3	183	0.0160245	0.44051	0.44051	2	7	0.000554236	P42766, P62851, P05387
R-HSA-2990846	SUMOylation	1	180	0.0157618	0.910622	0.910622	2	140	0.0110847	Q15424
R-HSA-109581	Apoptosis	3	180	0.0157618	0.430013	0.430013	5	141	0.0111639	P09429, O00429, P27348
R-HSA-8978868	Fatty acid metabolism	1	179	0.0156743	0.909405	0.909405	1	189	0.0149644	P07108
R-HSA-983705	Signaling by the B Cell Receptor (BCR)	2	176	0.0154116	0.681187	0.681187	3	43	0.00340459	P62937, P63208
R-HSA-1428517	The citric acid (TCA) cycle and respiratory electron transport	3	176	0.0154116	0.415913	0.415913	3	64	0.0050673	O14957, P53597, Q9P2R7
R-HSA-2029480	Fcgamma receptor (FCGR) dependent phagocytosis	3	175	0.015324	0.412371	0.412371	8	42	0.00332542	P07900, Q9UQB8, P08238
R-HSA-3108232	SUMO E3 ligases SUMOylate target proteins	1	174	0.0152364	0.90307	0.90307	2	131	0.0103721	Q15424
R-HSA-5621481	C-type lectin receptors (CLRs)	3	174	0.0152364	0.408823	0.408823	4	68	0.00538401	P17612, P63208, P61081
R-HSA-877300	Interferon gamma signaling	1	172	0.0150613	0.900414	0.900414	1	15	0.00118765	P16070
R-HSA-9010553	Regulation of expression of SLITs and ROBOs	4	172	0.0150613	0.197383	0.197383	3	19	0.00150435	P42766, Q14118, P62851, P05387
R-HSA-168255	Influenza Infection	4	172	0.0150613	0.197383	0.197383	3	58	0.00459224	P42766, P07900, P62851, P05387
R-HSA-2871837	FCERI mediated NF-kB activation	1	167	0.0146235	0.893454	0.893454	1	19	0.00150435	P63208
R-HSA-2559583	Cellular Senescence	1	166	0.0145359	0.892005	0.892005	3	89	0.00704671	P53779
R-HSA-9609507	Protein localization	2	166	0.0145359	0.649876	0.649876	7	53	0.00419636	O94826, Q9HAV7
R-HSA-162587	HIV Life Cycle	2	165	0.0144483	0.646615	0.646615	30	114	0.00902613	P62937, Q8WUM4
R-HSA-69242	S Phase	1	162	0.0141856	0.886011	0.886011	5	54	0.00427553	P63208
R-HSA-983231	Factors involved in megakaryocyte development and platelet production	2	160	0.0140105	0.629955	0.629955	1	43	0.00340459	P17612, P31323
R-HSA-5633007	Regulation of TP53 Activity	3	160	0.0140105	0.358597	0.358597	7	98	0.0077593	P68400, Q13526, P30153
R-HSA-168898	Toll-like Receptor Cascades	7	156	0.0136602	0.00515505	0.0760001	16	182	0.0144101	P09429, P23297, P14625, P63208, P30153, Q02750, P53779
R-HSA-199977	ER to Golgi Anterograde Transport	1	155	0.0135727	0.874716	0.874716	2	39	0.00308789	Q14203
R-HSA-162599	Late Phase of HIV Life Cycle	2	152	0.01331	0.602049	0.602049	4	76	0.00601742	P62937, Q8WUM4
R-HSA-168273	Influenza Viral RNA Transcription and Replication	4	152	0.01331	0.145871	0.191932	3	13	0.0010293	P42766, P07900, P62851, P05387
R-HSA-9612973	Autophagy	5	152	0.01331	0.0535401	0.17289	18	108	0.00855107	P07900, P68400, O94826, P08238, P14136","P07900, P68400, O94826, P08238, P14136,
R-HSA-69481	G2/M Checkpoints	1	151	0.0132224	0.86777	0.86777	1	24	0.00190024	P27348
R-HSA-2029482	Regulation of actin dynamics for phagocytic cup formation	3	150	0.0131349	0.322365	0.322365	8	24	0.00190024	P07900, Q9UQB8, P08238
R-HSA-5358351	Signaling by Hedgehog	3	150	0.0131349	0.322365	0.322365	7	82	0.00649248	P17612, P63208, P31323
R-HSA-9664422	FCGR3A-mediated phagocytosis	1	149	0.0130473	0.864155	0.864155	6	27	0.00213777	Q9UQB8
R-HSA-9664407	Parasite infection	1	149	0.0130473	0.864155	0.864155	6	27	0.00213777	Q9UQB8
R-HSA-9664417	Leishmania phagocytosis	1	149	0.0130473	0.864155	0.864155	6	27	0.00213777	Q9UQB8
R-HSA-453279	Mitotic G1 phase and G1/S transition	3	149	0.0130473	0.318739	0.318739	9	99	0.00783848	P63151, P63208, P30153
R-HSA-73887	Death Receptor Signalling	1	147	0.0128722	0.860441	0.860441	4	90	0.00712589	P52565
R-HSA-166658	Complement cascade	1	146	0.0127846	0.858547	0.858547	20	71	0.00562154	P0C0L5
R-HSA-3781865	Diseases of glycosylation	1	146	0.0127846	0.858547	0.858547	3	77	0.0060966	Q14118
R-HSA-8856828	Clathrin-mediated endocytosis	3	145	0.012697	0.304245	0.304245	22	34	0.002692	O94973, O43426, O95782
R-HSA-162909	Host Interactions of HIV factors	5	144	0.0126095	0.0443526	0.17289	14	54	0.00427553	O94973, P62937, P63208, O95782, O43747
R-HSA-3858494	Beta-catenin independent WNT signaling	5	144	0.0126095	0.0443526	0.17289	8	51	0.004038	O94973, Q9UBI6, P09471, Q9NQ66, O95782
R-HSA-2132295	MHC class II antigen presentation	4	142	0.0124343	0.12241	0.191932	8	26	0.00205859	O94973, Q14203, O95782, O43747
R-HSA-194840	Rho GTPase cycle	1	141	0.0123468	0.848685	0.848685	2	5	0.000395883	P52565
R-HSA-446652	Interleukin-1 family signaling	3	141	0.0123468	0.289785	0.289785	6	79	0.00625495	P09429, P63208, Q02750
R-HSA-5663220	RHO GTPases Activate Formins	5	141	0.0123468	0.0411715	0.164686	11	27	0.00213777	Q14008, O75122, P30153, P43034, P35080
R-HSA-1474228	Degradation of the extracellular matrix	2	140	0.0122592	0.557299	0.557299	3	105	0.00831354	P04632, P16070
R-HSA-6807070	PTEN Regulation	1	139	0.0121716	0.844551	0.844551	1	56	0.00443389	P68400
R-HSA-166520	Signaling by NTRKs	4	139	0.0121716	0.115715	0.191932	8	163	0.0129058	O94973, P30153, Q02750, O95782
R-HSA-202403	TCR signaling	1	138	0.0120841	0.842443	0.842443	1	52	0.00411718	P63208
R-HSA-5576891	Cardiac conduction	5	138	0.0120841	0.0381335	0.152534	6	26	0.00205859	P17612, P30626, P20020, Q16720, Q01814
R-HSA-8856688	Golgi-to-ER retrograde transport	2	137	0.0119965	0.545572	0.545572	3	18	0.00142518	Q14203, P43034
R-HSA-1632852	Macroautophagy	3	137	0.0119965	0.275381	0.275381	4	87	0.00688836	P07900, P68400, O94826
R-HSA-9660821	ADORA2B mediated anti-inflammatory cytokines production	3	136	0.0119089	0.271791	0.271791	7	12	0.000950119	P17612, Q9UBI6, P31323
R-HSA-977606	Regulation of Complement cascade	1	135	0.0118214	0.835945	0.835945	14	42	0.00332542	P0C0L5,
R-HSA-76005	Response to elevated platelet cytosolic Ca2+	4	133	0.0116462	0.102834	0.191932	4	14	0.00110847	P62937, Q08380, Q9NTK5, P37802
R-HSA-69206	G1/S Transition	2	131	0.0114711	0.521483	0.521483	5	61	0.00482977	P63208, P30153
R-HSA-6809371	Formation of the cornified envelope	1	129	0.011296	0.82214	0.82214	1	27	0.00213777	P04632
R-HSA-2173782	Binding and Uptake of Ligands by Scavenger Receptors	2	129	0.011296	0.513268	0.513268	4	33	0.00261283	P07900, P14625
R-HSA-1483206	Glycerophospholipid biosynthesis	2	129	0.011296	0.513268	0.513268	2	125	0.00989707	Q99685, P68400
R-HSA-166016	Toll Like Receptor 4 (TLR4) Cascade	5	129	0.011296	0.029866	0.14933	9	95	0.00752177	P09429, P63208, P30153, Q02750, P53779
R-HSA-69306	DNA Replication	1	128	0.0112084	0.81973	0.81973	1	47	0.0037213	P63208
R-HSA-9664323	FCGR3A-mediated IL10 synthesis	2	128	0.0112084	0.509126	0.509126	4	20	0.00158353	P17612, P31323
R-HSA-114608	Platelet degranulation	4	128	0.0112084	0.0926408	0.191932	4	11	0.000870942	P62937, Q08380, Q9NTK5, P37802
R-HSA-196849	Metabolism of water-soluble vitamins and cofactors	1	126	0.0110333	0.814811	0.814811	1	134	0.0106097	Q15274
R-HSA-2500257	Resolution of Sister Chromatid Cohesion	4	126	0.0110333	0.0887061	0.191932	4	8	0.000633413	Q14008, O75122, P30153, P43034
R-HSA-163200	Respiratory electron transport, ATP synthesis by chemiosmotic coupling, and heat production by uncoupling proteins.	1	125	0.0109457	0.812302	0.812302	1	28	0.00221694	O14957
R-HSA-1630316	Glycosaminoglycan metabolism	1	124	0.0108581	0.809759	0.809759	3	86	0.00680918	P16070
R-HSA-381426	Regulation of Insulin-like Growth Factor (IGF) transport and uptake by Insulin-like Growth Factor Binding Proteins (IGFBPs)	2	124	0.0108581	0.492331	0.492331	1	14	0.00110847	P09382, P14625
R-HSA-199418	Negative regulation of the PI3K/AKT network	1	122	0.010683	0.80457	0.80457	4	10	0.000791766	P30153
R-HSA-8878166	Transcriptional regulation by RUNX2	1	121	0.0105954	0.801923	0.801923	5	84	0.00665083	P63208
R-HSA-373760	L1CAM interactions	8	121	0.0105954	0.000241256	0.0130278	15	54	0.00427553	P15311, O94973, P68400, Q92796, P78352, Q02750, P26038, O95782
R-HSA-69239	Synthesis of DNA	1	120	0.0105079	0.799241	0.799241	1	26	0.00205859	P63208
R-HSA-72613	Eukaryotic Translation Initiation	3	120	0.0105079	0.215364	0.215364	12	21	0.00166271	P42766, P62851, P05387
R-HSA-72737	Cap-dependent Translation Initiation	3	120	0.0105079	0.215364	0.215364	10	18	0.00142518	P42766, P62851, P05387
R-HSA-9018519	Estrogen-dependent gene expression	3	120	0.0105079	0.215364	0.215364	1	64	0.0050673	P07900, P08238, Q02790
R-HSA-2871796	FCERI mediated MAPK activation	1	119	0.0104203	0.796522	0.796522	3	20	0.00158353	P53779
R-HSA-68875	Mitotic Prophase	1	119	0.0104203	0.796522	0.796522	1	34	0.002692	P30153
R-HSA-2408522	Selenoamino acid metabolism	3	118	0.0103327	0.208491	0.208491	2	23	0.00182106	P42766, P62851, P05387
R-HSA-9648025	EML4 and NUDC in mitotic spindle formation	4	117	0.0102452	0.0720472	0.191932	1	5	0.000395883	Q14008, O75122, P30153, P43034
R-HSA-187037	Signaling by NTRK1 (TRKA)	4	117	0.0102452	0.0720472	0.191932	8	101	0.00799683	O94973, P30153, Q02750, O95782
R-HSA-927802	Nonsense-Mediated Decay (NMD)	5	117	0.0102452	0.0207547	0.103774	6	6	0.000475059	P42766, P63151, P30153, P62851, P05387
R-HSA-975957	Nonsense Mediated Decay (NMD) enhanced by the Exon Junction Complex (EJC)	5	117	0.0102452	0.0207547	0.103774	5	5	0.000395883	P42766, P63151, P30153, P62851, P05387
R-HSA-202424	Downstream TCR signaling	1	116	0.0101576	0.788145	0.788145	1	24	0.00190024	P63208
R-HSA-6811558	PI5P, PP2A and IER3 Regulate PI3K/AKT Signaling	1	115	0.0100701	0.785277	0.785277	4	7	0.000554236	P30153
R-HSA-5173105	O-linked glycosylation	1	114	0.00998249	0.782371	0.782371	5	28	0.00221694	Q14118
R-HSA-5610787	Hedgehog 'off' state	3	114	0.00998249	0.194902	0.194902	7	32	0.00253365	P17612, P63208, P31323
R-HSA-1799339	SRP-dependent cotranslational protein targeting to membrane	3	113	0.00989492	0.191541	0.191932	5	5	0.000395883	P42766, P62851, P05387
R-HSA-72706	GTP hydrolysis and joining of the 60S ribosomal subunit	3	113	0.00989492	0.191541	0.191932	3	3	0.00023753	P42766, P62851, P05387
R-HSA-156827	L13a-mediated translational silencing of Ceruloplasmin expression	3	112	0.00980736	0.188195	0.191932	2	3	0.00023753	P42766, P62851, P05387
R-HSA-166663	Initial triggering of complement	1	111	0.00971979	0.773415	0.773415	3	21	0.00166271	P0C0L5
R-HSA-6785807	Interleukin-4 and Interleukin-13 signaling	3	111	0.00971979	0.184864	0.191932	2	46	0.00364212	P07900, Q16658, P14625
R-HSA-69618	Mitotic Spindle Checkpoint	4	111	0.00971979	0.0619255	0.185776	4	7	0.000554236	Q14008, O75122, P30153, P43034
R-HSA-211000	Gene Silencing by RNA	1	110	0.00963222	0.770349	0.770349	1	36	0.00285036	P07900
R-HSA-156580	Phase II - Conjugation of compounds	2	110	0.00963222	0.430848	0.430848	2	68	0.00538401	P10620, P09211
R-HSA-163685	Integration of energy metabolism	6	109	0.00954466	0.00358964	0.0744502	24	62	0.00490895	P17612, Q9UBI6, P61764, P30153, Q9NQ66, P31323
R-HSA-194138	Signaling by VEGF	3	108	0.00945709	0.174971	0.191932	19	84	0.00665083	P17612, P07900, Q9UQB8
R-HSA-2672351	Stimuli-sensing channels	1	107	0.00936953	0.760902	0.760902	1	26	0.00205859	P30626
R-HSA-425393	Transport of inorganic cations/anions and amino acids/oligopeptides	1	107	0.00936953	0.760902	0.760902	1	75	0.00593824	P30626
R-HSA-8957275	Post-translational protein phosphorylation	2	107	0.00936953	0.417166	0.417166	1	1	7.91766e-05	P09382, P14625
R-HSA-8856825	Cargo recognition for clathrin-mediated endocytosis	2	105	0.0091944	0.407954	0.407954	3	14	0.00110847	O94973, O95782
R-HSA-211945	Phase I - Functionalization of compounds	2	105	0.0091944	0.407954	0.407954	5	97	0.00768013	P08238, P27338
R-HSA-1296071	Potassium Channels	1	103	0.00901926	0.747703	0.747703	3	19	0.00150435	Q9UBI6
R-HSA-15869	Metabolism of nucleotides	3	103	0.00901926	0.158838	0.191932	3	133	0.0105305	P36959, Q9Y2T3, P30520
R-HSA-6807878	COPI-mediated anterograde transport	1	102	0.0089317	0.744292	0.744292	2	12	0.000950119	Q14203
R-HSA-9006936	Signaling by TGFB family members	1	102	0.0089317	0.744292	0.744292	1	107	0.00847189	P61081
R-HSA-5668541	TNFR2 non-canonical NF-kB pathway	2	102	0.0089317	0.394009	0.394009	2	43	0.00340459	P63208, P61081
R-HSA-72689	Formation of a pool of free 40S subunits	3	102	0.0089317	0.155669	0.191932	2	2	0.000158353	P42766, P62851, P05387
R-HSA-9633012	Response of EIF2AK4 (GCN2) to amino acid deficiency	3	102	0.0089317	0.155669	0.191932	4	16	0.00126683	P42766, P62851, P05387
R-HSA-9020702	Interleukin-1 signaling	3	102	0.0089317	0.155669	0.191932	6	46	0.00364212	P09429, P63208, Q02750
R-HSA-391251	Protein folding	4	102	0.0089317	0.0482706	0.17289	5	28	0.00221694	Q99426, Q9UBI6, P68400, P09471
R-HSA-611105	Respiratory electron transport	1	101	0.00884413	0.740834	0.740834	1	19	0.00150435	O14957
R-HSA-192823	Viral mRNA Translation	3	101	0.00884413	0.15252	0.191932	2	2	0.000158353	P42766, P62851, P05387
R-HSA-193704	p75 NTR receptor-mediated signalling	1	99	0.008669	0.73378	0.73378	4	50	0.00395883	P52565
R-HSA-168179	Toll Like Receptor TLR1:TLR2 Cascade	5	99	0.008669	0.0108572	0.0760001	9	66	0.00522565	P09429, P63208, P30153, Q02750, P53779
R-HSA-181438	Toll Like Receptor 2 (TLR2) Cascade	5	99	0.008669	0.0108572	0.0760001	9	68	0.00538401	P09429, P63208, P30153, Q02750, P53779
R-HSA-5607764	CLEC7A (Dectin-1) signaling	2	98	0.00858144	0.375191	0.375191	3	45	0.00356295	P63208, P61081
R-HSA-4420097	VEGFA-VEGFR2 Pathway	3	98	0.00858144	0.143202	0.191932	19	77	0.0060966	P17612, P07900, Q9UQB8
R-HSA-70326	Glucose metabolism	5	98	0.00858144	0.0104281	0.0760001	7	49	0.00387965	P06744, Q6PCE3, P17612, P30153, P15259
R-HSA-373080	Class B/2 (Secretin family receptors)	1	97	0.00849387	0.726535	0.726535	1	20	0.00158353	Q9UBI6
R-HSA-9679506	SARS-CoV Infections	2	97	0.00849387	0.370449	0.370449	1	139	0.0110055	O94973, O95782
R-HSA-442755	Activation of NMDA receptors and postsynaptic events	4	97	0.00849387	0.0414904	0.165961	20	71	0.00562154	P17612, Q92796, P78352, P31323
R-HSA-937061	TRIF(TICAM1)-mediated TLR4 signaling	5	97	0.00849387	0.0100108	0.0760001	9	58	0.00459224	P09429, P63208, P30153, Q02750, P53779
R-HSA-166166	MyD88-independent TLR4 cascade	5	97	0.00849387	0.0100108	0.0760001	9	60	0.00475059	P09429, P63208, P30153, Q02750, P53779
R-HSA-5620912	Anchoring of the basal body to the plasma membrane	7	97	0.00849387	0.000353072	0.0165944	8	9	0.000712589	P17612, Q14203, P07900, Q14008, P30153, P43034, P31323
R-HSA-5689603	UCH proteinases	1	96	0.0084063	0.72284	0.72284	1	11	0.000870942	P09936
R-HSA-975956	Nonsense Mediated Decay (NMD) independent of the Exon Junction Complex (EJC)	3	96	0.0084063	0.1371	0.191932	1	1	7.91766e-05	P42766, P62851, P05387
R-HSA-390466	Chaperonin-mediated protein folding	3	96	0.0084063	0.1371	0.191932	3	19	0.00150435	Q9UBI6, P68400, P09471
R-HSA-166058	MyD88:MAL(TIRAP) cascade initiated on plasma membrane	5	96	0.0084063	0.00960511	0.0760001	9	64	0.0050673	P09429, P63208, P30153, Q02750, P53779
R-HSA-168188	Toll Like Receptor TLR6:TLR2 Cascade	5	96	0.0084063	0.00960511	0.0760001	9	66	0.00522565	P09429, P63208, P30153, Q02750, P53779
R-HSA-190236	Signaling by FGFR	1	95	0.00831874	0.719095	0.719095	7	142	0.0112431	P30153
R-HSA-156842	Eukaryotic Translation Elongation	5	95	0.00831874	0.00921091	0.0760001	7	9	0.000712589	P42766, P26641, Q05639, P62851, P05387
R-HSA-3371556	Cellular response to heat stress	5	95	0.00831874	0.00921091	0.0760001	10	29	0.00229612	P07900, O95757, O95817, P08238, Q02790
R-HSA-168138	Toll Like Receptor 9 (TLR9) Cascade	5	95	0.00831874	0.00921091	0.0760001	9	67	0.00530483	P09429, P63208, P30153, Q02750, P53779
R-HSA-380320	Recruitment of NuMA to mitotic centrosomes	7	95	0.00831874	0.000311936	0.0155968	2	2	0.000158353	P17612, Q14203, P07900, Q14008, P30153, P43034, P31323
R-HSA-2559580	Oxidative Stress Induced Senescence	1	94	0.00823117	0.715299	0.715299	3	40	0.00316706	P53779
R-HSA-72764	Eukaryotic Translation Termination	3	94	0.00823117	0.131091	0.191932	3	5	0.000395883	P42766, P62851, P05387
R-HSA-2408557	Selenocysteine synthesis	3	94	0.00823117	0.131091	0.191932	2	7	0.000554236	P42766, P62851, P05387
R-HSA-141444	Amplification of signal from unattached kinetochores via a MAD2 inhibitory signal	4	94	0.00823117	0.0377003	0.150801	4	4	0.000316706	Q14008, O75122, P30153, P43034
R-HSA-141424	Amplification of signal from the kinetochores	4	94	0.00823117	0.0377003	0.150801	4	4	0.000316706	Q14008, O75122, P30153, P43034
R-HSA-168164	Toll Like Receptor 3 (TLR3) Cascade	5	93	0.00814361	0.00845629	0.0760001	9	61	0.00482977	P09429, P63208, P30153, Q02750, P53779
R-HSA-6804756	Regulation of TP53 Activity through Phosphorylation	2	92	0.00805604	0.346542	0.346542	4	26	0.00205859	P68400, Q13526
R-HSA-4086400	PCP/CE pathway	2	92	0.00805604	0.346542	0.346542	3	24	0.00190024	O94973, O95782
R-HSA-381119	Unfolded Protein Response (UPR)	2	92	0.00805604	0.346542	0.346542	2	94	0.0074426	Q14203, P14625
R-HSA-2682334	EPH-Ephrin signaling	2	92	0.00805604	0.346542	0.346542	1	56	0.00443389	O94973, O95782
R-HSA-69052	Switching of origins to a post-replicative state	1	91	0.00796848	0.703604	0.703604	1	9	0.000712589	P63208
R-HSA-6794362	Protein-protein interactions at synapses	5	91	0.00796848	0.00774566	0.0760001	16	33	0.00261283	P61764, Q92796, P78352, Q9Y2J2, O95197
R-HSA-975155	MyD88 dependent cascade initiated on endosome	5	91	0.00796848	0.00774566	0.0760001	9	63	0.00498812	P09429, P63208, P30153, Q02750, P53779
R-HSA-168181	Toll Like Receptor 7/8 (TLR7/8) Cascade	5	91	0.00796848	0.00774566	0.0760001	9	64	0.0050673	P09429, P63208, P30153, Q02750, P53779
R-HSA-156902	Peptide chain elongation	3	90	0.00788091	0.119367	0.191932	4	5	0.000395883	P42766, P62851, P05387
R-HSA-975138	TRAF6 mediated induction of NFkB and MAP kinases upon TLR7/8 or 9 activation	5	90	0.00788091	0.00740644	0.0760001	9	48	0.00380048	P09429, P63208, P30153, Q02750, P53779
R-HSA-111885	Opioid Signalling	6	90	0.00788091	0.00139553	0.0460526	17	59	0.00467142	P17612, Q9UBI6, P09471, P30153, Q9NQ66, P31323
R-HSA-1169410	Antiviral mechanism by IFN-stimulated genes	1	89	0.00779335	0.695544	0.695544	1	31	0.00245447	Q13526
R-HSA-5687128	MAPK6/MAPK4 signaling	1	89	0.00779335	0.695544	0.695544	1	40	0.00316706	P17612
R-HSA-2980736	Peptide hormone metabolism	1	89	0.00779335	0.695544	0.695544	1	62	0.00490895	O60282
R-HSA-388841	Costimulation by the CD28 family	1	88	0.00770578	0.691432	0.691432	4	34	0.002692	P30153
R-HSA-453276	Regulation of mitotic cell cycle	1	88	0.00770578	0.691432	0.691432	3	40	0.00316706	P63208
R-HSA-174143	APC/C-mediated degradation of cell cycle proteins	1	88	0.00770578	0.691432	0.691432	3	40	0.00316706	P63208
R-HSA-5628897	TP53 Regulates Metabolic Genes	2	88	0.00770578	0.327207	0.327207	3	34	0.002692	P06744, P27348
R-HSA-418346	Platelet homeostasis	6	88	0.00770578	0.00124609	0.0448592	6	30	0.0023753	Q9UBI6, P30626, P30153, P20020, Q16720, Q01814
R-HSA-2565942	Regulation of PLK1 Activity at G2/M Transition	8	87	0.00761821	2.51481e-05	0.00562345	6	12	0.000950119	P17612, Q14203, P07900, Q14008, P63208, P30153, P43034, P31323
R-HSA-69656	Cyclin A:Cdk2-associated events at S phase entry	1	85	0.00744308	0.678764	0.678764	4	19	0.00150435	P63208
R-HSA-216083	Integrin cell surface interactions	1	85	0.00744308	0.678764	0.678764	1	54	0.00427553	P16070
R-HSA-975871	MyD88 cascade initiated on plasma membrane	5	85	0.00744308	0.00586462	0.0760001	9	58	0.00459224	P09429, P63208, P30153, Q02750, P53779
R-HSA-168142	Toll Like Receptor 10 (TLR10) Cascade	5	85	0.00744308	0.00586462	0.0760001	9	59	0.00467142	P09429, P63208, P30153, Q02750, P53779
R-HSA-168176	Toll Like Receptor 5 (TLR5) Cascade	5	85	0.00744308	0.00586462	0.0760001	9	59	0.00467142	P09429, P63208, P30153, Q02750, P53779
R-HSA-6802957	Oncogenic MAPK signaling	1	84	0.00735552	0.674428	0.674428	30	46	0.00364212	Q02750
R-HSA-1483255	PI Metabolism	1	84	0.00735552	0.674428	0.674428	5	84	0.00665083	O43426
R-HSA-438064	Post NMDA receptor activation events	4	84	0.00735552	0.0265663	0.132831	9	39	0.00308789	P17612, Q92796, P78352, P31323
R-HSA-69202	Cyclin E associated events during G1/S transition	1	83	0.00726795	0.670033	0.670033	4	20	0.00158353	P63208
R-HSA-9013694	Signaling by NOTCH4	1	83	0.00726795	0.670033	0.670033	1	20	0.00158353	P63208
R-HSA-195253	Degradation of beta-catenin by the destruction complex	2	83	0.00726795	0.30284	0.30284	12	23	0.00182106	P63208, P30153
R-HSA-9635486	Infection with Mycobacterium tuberculosis	1	82	0.00718039	0.665579	0.665579	1	66	0.00522565	P31146
R-HSA-1168372	Downstream signaling events of B Cell Receptor (BCR)	2	82	0.00718039	0.297947	0.297947	3	14	0.00110847	P62937, P63208
R-HSA-9663891	Selective autophagy	3	82	0.00718039	0.0972048	0.191932	4	48	0.00380048	P07900, P68400, O94826
R-HSA-176408	Regulation of APC/C activators between G1/S and early anaphase	1	81	0.00709282	0.661066	0.661066	3	14	0.00110847	P63208
R-HSA-380287	Centrosome maturation	7	81	0.00709282	0.000119192	0.0075091	6	6	0.000475059	P17612, Q14203, P07900, Q14008, P30153, P43034, P31323
R-HSA-380270	Recruitment of mitotic centrosome proteins and complexes	7	81	0.00709282	0.000119192	0.0075091	3	3	0.00023753	P17612, Q14203, P07900, Q14008, P30153, P43034, P31323
R-HSA-416482	G alpha (12/13) signalling events	1	80	0.00700525	0.656492	0.656492	4	14	0.00110847	Q9UBI6
R-HSA-1169408	ISG15 antiviral mechanism	1	80	0.00700525	0.656492	0.656492	1	16	0.00126683	Q13526
R-HSA-9009391	Extra-nuclear estrogen signaling	2	80	0.00700525	0.288145	0.288145	4	38	0.00300871	Q9UBI6, P07900
R-HSA-8852276	The role of GTSE1 in G2/M progression after G2 checkpoint	2	79	0.00691769	0.283239	0.283239	1	10	0.000791766	P07900, P08238
R-HSA-422356	Regulation of insulin secretion	5	79	0.00691769	0.00433137	0.0744502	14	34	0.002692	P17612, Q9UBI6, P61764, Q9NQ66, P31323
R-HSA-5654738	Signaling by FGFR2	1	78	0.00683012	0.64716	0.64716	7	46	0.00364212	P30153
R-HSA-69473	G2/M DNA damage checkpoint	1	78	0.00683012	0.64716	0.64716	1	12	0.000950119	P27348
R-HSA-2995410	Nuclear Envelope (NE) Reassembly	2	78	0.00683012	0.27833	0.27833	2	24	0.00190024	P63151, P30153
R-HSA-70171	Glycolysis	5	78	0.00683012	0.00410701	0.0744502	5	24	0.00190024	P06744, Q6PCE3, P17612, P30153, P15259
R-HSA-168928	DDX58/IFIH1-mediated induction of interferon-alpha/beta	2	77	0.00674256	0.273418	0.273418	3	46	0.00364212	P09429, Q13526
R-HSA-3000178	ECM proteoglycans	1	76	0.00665499	0.637576	0.637576	2	23	0.00182106	Q14118
R-HSA-1980143	Signaling by NOTCH1	1	75	0.00656743	0.632687	0.632687	2	39	0.00308789	P63208
R-HSA-3371453	Regulation of HSF1-mediated heat shock response	2	75	0.00656743	0.263593	0.263593	5	14	0.00110847	O95757, O95817
R-HSA-199992	trans-Golgi Network Vesicle Budding	1	74	0.00647986	0.627733	0.627733	9	19	0.00150435	O43747
R-HSA-8939902	Regulation of RUNX2 expression and activity	1	74	0.00647986	0.627733	0.627733	5	32	0.00253365	P63208
R-HSA-170834	Signaling by TGF-beta Receptor Complex	1	73	0.00639229	0.622712	0.622712	1	82	0.00649248	P61081
R-HSA-1445148	Translocation of SLC2A4 (GLUT4) to the plasma membrane	1	72	0.00630473	0.617625	0.617625	2	15	0.00118765	P27348
R-HSA-174824	Plasma lipoprotein assembly, remodeling, and clearance	4	72	0.00630473	0.016176	0.103774	7	83	0.00657165	O94973, P17612, Q6PIU2, O95782
R-HSA-8854518	AURKA Activation by TPX2	7	72	0.00630473	5.77063e-05	0.00628999	2	2	0.000158353	P17612, Q14203, P07900, Q14008, P30153, P43034, P31323
R-HSA-3906995	Diseases associated with O-glycosylation of proteins	1	71	0.00621716	0.612469	0.612469	3	9	0.000712589	Q14118
R-HSA-68949	Orc1 removal from chromatin	1	71	0.00621716	0.612469	0.612469	1	4	0.000316706	P63208
R-HSA-448424	Interleukin-17 signaling	4	71	0.00621716	0.0154507	0.103774	8	35	0.00277118	P63208, P30153, Q02750, P53779
R-HSA-8948751	Regulation of PTEN stability and activity	1	69	0.00604203	0.601949	0.601949	1	13	0.0010293	P68400
R-HSA-380284	Loss of proteins required for interphase microtubule organization from the centrosome	7	69	0.00604203	4.42791e-05	0.00562345	3	3	0.00023753	P17612, Q14203, P07900, Q14008, P30153, P43034, P31323
R-HSA-380259	Loss of Nlp from mitotic centrosomes	7	69	0.00604203	4.42791e-05	0.00562345	2	2	0.000158353	P17612, Q14203, P07900, Q14008, P30153, P43034, P31323
R-HSA-400253	Circadian Clock	1	68	0.00595447	0.596583	0.596583	1	59	0.00467142	P63208
R-HSA-1169091	Activation of NF-kappaB in B cells	1	67	0.0058669	0.591145	0.591145	2	10	0.000791766	P63208
R-HSA-6802952	Signaling by BRAF and RAF fusions	1	66	0.00577933	0.585635	0.585635	5	5	0.000395883	Q02750
R-HSA-9614085	FOXO-mediated transcription	2	66	0.00577933	0.219516	0.219516	3	85	0.00673001	Q9HCM2, P27348
R-HSA-1268020	Mitochondrial protein import	2	65	0.00569177	0.214652	0.214652	7	14	0.00110847	O94826, Q9HAV7
R-HSA-373755	Semaphorin interactions	6	64	0.0056042	0.000239024	0.0130278	17	40	0.00316706	P07900, Q9HCM2, O14531, Q14194, P08238, Q9BPU6
R-HSA-5625740	RHO GTPases activate PKNs	1	63	0.00551664	0.568656	0.568656	1	20	0.00158353	P27348
R-HSA-450294	MAP kinase activation	4	63	0.00551664	0.0103834	0.0760001	8	32	0.00253365	P63208, P30153, Q02750, P53779
R-HSA-1236394	Signaling by ERBB4	2	62	0.00542907	0.200127	0.200127	2	52	0.00411718	P78352, P14136
R-HSA-8986944	Transcriptional Regulation by MECP2	1	61	0.00534151	0.556956	0.556956	2	77	0.0060966	P17612
R-HSA-198725	Nuclear Events (kinase and transcription factor activation)	1	61	0.00534151	0.556956	0.556956	1	47	0.0037213	P30153
R-HSA-187577	SCF(Skp2)-mediated degradation of p27/p21	1	60	0.00525394	0.550987	0.550987	4	7	0.000554236	P63208
R-HSA-72662	Activation of the mRNA upon binding of the cap-binding complex and eIFs, and subsequent binding to 43S	1	60	0.00525394	0.550987	0.550987	2	6	0.000475059	P62851
R-HSA-977443	GABA receptor activation	1	60	0.00525394	0.550987	0.550987	3	12	0.000950119	Q9UBI6
R-HSA-5610785	GLI3 is processed to GLI3R by the proteasome	2	60	0.00525394	0.190512	0.191932	2	5	0.000395883	P17612, P63208
R-HSA-5610783	Degradation of GLI2 by the proteasome	2	60	0.00525394	0.190512	0.191932	2	5	0.000395883	P17612, P63208
R-HSA-5610780	Degradation of GLI1 by the proteasome	2	60	0.00525394	0.190512	0.191932	2	6	0.000475059	P17612, P63208
R-HSA-5607761	Dectin-1 mediated noncanonical NF-kB signaling	2	60	0.00525394	0.190512	0.191932	2	9	0.000712589	P63208, P61081
R-HSA-4086398	Ca2+ pathway	3	60	0.00525394	0.0467667	0.17289	5	27	0.00213777	Q9UBI6, P09471, Q9NQ66
R-HSA-6794361	Neurexins and neuroligins	4	60	0.00525394	0.00880566	0.0760001	12	19	0.00150435	P61764, Q92796, P78352, Q9Y2J2
R-HSA-72649	Translation initiation complex formation	1	59	0.00516637	0.544939	0.544939	2	2	0.000158353	P62851
R-HSA-72702	Ribosomal scanning and start codon recognition	1	59	0.00516637	0.544939	0.544939	2	2	0.000158353	P62851
R-HSA-3000171	Non-integrin membrane-ECM interactions	1	59	0.00516637	0.544939	0.544939	3	22	0.00174188	Q14118
R-HSA-351202	Metabolism of polyamines	1	59	0.00516637	0.544939	0.544939	1	15	0.00118765	P15559
R-HSA-2644603	Signaling by NOTCH1 in Cancer	1	59	0.00516637	0.544939	0.544939	2	39	0.00308789	P63208
R-HSA-2894862	Constitutive Signaling by NOTCH1 HD+PEST Domain Mutants	1	59	0.00516637	0.544939	0.544939	1	21	0.00166271	P63208
R-HSA-2894858	Signaling by NOTCH1 HD+PEST Domain Mutants in Cancer	1	59	0.00516637	0.544939	0.544939	1	21	0.00166271	P63208
R-HSA-2644602	Signaling by NOTCH1 PEST Domain Mutants in Cancer	1	59	0.00516637	0.544939	0.544939	1	21	0.00166271	P63208
R-HSA-2644606	Constitutive Signaling by NOTCH1 PEST Domain Mutants	1	59	0.00516637	0.544939	0.544939	1	21	0.00166271	P63208
R-HSA-5676590	NIK-->noncanonical NF-kB signaling	2	59	0.00516637	0.185729	0.191932	2	9	0.000712589	P63208, P61081
R-HSA-168643	Nucleotide-binding domain, leucine rich repeat containing receptor (NLR) signaling pathways	2	59	0.00516637	0.185729	0.191932	7	46	0.00364212	Q9Y2Z0, P08238
R-HSA-917937	Iron uptake and transport	2	58	0.00507881	0.180964	0.191932	4	34	0.002692	P30519, P63208
R-HSA-3371497	HSP90 chaperone cycle for steroid hormone receptors (SHR)	4	57	0.00499124	0.00739357	0.0760001	10	12	0.000950119	Q14203, P07900, P08238, Q02790
R-HSA-432722	Golgi Associated Vesicle Biogenesis	1	56	0.00490368	0.526305	0.526305	4	7	0.000554236	O43747
R-HSA-1227986	Signaling by ERBB2	1	56	0.00490368	0.526305	0.526305	7	46	0.00364212	P07900
R-HSA-447115	Interleukin-12 family signaling	2	56	0.00490368	0.171493	0.191932	2	114	0.00902613	P62937, P26038
R-HSA-174113	SCF-beta-TrCP mediated degradation of Emi1	1	55	0.00481611	0.519927	0.519927	3	3	0.00023753	P63208
R-HSA-8854050	FBXL7 down-regulates AURKA during mitotic entry and in early mitosis	1	55	0.00481611	0.519927	0.519927	5	6	0.000475059	P63208
R-HSA-9604323	Negative regulation of NOTCH4 signaling	1	55	0.00481611	0.519927	0.519927	1	6	0.000475059	P63208
R-HSA-71406	Pyruvate metabolism and Citric Acid (TCA) cycle	2	55	0.00481611	0.16679	0.191932	2	36	0.00285036	P53597, Q9P2R7
R-HSA-936837	Ion transport by P-type ATPases	4	55	0.00481611	0.00654054	0.0760001	2	14	0.00110847	P30626, P20020, Q16720, Q01814
R-HSA-5654736	Signaling by FGFR1	1	54	0.00472855	0.513464	0.513464	7	48	0.00380048	P30153
R-HSA-112040	G-protein mediated events	4	54	0.00472855	0.00613966	0.0760001	7	41	0.00324624	P17612, P09471, Q9NQ66, P31323
R-HSA-5578775	Ion homeostasis	5	54	0.00472855	0.000841243	0.0336497	6	15	0.00118765	P17612, P30626, P20020, Q16720, Q01814
R-HSA-180534	Vpu mediated degradation of CD4	1	53	0.00464098	0.506914	0.506914	3	5	0.000395883	P63208
R-HSA-1660499	Synthesis of PIPs at the plasma membrane	1	53	0.00464098	0.506914	0.506914	5	33	0.00261283	O43426
R-HSA-109606	Intrinsic Pathway for Apoptosis	1	53	0.00464098	0.506914	0.506914	2	62	0.00490895	P27348
R-HSA-6811436	COPI-independent Golgi-to-ER retrograde traffic	2	53	0.00464098	0.157454	0.191932	3	7	0.000554236	Q14203, P43034
R-HSA-445717	Aquaporin-mediated transport	4	53	0.00464098	0.00575548	0.0760001	9	25	0.00197941	P17612, Q9UBI6, P55087, P31323
R-HSA-112043	PLC beta mediated events	4	53	0.00464098	0.00575548	0.0760001	7	32	0.00253365	P17612, P09471, Q9NQ66, P31323
R-HSA-72695	Formation of the ternary complex, and subsequently, the 43S complex	1	52	0.00455342	0.500276	0.500276	1	3	0.00023753	P62851
R-HSA-75153	Apoptotic execution phase	2	52	0.00455342	0.152826	0.191932	3	57	0.00451306	P09429, O00429
R-HSA-112310	Neurotransmitter release cycle	1	51	0.00446585	0.49355	0.49355	12	32	0.00253365	P61764
R-HSA-350562	Regulation of ornithine decarboxylase (ODC)	1	51	0.00446585	0.49355	0.49355	1	4	0.000316706	P15559
R-HSA-3928665	EPH-ephrin mediated repulsion of cells	2	51	0.00446585	0.148225	0.191932	1	9	0.000712589	O94973, O95782
R-HSA-373752	Netrin-1 signaling	1	50	0.00437828	0.486734	0.486734	3	37	0.00292953	P15311
R-HSA-381070	IRE1alpha activates chaperones	1	50	0.00437828	0.486734	0.486734	1	53	0.00419636	Q14203
R-HSA-418597	G alpha (z) signalling events	1	49	0.00429072	0.479826	0.479826	4	13	0.0010293	Q9UBI6
R-HSA-2122947	NOTCH1 Intracellular Domain Regulates Transcription	1	49	0.00429072	0.479826	0.479826	2	18	0.00142518	P63208
R-HSA-437239	Recycling pathway of L1	4	49	0.00429072	0.00437942	0.0744502	12	14	0.00110847	P15311, O94973, P26038, O95782
R-HSA-512988	Interleukin-3, Interleukin-5 and GM-CSF signaling	1	48	0.00420315	0.472827	0.472827	1	38	0.00300871	P17612
R-HSA-381038	XBP1(S) activates chaperone genes	1	48	0.00420315	0.472827	0.472827	1	47	0.0037213	Q14203
R-HSA-1483249	Inositol phosphate metabolism	2	48	0.00420315	0.134605	0.191932	3	54	0.00427553	O43426, Q9NQ66
R-HSA-5339562	Uptake and actions of bacterial toxins	4	48	0.00420315	0.00407395	0.0744502	4	65	0.00514648	P07900, Q8WUM4, Q02750, P08238
R-HSA-9649948	Signaling downstream of RAS mutants	1	47	0.00411559	0.465733	0.465733	5	7	0.000554236	Q02750
R-HSA-6802946	Signaling by moderate kinase activity BRAF mutants	1	47	0.00411559	0.465733	0.465733	5	7	0.000554236	Q02750
R-HSA-6802955	Paradoxical activation of RAF signaling by kinase inactive BRAF	1	47	0.00411559	0.465733	0.465733	5	7	0.000554236	Q02750
R-HSA-6802949	Signaling by RAS mutants	1	47	0.00411559	0.465733	0.465733	5	9	0.000712589	Q02750
R-HSA-69236	G1 Phase	3	47	0.00411559	0.0254197	0.127099	4	15	0.00118765	P63151, P63208, P30153
R-HSA-69231	Cyclin D associated events in G1	3	47	0.00411559	0.0254197	0.127099	4	15	0.00118765	P63151, P63208, P30153
R-HSA-9020591	Interleukin-12 signaling	2	46	0.00402802	0.125694	0.191932	2	56	0.00443389	P62937, P26038
R-HSA-9646399	Aggrephagy	1	44	0.00385289	0.44388	0.44388	2	15	0.00118765	P07900
R-HSA-3899300	SUMOylation of transcription cofactors	1	44	0.00385289	0.44388	0.44388	2	27	0.00213777	Q15424
R-HSA-9609736	Assembly and cell surface presentation of NMDA receptors	2	44	0.00385289	0.116934	0.191932	5	23	0.00182106	Q92796, P78352
R-HSA-5675221	Negative regulation of MAPK pathway	2	44	0.00385289	0.116934	0.191932	2	17	0.001346	P30153, Q02750
R-HSA-432040	Vasopressin regulates renal water homeostasis via Aquaporins	4	44	0.00385289	0.00299608	0.0744502	7	15	0.00118765	P17612, Q9UBI6, P55087, P31323
R-HSA-991365	Activation of GABAB receptors	1	43	0.00376532	0.436399	0.436399	3	8	0.000633413	Q9UBI6
R-HSA-977444	GABA B receptor activation	1	43	0.00376532	0.436399	0.436399	3	9	0.000712589	Q9UBI6
R-HSA-5362517	Signaling by Retinoic Acid	1	43	0.00376532	0.436399	0.436399	4	21	0.00166271	Q01469
R-HSA-5654743	Signaling by FGFR4	1	43	0.00376532	0.436399	0.436399	7	41	0.00324624	P30153
R-HSA-5654741	Signaling by FGFR3	1	43	0.00376532	0.436399	0.436399	7	43	0.00340459	P30153
R-HSA-381676	Glucagon-like Peptide-1 (GLP1) regulates insulin secretion	3	43	0.00376532	0.0202212	0.103774	6	11	0.000870942	P17612, Q9UBI6, P31323
R-HSA-9656223	Signaling by RAF1 mutants	1	42	0.00367776	0.428819	0.428819	5	7	0.000554236	Q02750
R-HSA-6814122	Cooperation of PDCL (PhLP1) and TRiC/CCT in G-protein beta folding	3	42	0.00367776	0.0190234	0.103774	3	11	0.000870942	Q9UBI6, P68400, P09471
R-HSA-379724	tRNA Aminoacylation	3	42	0.00367776	0.0190234	0.103774	4	42	0.00332542	P54577, Q9NSD9, P41250
R-HSA-5674135	MAP2K and MAPK activation	1	41	0.00359019	0.421138	0.421138	12	12	0.000950119	Q02750
R-HSA-8853659	RET signaling	1	41	0.00359019	0.421138	0.421138	1	24	0.00190024	P17612
R-HSA-1489509	DAG and IP3 signaling	2	41	0.00359019	0.104109	0.191932	4	28	0.00221694	P17612, P31323
R-HSA-445355	Smooth Muscle Contraction	1	39	0.00341506	0.405466	0.405466	4	11	0.000870942	Q9BX66
R-HSA-9637690	Response of Mtb to phagocytosis	1	39	0.00341506	0.405466	0.405466	1	29	0.00229612	P31146
R-HSA-8956319	Nucleobase catabolism	1	39	0.00341506	0.405466	0.405466	1	56	0.00443389	Q9Y2T3
R-HSA-3299685	Detoxification of Reactive Oxygen Species	2	39	0.00341506	0.0957925	0.191932	1	32	0.00253365	P30041, P09211
R-HSA-5689896	Ovarian tumor domain proteases	1	38	0.0033275	0.397473	0.397473	2	14	0.00110847	Q96FW1
R-HSA-77289	Mitochondrial Fatty Acid Beta-Oxidation	1	38	0.0033275	0.397473	0.397473	1	47	0.0037213	P07108
R-HSA-9679191	Potential therapeutics for SARS	2	38	0.0033275	0.0917098	0.191932	1	31	0.00245447	O94973, O95782
R-HSA-8979227	Triglyceride metabolism	3	38	0.0033275	0.0146377	0.102464	4	24	0.00190024	P17612, Q01469, Q99685
R-HSA-6802948	Signaling by high-kinase activity BRAF mutants	1	37	0.00323993	0.389373	0.389373	4	6	0.000475059	Q02750
R-HSA-432720	Lysosome Vesicle Biogenesis	1	37	0.00323993	0.389373	0.389373	5	8	0.000633413	O43747
R-HSA-5654727	Negative regulation of FGFR2 signaling	1	37	0.00323993	0.389373	0.389373	7	14	0.00110847	P30153
R-HSA-8939243	RUNX1 interacts with co-factors whose precise effect on RUNX1 targets is not known	1	37	0.00323993	0.389373	0.389373	1	5	0.000395883	P68400
R-HSA-6806003	Regulation of TP53 Expression and Degradation	1	37	0.00323993	0.389373	0.389373	2	35	0.00277118	P30153
R-HSA-156590	Glutathione conjugation	2	37	0.00323993	0.0876803	0.191932	2	12	0.000950119	P10620, P09211
R-HSA-111996	Ca-dependent events	2	37	0.00323993	0.0876803	0.191932	4	27	0.00213777	P17612, P31323
R-HSA-8950505	Gene and protein expression by JAK-STAT signaling after Interleukin-12 stimulation	2	37	0.00323993	0.0876803	0.191932	2	36	0.00285036	P62937, P26038
R-HSA-5663213	RHO GTPases Activate WASPs and WAVEs	1	36	0.00315236	0.381165	0.381165	6	10	0.000791766	Q9UQB8
R-HSA-187687	Signalling to ERKs	1	36	0.00315236	0.381165	0.381165	4	32	0.00253365	Q02750
R-HSA-6804757	Regulation of TP53 Degradation	1	36	0.00315236	0.381165	0.381165	2	30	0.0023753	P30153
R-HSA-162588	Budding and maturation of HIV virion	2	36	0.00315236	0.0837064	0.191932	3	3	0.00023753	P62937, Q8WUM4
R-HSA-392518	Signal amplification	1	35	0.0030648	0.372847	0.372847	12	19	0.00150435	Q9UBI6
R-HSA-5654726	Negative regulation of FGFR1 signaling	1	35	0.0030648	0.372847	0.372847	7	15	0.00118765	P30153
R-HSA-1296065	Inwardly rectifying K+ channels	1	35	0.0030648	0.372847	0.372847	3	7	0.000554236	Q9UBI6
R-HSA-5673000	RAF activation	2	35	0.0030648	0.07979	0.191932	3	12	0.000950119	P30153, Q02750
R-HSA-111933	Calmodulin induced events	2	35	0.0030648	0.07979	0.191932	4	23	0.00182106	P17612, P31323
R-HSA-111997	CaM pathway	2	35	0.0030648	0.07979	0.191932	4	24	0.00190024	P17612, P31323
R-HSA-4791275	Signaling by WNT in cancer	1	34	0.00297723	0.364418	0.364418	8	14	0.00110847	P30153
R-HSA-936440	Negative regulators of DDX58/IFIH1 signaling	1	34	0.00297723	0.364418	0.364418	2	13	0.0010293	Q13526
R-HSA-420092	Glucagon-type ligand receptors	1	34	0.00297723	0.364418	0.364418	1	8	0.000633413	Q9UBI6
R-HSA-1251985	Nuclear signaling by ERBB4	1	34	0.00297723	0.364418	0.364418	1	34	0.002692	P14136
R-HSA-70263	Gluconeogenesis	2	34	0.00297723	0.0759334	0.191932	2	25	0.00197941	P06744, P15259
R-HSA-163359	Glucagon signaling in metabolic regulation	3	34	0.00297723	0.0108939	0.0762572	2	6	0.000475059	P17612, Q9UBI6, P31323
R-HSA-8964043	Plasma lipoprotein clearance	3	33	0.00288967	0.0100566	0.0760001	6	34	0.002692	O94973, Q6PIU2, O95782
R-HSA-456926	Thrombin signalling through proteinase activated receptors (PARs)	1	32	0.0028021	0.347221	0.347221	6	14	0.00110847	Q9UBI6
R-HSA-445989	TAK1 activates NFkB by phosphorylation and activation of IKKs complex	1	32	0.0028021	0.347221	0.347221	1	5	0.000395883	P09429
R-HSA-8863795	Downregulation of ERBB2 signaling	1	32	0.0028021	0.347221	0.347221	2	14	0.00110847	P07900
R-HSA-9022692	Regulation of MECP2 expression and activity	1	32	0.0028021	0.347221	0.347221	2	14	0.00110847	P17612
R-HSA-2173789	TGF-beta receptor signaling activates SMADs	1	32	0.0028021	0.347221	0.347221	1	39	0.00308789	P61081
R-HSA-397795	G-protein beta:gamma signalling	2	32	0.0028021	0.0684091	0.191932	12	15	0.00118765	Q9UBI6, Q9NQ66
R-HSA-5654733	Negative regulation of FGFR4 signaling	1	31	0.00271454	0.338451	0.338451	7	14	0.00110847	P30153
R-HSA-4641262	Disassembly of the destruction complex and recruitment of AXIN to the membrane	1	31	0.00271454	0.338451	0.338451	2	7	0.000554236	P30153
R-HSA-196807	Nicotinate metabolism	1	31	0.00271454	0.338451	0.338451	1	28	0.00221694	Q15274
R-HSA-450282	MAPK targets/ Nuclear events mediated by MAP kinases	2	31	0.00271454	0.064746	0.191932	3	16	0.00126683	P30153, P53779
R-HSA-399719	Trafficking of AMPA receptors	3	31	0.00271454	0.00849822	0.0760001	3	4	0.000316706	O94973, P78352, O95782
R-HSA-399721	Glutamate binding, activation of AMPA receptors and synaptic plasticity	3	31	0.00271454	0.00849822	0.0760001	3	9	0.000712589	O94973, P78352, O95782
R-HSA-5654732	Negative regulation of FGFR3 signaling	1	30	0.00262697	0.329563	0.329563	7	14	0.00110847	P30153
R-HSA-1227990	Signaling by ERBB2 in Cancer	1	30	0.00262697	0.329563	0.329563	25	62	0.00490895	P07900
R-HSA-114452	Activation of BH3-only proteins	1	30	0.00262697	0.329563	0.329563	2	19	0.00150435	P27348
R-HSA-6804758	Regulation of TP53 Activity through Acetylation	1	30	0.00262697	0.329563	0.329563	1	14	0.00110847	Q13526
R-HSA-9615017	FOXO-mediated transcription of oxidative stress, metabolic and neuronal genes	1	30	0.00262697	0.329563	0.329563	1	34	0.002692	Q9HCM2
R-HSA-451326	Activation of kainate receptors upon glutamate binding	4	30	0.00262697	0.000747098	0.0313781	3	6	0.000475059	Q9UBI6, Q92796, P78352, Q9NQ66
R-HSA-1296059	G protein gated Potassium channels	1	29	0.0025394	0.320556	0.320556	3	3	0.00023753	Q9UBI6
R-HSA-997272	Inhibition of voltage gated Ca2+ channels via Gbeta/gamma subunits	1	29	0.0025394	0.320556	0.320556	3	3	0.00023753	Q9UBI6
R-HSA-1296041	Activation of G protein gated Potassium channels	1	29	0.0025394	0.320556	0.320556	3	3	0.00023753	Q9UBI6
R-HSA-9664565	Signaling by ERBB2 KD Mutants	1	29	0.0025394	0.320556	0.320556	4	17	0.001346	P07900
R-HSA-9619665	EGR2 and SOX10-mediated initiation of Schwann cell myelination	1	29	0.0025394	0.320556	0.320556	2	26	0.00205859	Q14118
R-HSA-5601884	PIWI-interacting RNA (piRNA) biogenesis	1	29	0.0025394	0.320556	0.320556	1	15	0.00118765	P07900
R-HSA-442742	CREB1 phosphorylation through NMDA receptor-mediated activation of RAS signaling	2	29	0.0025394	0.05763	0.17289	2	7	0.000554236	Q92796, P78352
R-HSA-5205647	Mitophagy	2	29	0.0025394	0.05763	0.17289	2	15	0.00118765	P68400, O94826
R-HSA-164952	The role of Nef in HIV-1 replication and disease pathogenesis	3	29	0.0025394	0.00709221	0.0760001	9	20	0.00158353	O94973, O95782, O43747
R-HSA-400042	Adrenaline,noradrenaline inhibits insulin secretion	1	28	0.00245184	0.311429	0.311429	4	6	0.000475059	Q9UBI6
R-HSA-1483191	Synthesis of PC	1	28	0.00245184	0.311429	0.311429	1	18	0.00142518	P68400
R-HSA-189445	Metabolism of porphyrins	1	28	0.00245184	0.311429	0.311429	1	31	0.00245447	P30519
R-HSA-1614635	Sulfur amino acid metabolism	1	28	0.00245184	0.311429	0.311429	1	36	0.00285036	Q9UHY7
R-HSA-202040	G-protein activation	2	28	0.00245184	0.0541822	0.17289	6	6	0.000475059	Q9UBI6, P09471
R-HSA-418360	Platelet calcium homeostasis	4	28	0.00245184	0.000578671	0.0254615	2	8	0.000633413	P30626, P20020, Q16720, Q01814
R-HSA-5218920	VEGFR2 mediated vascular permeability	1	27	0.00236427	0.302181	0.302181	6	15	0.00118765	P07900
R-HSA-114508	Effects of PIP2 hydrolysis	1	27	0.00236427	0.302181	0.302181	1	9	0.000712589	Q99685
R-HSA-264876	Insulin processing	1	27	0.00236427	0.302181	0.302181	1	16	0.00126683	O60282
R-HSA-8982491	Glycogen metabolism	1	27	0.00236427	0.302181	0.302181	2	39	0.00308789	Q6PCE3
R-HSA-1643713	Signaling by EGFR in Cancer	1	26	0.00227671	0.292809	0.292809	40	42	0.00332542	P07900
R-HSA-428930	Thromboxane signalling through TP receptor	1	26	0.00227671	0.292809	0.292809	6	8	0.000633413	Q9UBI6
R-HSA-9665686	Signaling by ERBB2 TMD/JMD mutants	1	26	0.00227671	0.292809	0.292809	4	13	0.0010293	P07900
R-HSA-1855204	Synthesis of IP3 and IP4 in the cytosol	2	26	0.00227671	0.04752	0.17289	2	12	0.000950119	O43426, Q9NQ66
R-HSA-3238698	WNT ligand biogenesis and trafficking	3	26	0.00227671	0.00526072	0.0760001	3	12	0.000950119	O75436, Q9UBQ0, Q96QK1
R-HSA-392451	G beta:gamma signalling through PI3Kgamma	1	25	0.00218914	0.283312	0.283312	2	4	0.000316706	Q9UBI6
R-HSA-418592	ADP signalling through P2Y purinoceptor 1	1	25	0.00218914	0.283312	0.283312	3	7	0.000554236	Q9UBI6
R-HSA-210991	Basigin interactions	1	25	0.00218914	0.283312	0.283312	1	10	0.000791766	P62937
R-HSA-9620244	Long-term potentiation	2	25	0.00218914	0.0443108	0.17289	3	7	0.000554236	Q92796, P78352
R-HSA-9660826	Purinergic signaling in leishmaniasis infection	2	25	0.00218914	0.0443108	0.17289	5	23	0.00182106	Q9Y2Z0, P08238
R-HSA-9664424	Cell recruitment (pro-inflammatory response)	2	25	0.00218914	0.0443108	0.17289	5	23	0.00182106	Q9Y2Z0, P08238
R-HSA-69273	Cyclin A/B1/B2 associated events during G2/M transition	3	25	0.00218914	0.00472204	0.0760001	3	25	0.00197941	P63151, Q9Y570, P30153
R-HSA-112409	RAF-independent MAPK1/3 activation	1	24	0.00210158	0.273688	0.273688	4	12	0.000950119	Q02750
R-HSA-210500	Glutamate Neurotransmitter Release Cycle	1	24	0.00210158	0.273688	0.273688	2	6	0.000475059	P61764
R-HSA-933542	TRAF6 mediated NF-kB activation	1	24	0.00210158	0.273688	0.273688	1	4	0.000316706	P09429
R-HSA-5668599	RHO GTPases Activate NADPH Oxidases	1	24	0.00210158	0.273688	0.273688	2	14	0.00110847	Q13526
R-HSA-9645723	Diseases of programmed cell death	1	24	0.00210158	0.273688	0.273688	3	23	0.00182106	P04632
R-HSA-175474	Assembly Of The HIV Virion	1	24	0.00210158	0.273688	0.273688	1	15	0.00118765	P62937
R-HSA-622312	Inflammasomes	2	24	0.00210158	0.0411867	0.164747	7	28	0.00221694	Q9Y2Z0, P08238
R-HSA-180024	DARPP-32 events	3	24	0.00210158	0.00421823	0.0744502	6	12	0.000950119	P17612, P30153, P31323
R-HSA-3371571	HSF1-dependent transactivation	3	24	0.00210158	0.00421823	0.0744502	2	8	0.000633413	P07900, P08238, Q02790
R-HSA-163560	Triglyceride catabolism	3	24	0.00210158	0.00421823	0.0744502	4	17	0.001346	P17612, Q01469, Q99685
R-HSA-379716	Cytosolic tRNA aminoacylation	3	24	0.00210158	0.00421823	0.0744502	3	21	0.00166271	P54577, Q9NSD9, P41250
R-HSA-212676	Dopamine Neurotransmitter Release Cycle	1	23	0.00201401	0.263936	0.263936	2	4	0.000316706	P61764
R-HSA-8949215	Mitochondrial calcium ion transport	1	23	0.00201401	0.263936	0.263936	3	10	0.000791766	Q9Y4W6
R-HSA-389977	Post-chaperonin tubulin folding pathway	1	23	0.00201401	0.263936	0.263936	2	9	0.000712589	Q99426
R-HSA-9637687	Suppression of phagosomal maturation	1	23	0.00201401	0.263936	0.263936	1	16	0.00126683	P31146
R-HSA-8956321	Nucleotide salvage	1	23	0.00201401	0.263936	0.263936	1	21	0.00166271	P36959
R-HSA-392170	ADP signalling through P2Y purinoceptor 12	1	22	0.00192644	0.254054	0.254054	3	4	0.000316706	Q9UBI6
R-HSA-162594	Early Phase of HIV Life Cycle	1	22	0.00192644	0.254054	0.254054	26	38	0.00300871	P62937
R-HSA-450321	JNK (c-Jun kinases) phosphorylation and activation mediated by activated human TAK1	1	22	0.00192644	0.254054	0.254054	2	3	0.00023753	P53779
R-HSA-113510	E2F mediated regulation of DNA replication	1	22	0.00192644	0.254054	0.254054	1	4	0.000316706	P30153
R-HSA-198753	ERK/MAPK targets	1	22	0.00192644	0.254054	0.254054	1	7	0.000554236	P30153
R-HSA-8863678	Neurodegenerative Diseases	1	22	0.00192644	0.254054	0.254054	3	22	0.00174188	P04632
R-HSA-8862803	Deregulated CDK5 triggers multiple neurodegenerative pathways in Alzheimer's disease models	1	22	0.00192644	0.254054	0.254054	3	22	0.00174188	P04632
R-HSA-5205685	PINK1-PRKN Mediated Mitophagy	1	22	0.00192644	0.254054	0.254054	1	8	0.000633413	O94826
R-HSA-5621575	CD209 (DC-SIGN) signaling	1	22	0.00192644	0.254054	0.254054	1	11	0.000870942	P17612
R-HSA-71403	Citric acid cycle (TCA cycle)	2	22	0.00192644	0.0352047	0.150801	2	17	0.001346	P53597, Q9P2R7
R-HSA-9613829	Chaperone Mediated Autophagy	3	22	0.00192644	0.00331243	0.0744502	14	19	0.00150435	P07900, P08238, P14136
R-HSA-164938	Nef-mediates down modulation of cell surface receptors by recruiting them to clathrin adapters	3	22	0.00192644	0.00331243	0.0744502	9	15	0.00118765	O94973, O95782, O43747
R-HSA-389513	CTLA4 inhibitory signaling	1	21	0.00183888	0.24404	0.24404	4	5	0.000395883	P30153
R-HSA-379726	Mitochondrial tRNA aminoacylation	1	21	0.00183888	0.24404	0.24404	1	21	0.00166271	P41250
R-HSA-74259	Purine catabolism	1	21	0.00183888	0.24404	0.24404	1	28	0.00221694	Q9Y2T3
R-HSA-438066	Unblocking of NMDA receptors, glutamate binding and activation	2	21	0.00183888	0.0323528	0.150801	5	5	0.000395883	Q92796, P78352
R-HSA-442982	Ras activation upon Ca2+ influx through NMDA receptor	2	21	0.00183888	0.0323528	0.150801	2	2	0.000158353	Q92796, P78352
R-HSA-500657	Presynaptic function of Kainate receptors	2	21	0.00183888	0.0323528	0.150801	1	2	0.000158353	Q9UBI6, Q9NQ66
R-HSA-9617324	Negative regulation of NMDA receptor-mediated neuronal transmission	2	21	0.00183888	0.0323528	0.150801	1	4	0.000316706	Q92796, P78352
R-HSA-445144	Signal transduction by L1	2	21	0.00183888	0.0323528	0.150801	2	11	0.000870942	P68400, Q02750
R-HSA-8849932	Synaptic adhesion-like molecules	3	21	0.00183888	0.00290892	0.0744502	4	8	0.000633413	Q92796, P78352, O95197
R-HSA-1236382	Constitutive Signaling by Ligand-Responsive EGFR Cancer Variants	1	20	0.00175131	0.233893	0.233893	23	23	0.00182106	P07900
R-HSA-5637815	Signaling by Ligand-Responsive EGFR Variants in Cancer	1	20	0.00175131	0.233893	0.233893	23	23	0.00182106	P07900
R-HSA-8964616	G beta:gamma signalling through CDC42	1	20	0.00175131	0.233893	0.233893	5	6	0.000475059	Q9UBI6
R-HSA-392851	Prostacyclin signalling through prostacyclin receptor	1	20	0.00175131	0.233893	0.233893	3	4	0.000316706	Q9UBI6
R-HSA-5625900	RHO GTPases activate CIT	1	20	0.00175131	0.233893	0.233893	1	6	0.000475059	P78352
R-HSA-5423646	Aflatoxin activation and detoxification	1	20	0.00175131	0.233893	0.233893	1	11	0.000870942	P10620
R-HSA-418217	G beta:gamma signalling through PLC beta	2	20	0.00175131	0.0295974	0.147987	2	2	0.000158353	Q9UBI6, Q9NQ66
R-HSA-111931	PKA-mediated phosphorylation of CREB	2	20	0.00175131	0.0295974	0.147987	4	7	0.000554236	P17612, P31323
R-HSA-2995383	Initiation of Nuclear Envelope (NE) Reformation	2	20	0.00175131	0.0295974	0.147987	2	7	0.000554236	P63151, P30153
R-HSA-888590	GABA synthesis, release, reuptake and degradation	1	19	0.00166375	0.22361	0.22361	2	9	0.000712589	P61764
R-HSA-3000480	Scavenging by Class A Receptors	1	19	0.00166375	0.22361	0.22361	2	10	0.000791766	P14625
R-HSA-416700	Other semaphorin interactions	1	19	0.00166375	0.22361	0.22361	1	9	0.000712589	Q9HCM2
R-HSA-8978934	Metabolism of cofactors	1	19	0.00166375	0.22361	0.22361	2	19	0.00150435	P07900
R-HSA-8963898	Plasma lipoprotein assembly	1	19	0.00166375	0.22361	0.22361	1	19	0.00150435	P17612
R-HSA-5686938	Regulation of TLR by endogenous ligand	2	19	0.00166375	0.0269418	0.134709	5	12	0.000950119	P09429, P23297
R-HSA-8964038	LDL clearance	3	19	0.00166375	0.0021965	0.0636986	4	18	0.00142518	O94973, Q6PIU2, O95782
R-HSA-8964315	G beta:gamma signalling through BTK	1	18	0.00157618	0.21319	0.21319	3	3	0.00023753	Q9UBI6
R-HSA-181429	Serotonin Neurotransmitter Release Cycle	1	18	0.00157618	0.21319	0.21319	2	3	0.00023753	P61764
R-HSA-181430	Norepinephrine Neurotransmitter Release Cycle	1	18	0.00157618	0.21319	0.21319	2	5	0.000395883	P61764
R-HSA-9636383	Prevention of phagosomal-lysosomal fusion	1	18	0.00157618	0.21319	0.21319	1	10	0.000791766	P31146
R-HSA-163615	PKA activation	2	18	0.00157618	0.0243889	0.121945	2	4	0.000316706	P17612, P31323
R-HSA-164378	PKA activation in glucagon signalling	2	18	0.00157618	0.0243889	0.121945	1	2	0.000158353	P17612, P31323
R-HSA-196299	Beta-catenin phosphorylation cascade	1	17	0.00148862	0.202631	0.202631	4	4	0.000316706	P30153
R-HSA-264642	Acetylcholine Neurotransmitter Release Cycle	1	17	0.00148862	0.202631	0.202631	2	5	0.000395883	P61764
R-HSA-2142845	Hyaluronan metabolism	1	17	0.00148862	0.202631	0.202631	3	11	0.000870942	P16070
R-HSA-9665348	Signaling by ERBB2 ECD mutants	1	17	0.00148862	0.202631	0.202631	4	15	0.00118765	P07900
R-HSA-432142	Platelet sensitization by LDL	1	17	0.00148862	0.202631	0.202631	1	9	0.000712589	P30153
R-HSA-416993	Trafficking of GluR2-containing AMPA receptors	2	17	0.00148862	0.0219421	0.109711	2	3	0.00023753	O94973, O95782
R-HSA-5637810	Constitutive Signaling by EGFRvIII	1	16	0.00140105	0.191932	0.191932	18	18	0.00142518	P07900
R-HSA-5637812	Signaling by EGFRvIII in Cancer	1	16	0.00140105	0.191932	0.191932	18	18	0.00142518	P07900
R-HSA-1295596	Spry regulation of FGF signaling	1	16	0.00140105	0.191932	0.191932	7	11	0.000870942	P30153
R-HSA-8949664	Processing of SMDT1	1	16	0.00140105	0.191932	0.191932	3	5	0.000395883	Q9Y4W6
R-HSA-392517	Rap1 signalling	1	16	0.00140105	0.191932	0.191932	1	7	0.000554236	P17612
R-HSA-3322077	Glycogen synthesis	1	16	0.00140105	0.191932	0.191932	1	24	0.00190024	Q6PCE3
R-HSA-844456	The NLRP3 inflammasome	2	16	0.00140105	0.0196046	0.103774	7	18	0.00142518	Q9Y2Z0, P08238
R-HSA-5684264	MAP3K8 (TPL2)-dependent MAPK1/3 activation	2	16	0.00140105	0.0196046	0.103774	3	8	0.000633413	P63208, Q02750
R-HSA-5210891	Uptake and function of anthrax toxins	2	16	0.00140105	0.0196046	0.103774	3	19	0.00150435	Q8WUM4, Q02750
R-HSA-399954	Sema3A PAK dependent Axon repulsion	3	16	0.00140105	0.00135035	0.045912	5	6	0.000475059	P07900, Q9HCM2, P08238
R-HSA-399956	CRMPs in Sema3A signaling	4	16	0.00140105	6.98023e-05	0.006514	5	5	0.000395883	Q9HCM2, O14531, Q14194, Q9BPU6
R-HSA-4839743	phosphorylation site mutants of CTNNB1 are not targeted to the proteasome by the destruction complex	1	15	0.00131349	0.18109	0.191932	4	4	0.000316706	P30153
R-HSA-5339716	Misspliced GSK3beta mutants stabilize beta-catenin	1	15	0.00131349	0.18109	0.191932	1	1	7.91766e-05	P30153
R-HSA-5358751	S45 mutants of beta-catenin aren't phosphorylated	1	15	0.00131349	0.18109	0.191932	1	1	7.91766e-05	P30153
R-HSA-5358752	T41 mutants of beta-catenin aren't phosphorylated	1	15	0.00131349	0.18109	0.191932	1	1	7.91766e-05	P30153
R-HSA-5358747	S33 mutants of beta-catenin aren't phosphorylated	1	15	0.00131349	0.18109	0.191932	1	1	7.91766e-05	P30153
R-HSA-5358749	S37 mutants of beta-catenin aren't phosphorylated	1	15	0.00131349	0.18109	0.191932	1	1	7.91766e-05	P30153
R-HSA-111447	Activation of BAD and translocation to mitochondria	1	15	0.00131349	0.18109	0.191932	2	5	0.000395883	P27348
R-HSA-202131	Metabolism of nitric oxide: NOS3 activation and regulation	1	15	0.00131349	0.18109	0.191932	8	25	0.00197941	P07900
R-HSA-1170546	Prolactin receptor signaling	1	15	0.00131349	0.18109	0.191932	3	14	0.00110847	P63208
R-HSA-169893	Prolonged ERK activation events	1	15	0.00131349	0.18109	0.191932	4	19	0.00150435	Q02750
R-HSA-162592	Integration of provirus	1	15	0.00131349	0.18109	0.191932	2	14	0.00110847	P62937
R-HSA-70221	Glycogen breakdown (glycogenolysis)	1	15	0.00131349	0.18109	0.191932	1	15	0.00118765	Q6PCE3
R-HSA-189483	Heme degradation	1	15	0.00131349	0.18109	0.191932	1	15	0.00118765	P30519
R-HSA-8956320	Nucleobase biosynthesis	1	15	0.00131349	0.18109	0.191932	1	23	0.00182106	P30520
R-HSA-5099900	WNT5A-dependent internalization of FZD4	2	15	0.00131349	0.0173797	0.103774	2	5	0.000395883	O94973, O95782
R-HSA-5467337	APC truncation mutants have impaired AXIN binding	1	14	0.00122592	0.170103	0.191932	1	1	7.91766e-05	P30153
R-HSA-5467348	Truncations of AMER1 destabilize the destruction complex	1	14	0.00122592	0.170103	0.191932	1	1	7.91766e-05	P30153
R-HSA-5467340	AXIN missense mutants destabilize the destruction complex	1	14	0.00122592	0.170103	0.191932	1	1	7.91766e-05	P30153
R-HSA-4839735	AXIN mutants destabilize the destruction complex, activating WNT signaling	1	14	0.00122592	0.170103	0.191932	1	1	7.91766e-05	P30153
R-HSA-4839748	AMER1 mutants destabilize the destruction complex	1	14	0.00122592	0.170103	0.191932	1	1	7.91766e-05	P30153
R-HSA-399955	SEMA3A-Plexin repulsion signaling by inhibiting Integrin adhesion	1	14	0.00122592	0.170103	0.191932	6	8	0.000633413	Q9HCM2
R-HSA-4839744	truncated APC mutants destabilize the destruction complex	1	14	0.00122592	0.170103	0.191932	1	2	0.000158353	P30153
R-HSA-5682910	LGI-ADAM interactions	1	14	0.00122592	0.170103	0.191932	1	5	0.000395883	P78352
R-HSA-1855183	Synthesis of IP2, IP, and Ins in the cytosol	1	14	0.00122592	0.170103	0.191932	1	14	0.00110847	O43426
R-HSA-5660526	Response to metal ions	1	14	0.00122592	0.170103	0.191932	1	31	0.00245447	P21291
R-HSA-177504	Retrograde neurotrophin signalling	2	14	0.00122592	0.0152708	0.103774	3	3	0.00023753	O94973, O95782
R-HSA-3371568	Attenuation phase	3	14	0.00122592	0.000922349	0.0350493	1	5	0.000395883	P07900, P08238, Q02790
R-HSA-879415	Advanced glycosylation endproduct receptor signaling	1	13	0.00113835	0.15897	0.191932	2	4	0.000316706	P09429
R-HSA-202670	ERKs are inactivated	1	13	0.00113835	0.15897	0.191932	1	2	0.000158353	P30153
R-HSA-113501	Inhibition of replication initiation of damaged DNA by RB1/E2F1	1	13	0.00113835	0.15897	0.191932	1	3	0.00023753	P30153
R-HSA-1679131	Trafficking and processing of endosomal TLR	1	13	0.00113835	0.15897	0.191932	2	7	0.000554236	P14625
R-HSA-432047	Passive transport by Aquaporins	1	13	0.00113835	0.15897	0.191932	2	8	0.000633413	P55087
R-HSA-75035	Chk1/Chk2(Cds1) mediated inactivation of Cyclin B:Cdk1 complex	1	13	0.00113835	0.15897	0.191932	1	5	0.000395883	P27348
R-HSA-9675151	Disorders of developmental biology	1	13	0.00113835	0.15897	0.191932	1	5	0.000395883	P17612
R-HSA-9005895	Pervasive developmental disorders	1	13	0.00113835	0.15897	0.191932	1	5	0.000395883	P17612
R-HSA-9005891	Loss of function of MECP2 in Rett syndrome	1	13	0.00113835	0.15897	0.191932	1	5	0.000395883	P17612
R-HSA-140342	Apoptosis induced DNA fragmentation	1	13	0.00113835	0.15897	0.191932	2	12	0.000950119	P09429
R-HSA-74217	Purine salvage	1	13	0.00113835	0.15897	0.191932	1	11	0.000870942	P36959
R-HSA-5140745	WNT5A-dependent internalization of FZD2, FZD5 and ROR2	2	13	0.00113835	0.0132813	0.0929691	1	2	0.000158353	O94973, O95782
R-HSA-173107	Binding and entry of HIV virion	1	12	0.00105079	0.147689	0.191932	8	8	0.000633413	P62937
R-HSA-180689	APOBEC3G mediated resistance to HIV-1 infection	1	12	0.00105079	0.147689	0.191932	2	3	0.00023753	P62937
R-HSA-9634285	Constitutive Signaling by Overexpressed ERBB2	1	12	0.00105079	0.147689	0.191932	4	8	0.000633413	P07900
R-HSA-9614399	Regulation of localization of FOXO transcription factors	1	12	0.00105079	0.147689	0.191932	2	5	0.000395883	P27348
R-HSA-2160916	Hyaluronan uptake and degradation	1	12	0.00105079	0.147689	0.191932	3	8	0.000633413	P16070
R-HSA-170968	Frs2-mediated activation	1	12	0.00105079	0.147689	0.191932	4	13	0.0010293	Q02750
R-HSA-381033	ATF6 (ATF6-alpha) activates chaperones	1	12	0.00105079	0.147689	0.191932	1	10	0.000791766	P14625
R-HSA-71064	Lysine catabolism	1	12	0.00105079	0.147689	0.191932	1	12	0.000950119	Q14894
R-HSA-73817	Purine ribonucleoside monophosphate biosynthesis	1	12	0.00105079	0.147689	0.191932	1	17	0.001346	P30520
R-HSA-442720	CREB1 phosphorylation through the activation of Adenylate Cyclase	2	12	0.00105079	0.0114148	0.0799039	4	6	0.000475059	P17612, P31323
R-HSA-8866427	VLDLR internalisation and degradation	2	12	0.00105079	0.0114148	0.0799039	2	4	0.000316706	O94973, O95782
R-HSA-9634600	Regulation of glycolysis by fructose 2,6-bisphosphate metabolism	2	12	0.00105079	0.0114148	0.0799039	2	4	0.000316706	P17612, P30153
R-HSA-3371511	HSF1 activation	2	12	0.00105079	0.0114148	0.0799039	3	7	0.000554236	P07900, P08238
R-HSA-418359	Reduction of cytosolic Ca++ levels	4	12	0.00105079	2.30162e-05	0.00562345	2	3	0.00023753	P30626, P20020, Q16720, Q01814
R-HSA-110056	MAPK3 (ERK1) activation	1	11	0.000963222	0.136257	0.191932	4	4	0.000316706	Q02750
R-HSA-164940	Nef mediated downregulation of MHC class I complex cell surface expression	1	11	0.000963222	0.136257	0.191932	3	4	0.000316706	O43747
R-HSA-203615	eNOS activation	1	11	0.000963222	0.136257	0.191932	8	19	0.00150435	P07900
R-HSA-400451	Free fatty acids regulate insulin secretion	1	11	0.000963222	0.136257	0.191932	2	7	0.000554236	Q9NQ66
R-HSA-425561	Sodium/Calcium exchangers	1	11	0.000963222	0.136257	0.191932	1	4	0.000316706	P30626
R-HSA-2514853	Condensation of Prometaphase Chromosomes	1	11	0.000963222	0.136257	0.191932	1	4	0.000316706	P68400
R-HSA-8934903	Receptor Mediated Mitophagy	1	11	0.000963222	0.136257	0.191932	1	7	0.000554236	P68400
R-HSA-8963691	Phenylalanine and tyrosine metabolism	1	11	0.000963222	0.136257	0.191932	1	12	0.000950119	P61457
R-HSA-193697	p75NTR regulates axonogenesis	1	10	0.000875657	0.124673	0.191932	4	8	0.000633413	P52565
R-HSA-450341	Activation of the AP-1 family of transcription factors	1	10	0.000875657	0.124673	0.191932	2	5	0.000395883	P53779
R-HSA-399997	Acetylcholine regulates insulin secretion	1	10	0.000875657	0.124673	0.191932	2	7	0.000554236	Q9NQ66
R-HSA-2465910	MASTL Facilitates Mitotic Progression	1	10	0.000875657	0.124673	0.191932	1	4	0.000316706	P30153
R-HSA-1474151	Tetrahydrobiopterin (BH4) synthesis, recycling, salvage and regulation	1	10	0.000875657	0.124673	0.191932	2	10	0.000791766	P07900
R-HSA-381183	ATF6 (ATF6-alpha) activates chaperone genes	1	10	0.000875657	0.124673	0.191932	1	5	0.000395883	P14625
R-HSA-451308	Activation of Ca-permeable Kainate Receptor	2	10	0.000875657	0.0080654	0.0760001	2	2	0.000158353	Q92796, P78352
R-HSA-167590	Nef Mediated CD4 Down-regulation	2	10	0.000875657	0.0080654	0.0760001	3	5	0.000395883	O94973, O95782
R-HSA-451306	Ionotropic activity of kainate receptors	2	10	0.000875657	0.0080654	0.0760001	2	4	0.000316706	Q92796, P78352
R-HSA-74182	Ketone body metabolism	2	10	0.000875657	0.0080654	0.0760001	2	11	0.000870942	Q9BUT1, P55809
R-HSA-2025928	Calcineurin activates NFAT	1	9	0.000788091	0.112935	0.191932	1	2	0.000158353	P62937
R-HSA-193634	Axonal growth inhibition (RHOA activation)	1	9	0.000788091	0.112935	0.191932	2	6	0.000475059	P52565
R-HSA-9010642	ROBO receptors bind AKAP5	1	9	0.000788091	0.112935	0.191932	1	7	0.000554236	P17612
R-HSA-6811555	PI5P Regulates TP53 Acetylation	1	9	0.000788091	0.112935	0.191932	1	8	0.000633413	Q13526
R-HSA-162585	Uncoating of the HIV Virion	1	8	0.000700525	0.10104	0.191932	2	2	0.000158353	P62937
R-HSA-434316	Fatty Acids bound to GPR40 (FFAR1) regulate insulin secretion	1	8	0.000700525	0.10104	0.191932	2	5	0.000395883	Q9NQ66
R-HSA-428890	Role of ABL in ROBO-SLIT signaling	1	8	0.000700525	0.10104	0.191932	1	4	0.000316706	O75122
R-HSA-201688	WNT mediated activation of DVL	1	8	0.000700525	0.10104	0.191932	1	4	0.000316706	P68400
R-HSA-1482883	Acyl chain remodeling of DAG and TAG	1	8	0.000700525	0.10104	0.191932	1	8	0.000633413	Q99685
R-HSA-77111	Synthesis of Ketone Bodies	1	8	0.000700525	0.10104	0.191932	1	8	0.000633413	Q9BUT1
R-HSA-8963896	HDL assembly	1	8	0.000700525	0.10104	0.191932	1	9	0.000712589	P17612
R-HSA-182218	Nef Mediated CD8 Down-regulation	2	8	0.000700525	0.00525219	0.0760001	3	3	0.00023753	O94973, O95782
R-HSA-162589	Reverse Transcription of HIV RNA	1	7	0.00061296	0.0889873	0.191932	11	11	0.000870942	P62937
R-HSA-164516	Minus-strand DNA synthesis	1	7	0.00061296	0.0889873	0.191932	7	7	0.000554236	P62937
R-HSA-164525	Plus-strand DNA synthesis	1	7	0.00061296	0.0889873	0.191932	4	4	0.000316706	P62937
R-HSA-163767	PP2A-mediated dephosphorylation of key metabolic factors	1	7	0.00061296	0.0889873	0.191932	4	4	0.000316706	P30153
R-HSA-174577	Activation of C3 and C5	1	7	0.00061296	0.0889873	0.191932	3	3	0.00023753	P0C0L5
R-HSA-3000484	Scavenging by Class F Receptors	1	7	0.00061296	0.0889873	0.191932	2	2	0.000158353	P07900
R-HSA-8937144	Aryl hydrocarbon receptor signalling	1	7	0.00061296	0.0889873	0.191932	3	5	0.000395883	P08238
R-HSA-447038	NrCAM interactions	2	7	0.00061296	0.0040563	0.0744502	1	4	0.000316706	Q92796, P78352
R-HSA-5336415	Uptake and function of diphtheria toxin	2	7	0.00061296	0.0040563	0.0744502	1	5	0.000395883	P07900, P08238
R-HSA-2644607	Loss of Function of FBXW7 in Cancer and NOTCH1 Signaling	1	6	0.000525394	0.0767737	0.191932	1	1	7.91766e-05	P63208
R-HSA-2644605	FBXW7 Mutants and NOTCH1 in Cancer	1	6	0.000525394	0.0767737	0.191932	1	1	7.91766e-05	P63208
R-HSA-192905	vRNP Assembly	1	6	0.000525394	0.0767737	0.191932	1	2	0.000158353	P07900
R-HSA-5674499	Negative feedback regulation of MAPK pathway	1	6	0.000525394	0.0767737	0.191932	1	3	0.00023753	Q02750
R-HSA-8964208	Phenylalanine metabolism	1	6	0.000525394	0.0767737	0.191932	1	6	0.000475059	P61457
R-HSA-1237112	Methionine salvage pathway	1	6	0.000525394	0.0767737	0.191932	1	7	0.000554236	Q9UHY7
R-HSA-9022535	Loss of phosphorylation of MECP2 at T308	1	5	0.000437828	0.0643974	0.191932	1	1	7.91766e-05	P17612
R-HSA-163358	PKA-mediated phosphorylation of key metabolic factors	1	5	0.000437828	0.0643974	0.191932	3	5	0.000395883	P17612
R-HSA-426048	Arachidonate production from DAG	1	5	0.000437828	0.0643974	0.191932	1	3	0.00023753	Q99685
R-HSA-70370	Galactose catabolism	1	5	0.000437828	0.0643974	0.191932	1	4	0.000316706	Q6PCE3
R-HSA-9665230	Drug resistance in ERBB2 KD mutants	1	4	0.000350263	0.0518563	0.17289	8	8	0.000633413	P07900
R-HSA-9652282	Drug-mediated inhibition of ERBB2 signaling	1	4	0.000350263	0.0518563	0.17289	3	3	0.00023753	P07900
R-HSA-209563	Axonal growth stimulation	1	4	0.000350263	0.0518563	0.17289	2	2	0.000158353	P52565
R-HSA-9665246	Resistance of ERBB2 KD mutants to neratinib	1	4	0.000350263	0.0518563	0.17289	1	1	7.91766e-05	P07900
R-HSA-9665245	Resistance of ERBB2 KD mutants to tesevatinib	1	4	0.000350263	0.0518563	0.17289	1	1	7.91766e-05	P07900
R-HSA-9665737	Drug resistance in ERBB2 TMD/JMD mutants	1	4	0.000350263	0.0518563	0.17289	1	1	7.91766e-05	P07900
R-HSA-9665249	Resistance of ERBB2 KD mutants to afatinib	1	4	0.000350263	0.0518563	0.17289	1	1	7.91766e-05	P07900
R-HSA-9665247	Resistance of ERBB2 KD mutants to osimertinib	1	4	0.000350263	0.0518563	0.17289	1	1	7.91766e-05	P07900
R-HSA-9665250	Resistance of ERBB2 KD mutants to AEE788	1	4	0.000350263	0.0518563	0.17289	1	1	7.91766e-05	P07900
R-HSA-9665244	Resistance of ERBB2 KD mutants to sapitinib	1	4	0.000350263	0.0518563	0.17289	1	1	7.91766e-05	P07900
R-HSA-9665251	Resistance of ERBB2 KD mutants to lapatinib	1	4	0.000350263	0.0518563	0.17289	1	1	7.91766e-05	P07900
R-HSA-9665233	Resistance of ERBB2 KD mutants to trastuzumab	1	4	0.000350263	0.0518563	0.17289	1	1	7.91766e-05	P07900
R-HSA-9652169	Signaling by MAP2K mutants	1	4	0.000350263	0.0518563	0.17289	1	1	7.91766e-05	Q02750
R-HSA-140179	Amine Oxidase reactions	1	4	0.000350263	0.0518563	0.17289	2	6	0.000475059	P27338
R-HSA-77108	Utilization of Ketone Bodies	1	4	0.000350263	0.0518563	0.17289	1	3	0.00023753	P55809
R-HSA-5083633	Defective POMT1 causes MDDGA1, MDDGB1 and MDDGC1	1	3	0.000262697	0.0391483	0.156593	1	1	7.91766e-05	Q14118
R-HSA-5083629	Defective POMT2 causes MDDGA2, MDDGB2 and MDDGC2	1	3	0.000262697	0.0391483	0.156593	1	1	7.91766e-05	Q14118
R-HSA-5660489	MTF1 activates gene expression	1	3	0.000262697	0.0391483	0.156593	1	4	0.000316706	P21291
R-HSA-5083628	Defective POMGNT1 causes MDDGA3, MDDGB3 and MDDGC3	1	2	0.000175131	0.026271	0.131355	1	1	7.91766e-05	Q14118, Q14118
R-HSA-141333	Biogenic amines are oxidatively deaminated to aldehydes by MAOA and MAOB	1	2	0.000175131	0.026271	0.131355	2	3	0.00023753	P27338, P27338
